# Supplementary material for: Genome-Wide Analysis of the NAC Family Associated with Two Paleohexaploidization Events in the Tomato
Source: Life (Basel). 2022 Aug 15;12(8):1236. doi: 10.3390/life12081236 (PMC9410287; doi:10.3390/life12081236)
Supplement: Supplementary file 1 [file life-12-01236-s001.zip]

Archive with 24 entries (21 files):
- life-1834936-supplementary/
- life-1834936-supplementary/Supplementary Figure/
- life-1834936-supplementary/Supplementary Figure/Figure S1(Physical location map of Solanum lycopersicum and Solanum pennellii NAC genes).png
- life-1834936-supplementary/Supplementary Figure/Figure S10(GO enrichment map of NAC genes in Solanum lycopersicum in different periods).jpg
- life-1834936-supplementary/Supplementary Figure/Figure S2(Statistical chart of physicochemical properties of Solanum pennellii NAC protein.).png
- life-1834936-supplementary/Supplementary Figure/Figure S3(Solanum pennellii NAC protein phylogenetic tree).png
- life-1834936-supplementary/Supplementary Figure/Figure S4(Coffea canephora NAC protein phylogenetic tree).png
- life-1834936-supplementary/Supplementary Figure/Figure S5(Collinear map of Solanum pennellii NAC gene).png
- life-1834936-supplementary/Supplementary Figure/Figure S6(Collinear map of Coffea canephora NAC gene).png
- life-1834936-supplementary/Supplementary Figure/Figure S7(GO enrichment dotplot of Solanum lycopersicum up-regulated genes in different periods).jpg
- life-1834936-supplementary/Supplementary Figure/Figure S8(GO enrichment map of Solanum lycopersicum down-regulated genes in different periods).jpg
- life-1834936-supplementary/Supplementary Figure/Figure S9(KEGG enrichment map of Solanum lycopersicum up-regulated genes in different periods).jpg
- life-1834936-supplementary/Supplementary Table/
- life-1834936-supplementary/Supplementary Table/S1.Physical and chemical properties.xlsx
- life-1834936-supplementary/Supplementary Table/S10.KEGG_enrichment_of_up_gene.xlsx
- life-1834936-supplementary/Supplementary Table/S11.GO_enrichment_of_NAC_gene_in_SL.csv
- life-1834936-supplementary/Supplementary Table/S2.Secondary structure prediction.xlsx
- life-1834936-supplementary/Supplementary Table/S3.All_Ks.xlsx
- life-1834936-supplementary/Supplementary Table/S4.NAC_Ks.xlsx
- life-1834936-supplementary/Supplementary Table/S5.expMatrix_in_SL.xlsx
- life-1834936-supplementary/Supplementary Table/S6.expMatrix_in_SL_NAC.xlsx
- life-1834936-supplementary/Supplementary Table/S7.GO_enrichment_of_down_gene.xlsx
- life-1834936-supplementary/Supplementary Table/S8.GO_enrichment_of_up_gene.xlsx
- life-1834936-supplementary/Supplementary Table/S9.KEGG_enrichment_of_down_gene.xlsx
