# Supplementary material for: Genome-Wide Analysis of the NAC Family Associated with Two Paleohexaploidization Events in the Tomato
Source: Life (Basel). 2022 Aug 15;12(8):1236. doi: 10.3390/life12081236 (PMC9410287; doi:10.3390/life12081236)
Supplement: Supplementary file 1 [file life-12-01236-s001.zip › life-1834936-supplementary/Supplementary Table/S1.Physical and chemical properties.xlsx]

## Sheet: Solanum lycopersicum
Physicochemical properties of Solanum lycopersicum NAC protein
Gene_id	Amino acid quantity	Molecular mass	Isoelectric point	Instability factor	Fat coefficient	Subcellular localization
Solyc01g009860.3.1	272	31335.3	9.47	40.89	65.55	cell nucleus
Solyc01g021730.2.1	265	30369.1	6.36	49.03	59.21	cell nucleus
Solyc01g102740.3.1	413	46927.8	6.15	52.61	68.72	cell nucleus
Solyc01g104900.3.1	198	22851.3	4.91	56.59	68.84	cell nucleus
Solyc02g036430.2.1	565	64873.1	5.24	40.95	61.26	cell nucleus
Solyc02g061780.3.1	244	28226	7.03	47.12	71.56	cell nucleus
Solyc02g061870.1.1	219	25210.5	6.6	37.98	72.88	cell nucleus
Solyc02g061900.1.1	304	34602.8	5.25	37.84	74.97	cell nucleus
Solyc02g061910.1.1	264	29914.8	5.99	42.67	80.76	cell nucleus
Solyc02g062060.1.1	206	23932.1	6.45	49.52	69.47	cell nucleus
Solyc02g069960.4.1	311	35855.1	5.95	35.93	65.76	cell nucleus
Solyc02g077610.3.1	292	33097.4	8.81	45.76	76.99	cell nucleus
Solyc02g081270.4.1	493	55831.7	5.22	43.74	62.9	cell nucleus
Solyc02g084350.3.1	349	40127.6	5.01	37.76	66.5	cell nucleus
Solyc02g087920.3.1	383	43369.5	6.48	40.4	60.39	cell nucleus
Solyc02g088180.3.1	319	36312	6.51	44.55	61.72	cell nucleus
Solyc02g093420.4.1	393	43857.8	5.28	39.77	62.75	cell nucleus
Solyc03g059300.1.1	227	26569.4	9.18	36.69	72.11	cell nucleus
Solyc03g062670.1.1	282	33025.3	4.81	28.43	75.6	cell nucleus
Solyc03g062750.1.1	122	14427.8	9.9	47.19	51.97	cell nucleus
Solyc03g078120.4.1	143	17057.8	9.3	33.37	70.84	cell nucleus
Solyc03g080090.4.1	630	69977.8	4.87	38.24	72.24	cell nucleus
Solyc03g083880.4.1	312	36453.7	6.35	44.19	67.4	cell nucleus
Solyc03g097650.3.1	256	29326	8.33	50.26	70.47	cell nucleus
Solyc03g114260.1.1	265	31137.2	5.41	36.39	69.47	cell nucleus
Solyc03g115850.3.1	328	37807.8	8.53	30.1	64.76	cell nucleus
Solyc04g005610.3.1	275	31877.2	8.56	24.52	62.69	cell nucleus
Solyc04g009440.3.1	301	34835.2	7.62	38.46	58.7	cell nucleus
Solyc04g025760.1.1	227	26877.3	5.57	31.06	73.79	cell nucleus
Solyc04g072220.3.1	599	67092.7	4.8	44.03	67.21	cell nucleus
Solyc04g078670.3.1	272	30073.1	6.24	39.03	82.39	chloroplast and cell nucleus
Solyc05g007550.3.1	390	44012.3	6.6	51.66	66.54	cell nucleus
Solyc05g007770.3.1	282	32498.7	6.84	37.5	70.11	cell nucleus
Solyc05g009840.3.1	435	48990.1	4.86	55.14	62.97	cell nucleus
Solyc05g021090.4.1	279	32565.5	7.11	45.41	54.84	cell nucleus
Solyc05g026180.2.1	493	55358.5	6.38	47.96	60.55	cell nucleus
Solyc05g055470.4.1	544	60763.6	4.68	44.07	68.14	cell nucleus
Solyc05g055480.3.1	386	43469	5.43	52.81	69.46	cell nucleus
Solyc05g056477.1.1	191	22528.2	4.76	32.76	74.97	cell nucleus
Solyc06g008360.3.1	282	32407.3	5.66	37.91	67.06	cell nucleus
Solyc06g034340.3.1	153	17926.4	8.89	34.38	68.89	cell nucleus
Solyc06g060230.3.1	296	33924.5	6.76	57.5	62.3	cell nucleus
Solyc06g061080.3.1	337	38107.6	5.7	45.97	58.07	cell nucleus
Solyc06g063380.1.1	497	56986.6	4.58	46.95	73.76	cell nucleus
Solyc06g063430.2.1	318	36858.8	7.15	39.55	54.62	cell nucleus
Solyc06g065410.3.1	322	37574.8	6.01	41.52	59.35	cell nucleus
Solyc06g068580.1.1	350	39950.5	4.82	45.36	68.74	cell nucleus
Solyc06g069100.3.1	497	56356.6	6.13	50.7	62.17	cell nucleus
Solyc06g069710.3.1	339	38049.3	8.07	29.37	73.01	cell nucleus
Solyc06g073050.2.1	595	65879.6	5.17	40.74	73.53	cell nucleus
Solyc06g074170.3.1	409	46254.3	8.86	45.76	71.69	cell nucleus
Solyc07g006840.1.1	483	55513.5	4.97	24.28	54.84	cell nucleus
Solyc07g045030.4.1	336	39113.4	9.12	40.06	64.64	cell nucleus
Solyc07g053590.4.1	281	32154.7	9.27	40.62	72.42	cell nucleus
Solyc07g053680.2.1	178	20729	5.13	26.12	67.81	cell nucleus
Solyc07g062240.1.1	213	24915.5	9.06	36.24	80.52	cell nucleus
Solyc07g062840.3.1	352	39510.4	8.4	43.25	60.71	cell nucleus
Solyc07g063410.3.1	356	40091.7	7.02	32.24	63.51	cell nucleus
Solyc07g063420.3.1	329	37010.5	8.56	42.96	61.95	cell nucleus
Solyc07g066330.3.1	342	38826.6	7.6	44.75	67.28	cell nucleus
Solyc08g006020.4.1	302	34863.8	9.16	30.86	49.7	cell nucleus
Solyc08g007015.1.1	200	22953.4	8.64	44.47	40.45	cell nucleus
Solyc08g008660.4.1	349	40182.7	5.88	49.12	65.36	cell nucleus
Solyc08g077110.4.1	340	38189.5	5.27	44.14	55.59	cell nucleus
Solyc08g079120.3.1	306	35832.3	8.61	40.41	68.2	cell nucleus
Solyc09g010160.3.1	233	26979.4	9.18	45.38	67.34	cell nucleus
Solyc09g025310.4.1	301	35109.7	6.01	50.49	73.82	cell nucleus
Solyc10g006880.3.1	355	40265	8.34	44.37	67.52	cell nucleus
Solyc10g047060.2.1	212	24645.2	5.75	61.13	62.92	cell nucleus
Solyc10g055760.2.1	283	32558	6.72	38.8	73.36	cell nucleus
Solyc10g079220.2.1	327	37030	5.15	31.11	69.63	cell nucleus
Solyc10g083450.3.1	289	34368.5	5.73	39.45	60.73	cell nucleus
Solyc10g005010.4.1	290	33864.8	6.37	41.22	66.52	cell nucleus
Solyc11g005920.3.1	687	76250.6	4.87	36.15	72.82	cell nucleus
Solyc11g008000.2.1	528	59472.9	4.75	38.2	67.25	cell nucleus
Solyc11g008010.2.1	465	52470.5	5.81	46.19	77.35	cell nucleus
Solyc11g017470.2.1	291	33463.9	6.67	55.08	62.37	cell nucleus
Solyc11g018660.2.1	311	36056.1	5.93	43.51	60.19	cell nucleus
Solyc11g065540.1.1	309	35990.4	5.2	30.81	66.57	cell nucleus
Solyc11g068620.2.1	260	30390.7	8.75	50.05	71.19	cell nucleus
Solyc11g068750.2.1	452	51631.1	9.03	47.3	77.83	cell nucleus
Solyc12g013620.2.1	349	39475.2	8.53	33.18	65.64	cell nucleus
Solyc12g017400.3.1	319	36600.1	7.22	42.32	65.11	cell nucleus
Solyc12g036480.2.1	326	37080.4	6.25	44.48	67.02	cell nucleus
Solyc12g056790.2.1	590	66500.3	4.9	47.15	70.08	cell nucleus

## Sheet: Solanum pennellii
Physicochemical properties of Solanum pennellii NAC protein
Gene_id	Amino acid quantity	Molecular mass	Isoelectric point	Instability factor	Fat coefficient	Subcellular localization
Sopen01g005390.1	272	31393.3	9.15	44.75	67.32	cell nucleus
Sopen01g016580.1	265	30426.1	6.15	46.82	59.58	cell nucleus
Sopen01g045160.1	400	45493.2	6.22	50.59	68.27	cell nucleus
Sopen01g047410.1	195	22483.9	4.84	54.27	67.9	cell nucleus
Sopen02g012820.1	242	27925.7	6.61	42.54	72.56	cell nucleus
Sopen02g019100.1	310	35754	7.63	37.78	65.32	cell nucleus
Sopen02g022510.1	295	33402.8	8.81	48.84	76.2	cell nucleus
Sopen02g025910.1	1014	115206	5.48	38.18	73.35	cell nucleus
Sopen02g029060.1	351	40389.9	5.01	37.83	65.84	cell nucleus
Sopen02g032660.1	392	44262.4	5.94	40.49	60.23	cell nucleus
Sopen02g032870.1	319	36334	6.32	45.5	58.06	cell nucleus
Sopen02g038010.1	393	43866.8	5.39	38.8	62.75	cell nucleus
Sopen03g014990.1	282	32936.2	4.84	32.78	73.87	cell nucleus
Sopen03g015050.1	283	33242.6	4.88	35.21	72.61	cell nucleus
Sopen03g020850.1	275	31048.6	4.57	41.77	69.45	cell nucleus
Sopen03g021820.1	644	71407.5	4.88	39.63	73.84	cell nucleus
Sopen03g021820.2	641	71083.1	4.88	38.75	73.73	cell nucleus
Sopen03g023670.1	425	49405.1	6.98	46.38	77.04	cell nucleus
Sopen03g028400.1	256	29511.2	8.71	50.29	69.73	cell nucleus
Sopen03g028400.2	163	18865.8	9.82	41.95	68.22	cell nucleus
Sopen03g028890.1	251	29134.6	5.09	52.14	64.06	cell nucleus
Sopen03g028890.2	250	29035.4	5.09	53.98	63.16	cell nucleus
Sopen03g033360.1	452	51527.8	6.7	42.54	76.15	cell nucleus
Sopen03g034840.1	331	38159.1	8.53	31.59	65.35	cell nucleus
Sopen04g001650.1	275	31772.2	8.75	24.58	65.16	cell nucleus
Sopen04g004570.1	301	34783.2	7.64	36.68	59.04	cell nucleus
Sopen04g028020.1	235	26846.2	6	49.5	61.4	cell nucleus
Sopen04g028190.1	231	26297.5	5.79	46.45	63.29	cell nucleus
Sopen04g028210.1	253	29340.5	5.78	46.49	62.41	cell nucleus
Sopen04g028280.1	231	26418.7	5.8	47.69	62.86	cell nucleus
Sopen04g028400.1	599	67001.8	4.77	44.53	68.2	cell nucleus
Sopen04g032270.1	272	29996.9	6.13	41.55	79.52	cell nucleus
Sopen05g003440.1	399	45161.6	6.83	51.03	63.81	cell nucleus
Sopen05g003630.1	282	32590.9	6.84	36.28	70.11	cell nucleus
Sopen05g005650.1	435	49040.1	4.83	53.61	62.97	cell nucleus
Sopen05g017290.1	206	23696.3	9.1	33.42	48.74	cell nucleus
Sopen05g022420.1	461	51521.1	6.48	45.18	58.83	cell nucleus
Sopen05g033920.1	544	60589.5	4.72	42.61	69.76	cell nucleus
Sopen05g033930.1	386	43468.9	5.21	52.93	70.47	cell nucleus
Sopen05g034870.1	192	22699.4	4.75	36.63	76.61	cell nucleus
Sopen06g003210.1	282	32443.4	5.74	38.88	67.06	cell nucleus
Sopen06g011000.1	336	39032.8	6.31	45.31	63.27	cell nucleus
Sopen06g020350.1	296	33910.4	6.51	57.57	62.3	cell nucleus
Sopen06g021280.1	337	38086.5	5.53	42.74	57.77	cell nucleus
Sopen06g022850.1	497	56848.4	4.57	43.97	72.19	cell nucleus
Sopen06g022890.1	322	37388.4	7.18	39.8	55.16	cell nucleus
Sopen06g023890.1	322	37640.9	5.9	43.29	59.35	cell nucleus
Sopen06g025840.1	307	34847.6	4.21	50.56	76.51	cell nucleus
Sopen06g026380.1	290	33160.2	5.92	52.99	68.24	cell nucleus
Sopen06g027010.1	338	37963.2	7.57	30.73	73.82	cell nucleus
Sopen06g029400.1	594	65743.3	5.05	40.1	73	cell nucleus
Sopen06g030590.1	388	43786.2	7.66	44.99	64.54	cell nucleus
Sopen06g035250.1	282	32932	5.36	45.36	77.09	cell nucleus
Sopen07g002940.1	471	54161.1	4.82	28.31	56.45	cell nucleus
Sopen07g012150.1	298	33839.1	9.6	29.83	81.74	cell nucleus
Sopen07g023590.1	323	37662.5	8.88	40.27	65.14	cell nucleus
Sopen07g027540.1	271	30723.1	9.31	39.08	73.28	cell nucleus
Sopen07g031040.1	352	39519.5	8.4	41.33	59.89	cell nucleus
Sopen07g031570.1	356	40103.7	7.02	32.04	64.61	cell nucleus
Sopen07g031590.1	329	36952.4	8.56	45.66	65.5	cell nucleus
Sopen07g034510.1	338	38295	7.6	43.92	66.63	cell nucleus
Sopen08g001990.1	300	34693.5	9.16	30.75	47.43	cell nucleus
Sopen08g004490.1	348	40071.6	5.88	49.23	65.55	cell nucleus
Sopen08g022950.1	338	37917.5	8.59	40.31	58.82	cell nucleus
Sopen08g025690.1	340	38232.7	5.39	44.62	55.29	cell nucleus
Sopen08g027580.1	126	15074.4	9.49	31.56	65.79	cell nucleus
Sopen09g028230.1	270	31337.2	5.55	52.68	68.59	cell nucleus
Sopen10g001020.1	286	33336.2	6.24	41.56	66.43	cell nucleus
Sopen10g002790.2	355	40210	8.99	42.94	63.94	cell nucleus
Sopen10g017020.1	180	20981.2	5.84	73.94	64.39	cell nucleus
Sopen10g022760.1	853	94851.6	9.31	41.55	74.77	chloroplast and cell nucleus
Sopen10g025590.1	277	32011.5	7.67	39.45	73.18	cell nucleus
Sopen10g029870.1	373	42330	4.53	30.33	63.91	cell nucleus
Sopen10g032920.1	284	33675.8	5.72	36.46	65.92	cell nucleus
Sopen11g001860.1	529	58939.3	4.72	42.24	60.13	cell nucleus
Sopen11g001860.2	680	75542.9	4.79	37.28	72.85	cell nucleus
Sopen11g003860.1	528	59569.1	4.73	38	69.28	cell nucleus
Sopen11g003870.1	405	45472	5.51	52.24	69.83	cell nucleus
Sopen11g003870.2	419	46911.8	5.6	51.93	72.6	cell nucleus
Sopen11g009420.1	291	33563.9	6.67	52.87	61.68	cell nucleus
Sopen11g009640.1	311	35968.9	5.93	43.49	58.62	cell nucleus
Sopen11g027340.1	203	23593.8	9.34	47.27	61.92	cell nucleus
Sopen11g027460.1	410	46562.8	8.76	49.06	73.68	cell nucleus
Sopen12g006970.1	350	39628.4	8.88	33.19	64.34	cell nucleus
Sopen12g008180.1	323	37014.6	7.22	43.97	66.41	cell nucleus
Sopen12g008180.2	320	36676.2	7.22	43.09	65.81	cell nucleus
Sopen12g017030.1	326	37053.4	6.25	42.61	67.64	cell nucleus
Sopen12g029470.1	590	66701.6	4.93	47.74	70.58	cell nucleus
