# Supplementary material for: Genome-Wide Analysis of the NAC Family Associated with Two Paleohexaploidization Events in the Tomato
Source: Life (Basel). 2022 Aug 15;12(8):1236. doi: 10.3390/life12081236 (PMC9410287; doi:10.3390/life12081236)
Supplement: Supplementary file 1 [file life-12-01236-s001.zip › life-1834936-supplementary/Supplementary Table/S10.KEGG_enrichment_of_up_gene.xlsx]

## Sheet: BR.vs.BR10
KEGG enrichment results of Solanum lycopersicum up-regulated genes in MG.vs.BR10
	ID	Description	GeneRatio	BgRatio	pvalue	p.adjust	qvalue	geneID	Count	RichFactor
sly00196	sly00196	Photosynthesis - antenna proteins	8/144	26/5259	2.6787e-07	2.00903e-05	1.60722e-05	101256629/101264376/101266527/101256131/101253628/101257186/543975/101267774	8	0.307692
sly00195	sly00195	Photosynthesis	12/144	84/5259	2.33425e-06	8.75343e-05	7.00274e-05	101253342/101258321/101254882/101255222/101257676/543978/101245583/101263732/543931/101254454/101259494/101266666	12	0.142857
sly00520	sly00520	Amino sugar and nucleotide sugar metabolism	12/144	136/5259	0.000308534	0.00771335	0.00617068	544308/543515/101249670/544148/101249663/544147/543968/101266770/101244155/101267428/101257783/101267358	12	0.0882353
sly01200	sly01200	Carbon metabolism	18/144	282/5259	0.000611801	0.0113211	0.00905685	100134875/101266918/101249787/543974/100191110/101266713/101247482/101254439/101253541/101245480/101245299/101267392/101255322/101266629/101264004/101055519/101258424/101249417	18	0.0638298
sly00460	sly00460	Cyanoamino acid metabolism	6/144	43/5259	0.0010036	0.0113211	0.00905685	101260057/101254439/101245157/101247513/101251735/101258424	6	0.139535
sly00941	sly00941	Flavonoid biosynthesis	7/144	59/5259	0.00103346	0.0113211	0.00905685	778294/101249699/100736482/101262367/101262919/101256271/778295	7	0.118644
sly00630	sly00630	Glyoxylate and dicarboxylate metabolism	8/144	77/5259	0.00110895	0.0113211	0.00905685	100134875/543974/100191110/101254439/543998/101055519/101258424/101249417	8	0.103896
sly00710	sly00710	Carbon fixation in photosynthetic organisms	8/144	78/5259	0.00120758	0.0113211	0.00905685	101249787/543974/101266713/101253541/101245299/101255322/101266629/101264004	8	0.102564
sly00051	sly00051	Fructose and mannose metabolism	7/144	68/5259	0.00239293	0.0199411	0.0159529	101249787/544308/101245480/543823/101266629/101246811/101267428	7	0.102941
sly00010	sly00010	Glycolysis / Gluconeogenesis	10/144	134/5259	0.00348044	0.0261033	0.0208827	109119603/101249787/101247482/101245480/101249371/101267392/101257126/101266629/101256514/101246811	10	0.0746269

## Sheet: MG.vs.BR
KEGG enrichment results of Solanum lycopersicum up-regulated genes in MG.vs.BR
	ID	Description	GeneRatio	BgRatio	pvalue	p.adjust	qvalue	geneID	Count	RichFactor
sly00710	sly00710	Carbon fixation in photosynthetic organisms	13/251	78/5259	6.67969e-05	0.00688008	0.00632813	543973/101246870/101255322/101253541/101266629/543974/101268337/101261166/101266713/101264004/101265236/101257875/101258530	13	0.166667
sly00630	sly00630	Glyoxylate and dicarboxylate metabolism	12/251	77/5259	0.000246741	0.0115346	0.0106092	543973/101259973/101254439/100147725/544106/543974/101263391/101268337/101265236/101055519/101257875/101258530	12	0.155844
sly01250	sly01250	Biosynthesis of nucleotide sugars	14/251	103/5259	0.000335959	0.0115346	0.0106092	101245594/101247369/101255354/101245851/101249670/544283/101249663/101246662/101247969/101267287/101244155/101262173/100316875/101250610	14	0.135922

## Sheet: MG.vs.BR10
KEGG enrichment results of Solanum lycopersicum up-regulated genes in BR.vs.BR10
	ID	Description	GeneRatio	BgRatio	pvalue	p.adjust	qvalue	geneID	Count	RichFactor
sly00710	sly00710	Carbon fixation in photosynthetic organisms	19/389	78/5259	2.40501e-06	0.00022645	0.000185884	543974/101253541/101249787/101255322/543973/101266713/101246870/101245299/101266629/101267723/101264004/101261166/100316873/101268337/101260311/101265236/101257875/101260852/101258530	19	0.24359
sly00195	sly00195	Photosynthesis	19/389	84/5259	7.8121e-06	0.00022645	0.000185884	101257676/101253342/101254454/101258321/101254882/101255222/543978/101263732/101245583/543931/101245880/101266666/101259494/101260830/101249084/101268297/101266426/101254806/101259227	19	0.22619
sly00196	sly00196	Photosynthesis - antenna proteins	10/389	26/5259	7.91789e-06	0.00022645	0.000185884	101256629/101253628/101256131/101264376/101257186/101266527/101243766/101249002/543975/101267774	10	0.384615
sly00630	sly00630	Glyoxylate and dicarboxylate metabolism	18/389	77/5259	8.3101e-06	0.00022645	0.000185884	100134875/543974/101254439/543973/100191110/100147725/101055519/101259973/544106/101263391/543998/101268337/101265236/101259725/101257875/101262830/101249417/101258530	18	0.233766
sly01200	sly01200	Carbon metabolism	39/389	282/5259	8.01166e-05	0.00155268	0.00127453	100134875/101266918/543974/101254439/101253541/101249787/101255322/543973/101266713/101246870/101245299/101266629/100191110/100147725/101245480/101265671/101267723/101264004/101267392/101055519/101259973/101261166/544106/101263391/100316873/101244415/101268337/101260311/101265236/101247482/101259725/101257875/101262830/101249417/101258470/101260852/101258530/101250354/100037737	39	0.138298
sly00500	sly00500	Starch and sucrose metabolism	25/389	150/5259	8.54688e-05	0.00155268	0.00127453	101246223/101244370/101259777/543961/100134910/101252851/101257963/543968/101247513/101254155/101260057/101248295/101267699/544283/543583/101246556/100191127/101250983/101264994/101249741/101249042/101245612/101055573/101267287/101244113	25	0.166667
sly00650	sly00650	Butanoate metabolism	9/389	29/5259	0.000159516	0.00248389	0.00203893	101247891/100147725/101249394/101259973/544258/101252944/101262830/100147722/543874	9	0.310345
sly01250	sly01250	Biosynthesis of nucleotide sugars	18/389	103/5259	0.00046425	0.00632541	0.00519227	544308/101245594/101247369/101249670/101255354/101249663/101257677/543968/101244155/544283/101246662/101245851/101246311/101267428/101262173/101267287/100316875/101250610	18	0.174757
sly00520	sly00520	Amino sugar and nucleotide sugar metabolism	21/389	136/5259	0.000898235	0.0108786	0.00892982	544308/101245594/101247369/101249670/101255354/101249663/101257677/543968/101244155/544283/101246662/101245851/101246311/101246582/101267428/101253788/543515/101262173/101267287/101254852/101250610	21	0.154412
sly00010	sly00010	Glycolysis / Gluconeogenesis	20/389	134/5259	0.00181215	0.0197525	0.016214	109119603/101249787/101246870/101266629/101245480/101265671/101256514/101257126/101263923/101267392/101263563/101259973/101256341/101249371/101260960/101246811/101250104/101247482/101267287/101260852	20	0.149254
sly00260	sly00260	Glycine, serine and threonine metabolism	12/389	66/5259	0.00286348	0.0283745	0.0232914	101266918/101254439/101253497/100191110/543808/101055519/101244777/101256422/101263391/101265236/101259725/100037737	12	0.181818
sly00592	sly00592	alpha-Linolenic acid metabolism	10/389	51/5259	0.00357788	0.0324991	0.0266772	606711/544306/101262853/101255254/543763/544239/544009/543806/101263951/101250354	10	0.196078
