# Supplementary material for: Genome-Wide Analysis of the NAC Family Associated with Two Paleohexaploidization Events in the Tomato
Source: Life (Basel). 2022 Aug 15;12(8):1236. doi: 10.3390/life12081236 (PMC9410287; doi:10.3390/life12081236)
Supplement: Supplementary file 1 [file life-12-01236-s001.zip › life-1834936-supplementary/Supplementary Table/S11.GO_enrichment_of_NAC_gene_in_SL.csv]

GO enrichment results of Solanum lycopersicum NAC genes
	ONTOLOGY	ID	Description	GeneRatio	BgRatio	pvalue	p.adjust	qvalue	geneID	Count	FoldEnrichment
GO:0048731	BP	GO:0048731	system development	5/52	161/7814	0.004153655	0.116018049	0.098295138	101246188/101248665/101244582/101247735/778200	5	4.666746297
GO:0048366	BP	GO:0048366	leaf development	2/52	21/7814	0.008413145	0.116018049	0.098295138	101248665/101244582	2	14.31135531
GO:0007275	BP	GO:0007275	multicellular organism development	5/52	191/7814	0.008489126	0.116018049	0.098295138	101246188/101248665/101244582/101247735/778200	5	3.933749497
GO:0048827	BP	GO:0048827	phyllome development	2/52	30/7814	0.016775948	0.155534537	0.131775089	101248665/101244582	2	10.01794872
GO:2000241	BP	GO:2000241	regulation of reproductive process	2/52	32/7814	0.018967626	0.155534537	0.131775089	101248665/101244582	2	9.391826923
GO:0032501	BP	GO:0032501	multicellular organismal process	5/52	245/7814	0.02281162	0.155879402	0.132067272	101246188/101248665/101244582/101247735/778200	5	3.066718995
GO:0048856	BP	GO:0048856	anatomical structure development	5/52	259/7814	0.02816404	0.164960805	0.139761401	101246188/101248665/101244582/101247735/778200	5	2.900950401
