# Supplementary material for: Genome-Wide Analysis of the NAC Family Associated with Two Paleohexaploidization Events in the Tomato
Source: Life (Basel). 2022 Aug 15;12(8):1236. doi: 10.3390/life12081236 (PMC9410287; doi:10.3390/life12081236)
Supplement: Supplementary file 1 [file life-12-01236-s001.zip › life-1834936-supplementary/Supplementary Table/S2.Secondary structure prediction.xlsx]

## Sheet: Solanum lycopersicum
Secondary structure prediction table of Solanum lycopersicum NAC protein
Protein_id	Alfar-helix	Extended strand	Beta-turn	Random coil
Solyc01g009860.3.1	16.91	24.63	4.78	53.68
Solyc01g021730.2.1	21.89	18.11	5.28	54.72
Solyc01g102740.3.1	24.46	17.68	4.84	53.03
Solyc01g104900.3.1	20.2	16.67	5.05	58.08
Solyc02g036430.2.1	26.02	10.27	3.72	60
Solyc02g061780.3.1	22.13	16.39	2.46	59.02
Solyc02g061870.1.1	31.51	16.89	5.02	46.58
Solyc02g061900.1.1	31.25	18.42	3.95	46.38
Solyc02g061910.1.1	34.47	15.15	3.41	46.97
Solyc02g062060.1.1	31.55	18.45	2.43	47.57
Solyc02g069960.4.1	18.01	18.01	3.86	60.13
Solyc02g077610.3.1	9.25	19.86	5.48	65.41
Solyc02g081270.4.1	23.53	11.16	4.06	61.26
Solyc02g084350.3.1	23.78	16.05	4.3	55.87
Solyc02g087920.3.1	14.1	6.01	3.39	76.5
Solyc02g088180.3.1	12.85	14.73	3.45	68.97
Solyc02g093420.4.1	23.66	15.27	4.33	56.74
Solyc03g059300.1.1	27.31	23.79	1.32	47.58
Solyc03g062670.1.1	33.33	17.73	4.61	44.33
Solyc03g062750.1.1	18.85	22.13	7.38	51.64
Solyc03g078120.4.1	12.59	23.78	4.9	58.74
Solyc03g080090.4.1	20.32	11.75	2.7	65.24
Solyc03g083880.4.1	17.95	16.67	3.21	62.18
Solyc03g097650.3.1	21.09	17.19	5.86	55.86
Solyc03g114260.1.1	34.72	15.85	3.02	46.42
Solyc03g115850.3.1	16.46	14.02	3.05	66.46
Solyc04g005610.3.1	21.82	13.09	3.27	61.82
Solyc04g009440.3.1	15.28	11.96	2.99	69.77
Solyc04g025760.1.1	29.52	17.18	2.2	51.1
Solyc04g072220.3.1	28.05	13.36	3.51	55.09
Solyc04g078670.3.1	26.1	17.28	4.78	51.84
Solyc05g007550.3.1	18.46	11.54	3.33	66.67
Solyc05g007770.3.1	17.73	20.21	6.03	56.03
Solyc05g009840.3.1	21.84	15.63	4.83	57.7
Solyc05g021090.4.1	17.2	17.2	2.15	63.44
Solyc05g026180.2.1	20.08	16.63	6.29	57
Solyc05g055470.4.1	22.98	15.26	4.23	57.54
Solyc05g055480.3.1	31.35	12.69	5.96	50
Solyc05g056477.1.1	25.13	17.8	3.14	53.93
Solyc06g008360.3.1	18.44	21.28	6.74	53.55
Solyc06g034340.3.1	17.65	24.84	7.84	49.67
Solyc06g060230.3.1	20.27	13.51	3.72	62.5
Solyc06g061080.3.1	10.39	17.21	3.56	68.84
Solyc06g063380.1.1	37.83	16.5	8.25	37.42
Solyc06g063430.2.1	16.04	12.89	4.4	66.67
Solyc06g065410.3.1	13.04	17.7	3.11	66.15
Solyc06g068580.1.1	22.29	14.57	2.29	60.86
Solyc06g069100.3.1	18.71	18.51	6.44	56.34
Solyc06g069710.3.1	16.81	14.16	4.42	64.6
Solyc06g073050.2.1	22.02	10.59	3.03	64.37
Solyc06g074170.3.1	24.94	11.98	4.4	58.68
Solyc07g006840.1.1	14.7	14.91	6	64.39
Solyc07g045030.4.1	21.13	12.5	3.57	62.8
Solyc07g053590.4.1	13.17	21.71	7.47	57.65
Solyc07g053680.2.1	29.21	21.91	1.69	47.19
Solyc07g062240.1.1	25.82	17.37	4.23	52.58
Solyc07g062840.3.1	19.32	14.77	4.26	61.65
Solyc07g063410.3.1	22.47	16.57	4.78	56.18
Solyc07g063420.3.1	19.15	17.63	3.34	59.88
Solyc07g066330.3.1	16.96	14.04	2.92	66.08
Solyc08g006020.4.1	15.89	19.21	3.31	61.59
Solyc08g007015.1.1	22.5	24.5	11	42
Solyc08g008660.4.1	23.21	14.33	4.3	58.17
Solyc08g077110.4.1	10.29	14.12	2.65	72.94
Solyc08g079120.3.1	21.57	14.71	3.27	60.46
Solyc09g010160.3.1	15.02	17.17	3	64.81
Solyc09g025310.4.1	17.61	19.6	3.99	58.8
Solyc10g006880.3.1	16.34	15.49	3.1	65.07
Solyc10g047060.2.1	16.51	16.51	4.25	62.74
Solyc10g055760.2.1	29.68	13.78	2.12	54.42
Solyc10g079220.2.1	29.05	19.27	7.65	44.04
Solyc10g083450.3.1	28.37	12.8	3.11	55.71
Solyc10g005010.4.1	18.28	18.28	7.93	55.52
Solyc11g005920.3.1	23.14	18.92	4.37	53.57
Solyc11g008000.2.1	21.59	14.39	4.55	59.47
Solyc11g008010.2.1	29.68	17.2	6.24	46.88
Solyc11g017470.2.1	14.09	12.03	2.06	71.82
Solyc11g018660.2.1	16.72	13.5	2.89	66.88
Solyc11g065540.1.1	15.21	15.21	4.21	65.37
Solyc11g068620.2.1	24.23	17.31	5.38	53.08
Solyc11g068750.2.1	28.32	14.6	5.09	51.99
Solyc12g013620.2.1	17.48	17.48	5.16	59.89
Solyc12g017400.3.1	19.12	17.24	2.19	61.44
Solyc12g036480.2.1	13.8	16.87	2.45	66.87
Solyc12g056790.2.1	25.76	11.36	2.71	60.17

## Sheet: Solanum pennellii
Secondary structure prediction table of Solanum pennellii NAC protein
Protein_id	Alfar-helix	Extended strand	Beta-turn	Random coil
Sopen01g005390.1	24.25	16	5.25	54.5
Sopen01g016580.1	20	16.92	4.1	58.97
Sopen01g045160.1	24.91	20	2.26	52.83
Sopen01g047410.1	16.54	21.69	3.68	58.09
Sopen02g012820.1	20.66	16.53	4.13	58.68
Sopen02g019100.1	18.39	13.87	3.23	64.52
Sopen02g022510.1	11.86	27.46	5.42	55.25
Sopen02g025910.1	30.18	15.09	5.92	48.82
Sopen02g029060.1	23.08	18.23	5.7	52.99
Sopen02g032660.1	20.66	8.67	2.81	67.86
Sopen02g032870.1	16.93	15.67	4.7	62.7
Sopen02g038010.1	22.39	14.76	5.34	57.51
Sopen03g014990.1	31.21	20.92	3.9	43.97
Sopen03g015050.1	36.4	16.96	1.77	44.88
Sopen03g020850.1	24	13.09	3.27	59.64
Sopen03g021820.1	23.14	11.02	2.64	63.2
Sopen03g021820.2	25.27	10.76	3.43	60.53
Sopen03g023670.1	28.47	18.59	4.47	48.47
Sopen03g028400.1	19.92	16.8	4.69	58.59
Sopen03g028400.2	16.56	15.34	1.84	66.26
Sopen03g028890.1	15.94	17.93	6.37	59.76
Sopen03g028890.2	12	16.4	6.4	65.2
Sopen03g033360.1	36.06	20.13	5.75	38.05
Sopen03g034840.1	25.38	13.29	3.02	58.31
Sopen04g001650.1	19.27	16.73	5.82	58.18
Sopen04g004570.1	18.94	13.95	2.99	64.12
Sopen04g028020.1	23.4	21.7	6.38	48.51
Sopen04g028190.1	25.54	16.45	3.03	54.98
Sopen04g028210.1	26.48	18.58	5.93	49.01
Sopen04g028280.1	22.94	24.24	4.76	48.05
Sopen04g028400.1	25.04	13.02	3.01	58.93
Sopen04g032270.1	25.37	18.01	3.68	52.94
Sopen05g003440.1	23.81	8.02	3.01	65.16
Sopen05g003630.1	23.05	18.44	5.32	53.19
Sopen05g005650.1	24.83	16.78	5.52	52.87
Sopen05g017290.1	21.84	9.71	4.37	64.08
Sopen05g022420.1	18.66	13.67	3.69	63.99
Sopen05g033920.1	20.22	15.99	5.33	58.46
Sopen05g033930.1	30.05	10.62	5.96	53.37
Sopen05g034870.1	25.52	17.71	6.25	50.52
Sopen06g003210.1	16.31	19.5	5.32	58.87
Sopen06g011000.1	15.77	14.29	2.98	66.96
Sopen06g020350.1	19.59	9.46	3.04	67.91
Sopen06g021280.1	10.39	16.62	5.64	67.36
Sopen06g022850.1	37.63	16.3	8.85	37.22
Sopen06g022890.1	11.18	20.19	4.66	63.98
Sopen06g023890.1	15.22	18.01	2.8	63.98
Sopen06g025840.1	22.15	22.15	8.14	47.56
Sopen06g026380.1	15.52	19.31	2.76	62.41
Sopen06g027010.1	18.34	16.86	3.55	61.24
Sopen06g029400.1	18.69	12.46	3.03	65.82
Sopen06g030590.1	20.88	14.43	3.87	60.82
Sopen06g035250.1	17.38	20.92	5.67	56.03
Sopen07g002940.1	12.31	14.65	5.73	67.3
Sopen07g012150.1	23.83	23.83	6.04	46.31
Sopen07g023590.1	14.55	17.65	3.72	64.09
Sopen07g027540.1	10.7	19.56	4.06	65.68
Sopen07g031040.1	15.34	16.48	4.55	63.64
Sopen07g031570.1	20.51	16.29	4.78	58.43
Sopen07g031590.1	14.59	17.33	4.26	63.83
Sopen07g034510.1	16.27	14.5	3.55	65.68
Sopen08g001990.1	17	19	3.67	60.33
Sopen08g004490.1	29.89	12.93	6.03	51.15
Sopen08g022950.1	19.82	20.41	2.37	57.4
Sopen08g025690.1	15	15.59	2.06	67.35
Sopen08g027580.1	23.02	20.63	4.76	51.59
Sopen09g028230.1	15.93	19.63	6.67	57.78
Sopen10g001020.1	24.13	12.59	2.45	60.84
Sopen10g002790.2	14.65	16.06	2.82	66.48
Sopen10g017020.1	21.67	15	5.56	57.78
Sopen10g022760.1	28.6	22.27	7.62	41.5
Sopen10g025590.1	23.83	13	2.53	60.65
Sopen10g029870.1	34.58	16.62	5.09	43.7
Sopen10g032920.1	21.83	17.25	5.63	55.28
Sopen11g001860.1	16.45	14.37	4.91	64.27
Sopen11g001860.2	22.5	19.71	4.41	53.38
Sopen11g003860.1	24.05	15.34	4.17	56.44
Sopen11g003870.1	28.89	11.85	4.94	54.32
Sopen11g003870.2	28.88	11.46	5.73	53.94
Sopen11g009420.1	18.9	12.03	4.12	64.95
Sopen11g009640.1	9.32	15.43	3.22	72.03
Sopen11g027340.1	27.59	19.21	8.37	44.83
Sopen11g027460.1	24.15	14.88	4.15	56.83
Sopen12g006970.1	20.29	15.71	5.14	58.86
Sopen12g008180.1	19.5	14.24	3.1	63.16
Sopen12g008180.2	21.56	14.37	2.81	61.25
Sopen12g017030.1	9.82	17.48	1.84	70.86
Sopen12g029470.1	27.12	11.53	2.71	58.64
