# Supplementary material for: Genome-Wide Analysis of the NAC Family Associated with Two Paleohexaploidization Events in the Tomato
Source: Life (Basel). 2022 Aug 15;12(8):1236. doi: 10.3390/life12081236 (PMC9410287; doi:10.3390/life12081236)
Supplement: Supplementary file 1 [file life-12-01236-s001.zip › life-1834936-supplementary/Supplementary Table/S3.All_Ks.xlsx]

## Sheet: Cc_DWGT_kaks
Selection pressure gauge derived from DWGT gene in Coffea canephora
gene_id1	gene_id2	Ka	Ks	Ka/Ks
Cc00_g28420	Cc01_g02620	0	0.00505478	0
Cc00_g25740	Cc01_g04550	0	0.0387183	0
Cc00_g27580	Cc02_g31520	0	0.222959	0
Cc00_g15800	Cc03_g05820	0	0.0138253	0
Cc00_g25740	Cc03_g13180	0	0.0550706	0
Cc10_g10670	Cc02_g32090	0	0.0171681	0
Cc02_g38940	Cc08_g15680	0.018105	2.63165	0.00687971
Cc01_g12520	Cc06_g02860	0.024492	3.03229	0.00807706
Cc02_g13320	Cc05_g07140	0.0645645	6.26815	0.0103004
Cc01_g17890	Cc03_g06120	0.0127189	1.22181	0.0104099
Cc02_g27410	Cc07_g10530	0.0399429	3.58686	0.0111359
Cc01_g00860	Cc06_g23180	0.0333029	2.83716	0.0117381
Cc02_g02870	Cc09_g07580	0.0470147	3.97665	0.0118227
Cc02_g08670	Cc06_g02860	0.0177457	1.45789	0.0121722
Cc02_g39790	Cc08_g16760	0.0152548	1.20129	0.0126987
Cc02_g02770	Cc02_g37930	0.0159157	1.10858	0.0143569
Cc01_g12370	Cc02_g08250	0.0536437	3.19255	0.0168028
Cc02_g07890	Cc06_g02700	0.025809	1.49733	0.0172367
Cc01_g12520	Cc02_g08670	0.0429658	2.36088	0.0181991
Cc01_g10600	Cc06_g04140	0.037749	2.01674	0.0187178
Cc01_g12770	Cc06_g02700	0.027615	1.32907	0.0207778
Cc01_g08650	Cc06_g06310	0.0475498	2.27119	0.0209361
Cc01_g12370	Cc06_g03020	0.0240826	1.14558	0.0210222
Cc02_g15650	Cc05_g10960	0.031035	1.46322	0.02121
Cc02_g16210	Cc07_g11070	0.045062	2.10544	0.0214027
Cc01_g12770	Cc02_g07890	0.0299775	1.34311	0.0223195
Cc02_g25670	Cc07_g15170	0.0575735	2.53815	0.0226832
Cc01_g12670	Cc02_g08040	0.047315	1.89016	0.0250322
Cc00_g24430	Cc01_g07570	0.0731792	2.81133	0.0260301
Cc02_g01290	Cc08_g16450	0.0400885	1.53674	0.0260868
Cc02_g34190	Cc03_g01790	0.0861547	3.22692	0.0266987
Cc01_g15380	Cc08_g15680	0.0347134	1.30009	0.0267007
Cc02_g14210	Cc05_g07940	0.0557271	2.04951	0.0271905
Cc01_g21340	Cc02_g34850	0.0426874	1.56618	0.0272557
Cc00_g17530	Cc02_g11690	0.0569459	1.90061	0.0299619
Cc01_g12630	Cc02_g08050	0.0765902	2.5509	0.0300248
Cc01_g12580	Cc02_g08080	0.0580094	1.91136	0.0303498
Cc02_g08090	Cc06_g02860	0.0311733	0.99781	0.0312417
Cc01_g12380	Cc02_g10570	0.032882	1.01064	0.0325356
Cc02_g02870	Cc08_g14680	0.0624255	1.89782	0.0328932
Cc02_g10330	Cc06_g05020	0.0648975	1.92026	0.0337962
Cc02_g30610	Cc03_g04510	0.0488433	1.43496	0.0340381
Cc01_g10230	Cc01_g12380	0.0623434	1.79635	0.0347056
Cc00_g08660	Cc01_g01870	0.0139943	0.397862	0.0351738
Cc02_g01560	Cc02_g39440	0.114125	3.15981	0.0361178
Cc01_g21050	Cc06_g12680	0.231954	6.39965	0.0362448
Cc02_g38680	Cc08_g15440	0.184019	5.03106	0.0365766
Cc02_g02350	Cc08_g15170	0.0925374	2.49246	0.0371269
Cc02_g08250	Cc06_g03020	0.0571496	1.50798	0.0378981
Cc01_g21100	Cc02_g34490	0.0496138	1.30909	0.0378993
Cc02_g07890	Cc02_g22000	0.0827167	2.03533	0.0406404
Cc01_g12450	Cc06_g02920	0.0460372	1.12141	0.0410528
Cc02_g15630	Cc05_g08600	0.146358	3.52334	0.0415396
Cc02_g18420	Cc07_g05710	0.112667	2.70642	0.0416294
Cc01_g12450	Cc02_g08210	0.0796459	1.87256	0.0425332
Cc02_g08210	Cc06_g02920	0.0683485	1.60313	0.0426344
Cc00_g17460	Cc02_g21220	0.11728	2.73535	0.0428755
Cc01_g13670	Cc08_g14680	0.0849608	1.9637	0.0432658
Cc01_g12470	Cc06_g02990	0.0677279	1.55054	0.0436803
Cc02_g16950	Cc07_g10450	0.0478027	1.07631	0.0444133
Cc02_g06770	Cc06_g01510	0.0968128	2.16308	0.0447569
Cc02_g11690	Cc05_g13300	0.0566491	1.24559	0.0454796
Cc02_g29100	Cc07_g10530	0.0767653	1.68778	0.0454831
Cc02_g38220	Cc08_g14940	0.0578135	1.26906	0.0455562
Cc01_g17440	Cc03_g07040	0.0826413	1.75681	0.0470405
Cc10_g08300	Cc02_g20700	0.0705529	1.44853	0.0487065
Cc10_g06780	Cc02_g21220	0.058182	1.17423	0.0495492
Cc02_g27510	Cc06_g16380	0.12911	2.57164	0.0502052
Cc02_g02980	Cc08_g14460	0.16144	3.11154	0.0518843
Cc02_g01050	Cc08_g16720	0.224381	4.28166	0.0524051
Cc01_g13460	Cc02_g07280	0.0956409	1.82497	0.0524068
Cc10_g07140	Cc02_g21490	0.171304	3.26303	0.0524983
Cc01_g12440	Cc06_g02980	0.0627817	1.17593	0.0533889
Cc02_g11960	Cc05_g12910	0.108131	2.02322	0.0534451
Cc02_g06950	Cc06_g01620	0.191963	3.51009	0.0546888
Cc01_g10880	Cc06_g03980	0.0992508	1.79077	0.0554235
Cc02_g18610	Cc07_g05870	0.213262	3.82517	0.0557524
Cc02_g39640	Cc08_g16570	0.0696995	1.24183	0.0561262
Cc03_g05720	Cc03_g09690	0.228115	4.04653	0.0563729
Cc02_g17410	Cc07_g09690	0.147839	2.56587	0.0576175
Cc10_g16270	Cc02_g01550	0.175832	3.01537	0.0583119
Cc01_g12210	Cc06_g13270	1.52792	26.0932	0.0585563
Cc01_g19130	Cc03_g04180	0.187486	3.17187	0.059109
Cc02_g34930	Cc04_g04600	0.123709	2.05373	0.0602362
Cc01_g13700	Cc02_g07010	0.0719167	1.17429	0.0612425
Cc02_g03020	Cc02_g37760	0.27669	4.46298	0.0619967
Cc02_g39030	Cc08_g15790	0.0936209	1.47458	0.0634897
Cc01_g10950	Cc06_g03960	0.128497	2.01926	0.0636356
Cc01_g12380	Cc06_g02990	0.0815975	1.27625	0.0639353
Cc02_g11650	Cc05_g13310	0.0759745	1.18139	0.0643094
Cc01_g20870	Cc02_g34250	0.114301	1.76569	0.0647346
Cc02_g08990	Cc03_g05440	0.119245	1.83195	0.065092
Cc01_g17930	Cc02_g15480	0.257949	3.95281	0.065257
Cc01_g06770	Cc03_g04430	0.149379	2.28059	0.0655003
Cc01_g13880	Cc06_g01610	0.359333	5.42336	0.0662566
Cc02_g34650	Cc03_g01180	0.137688	2.06712	0.0666087
Cc10_g02590	Cc02_g17340	0.173431	2.5981	0.0667528
Cc02_g24420	Cc08_g12530	0.230448	3.44927	0.0668107
Cc02_g21220	Cc07_g14680	0.0625576	0.927676	0.0674347
Cc01_g17210	Cc03_g07440	0.104131	1.54078	0.0675831
Cc01_g14150	Cc06_g01440	0.206697	3.04776	0.0678193
Cc02_g25720	Cc08_g01790	0.143468	2.09239	0.0685666
Cc02_g18480	Cc07_g05780	0.2206	3.21667	0.0685803
Cc02_g20600	Cc07_g07860	0.130249	1.89315	0.0688003
Cc02_g06440	Cc06_g01280	0.140225	2.02634	0.0692014
Cc02_g09590	Cc09_g06300	0.317997	4.57524	0.069504
Cc01_g12450	Cc02_g37790	0.181402	2.57775	0.0703723
Cc01_g20830	Cc03_g01720	0.100575	1.42492	0.0705831
Cc01_g13600	Cc06_g01920	0.150912	2.13343	0.0707366
Cc02_g38120	Cc08_g14850	0.076753	1.07926	0.0711164
Cc02_g12400	Cc05_g06280	0.188298	2.64677	0.0711425
Cc01_g12920	Cc02_g07800	0.203048	2.73982	0.07411
Cc01_g12960	Cc02_g07670	0.108467	1.4559	0.0745012
Cc00_g19690	Cc01_g12380	0.0607373	0.810953	0.0748962
Cc10_g15640	Cc02_g21220	0.133806	1.76206	0.075937
Cc00_g23580	Cc01_g03970	0.27103	3.55927	0.0761479
Cc02_g25030	Cc08_g11930	0.120089	1.57582	0.0762074
Cc01_g18950	Cc03_g04440	0.142076	1.85682	0.0765157
Cc01_g15260	Cc02_g05450	0.123091	1.60441	0.0767204
Cc02_g15560	Cc06_g16380	0.311339	4.05726	0.0767363
Cc01_g10880	Cc02_g11230	0.11331	1.47493	0.0768242
Cc01_g21020	Cc03_g01560	0.268834	3.49712	0.0768731
Cc01_g17000	Cc03_g07750	0.0811358	1.03434	0.0784417
Cc02_g15560	Cc05_g08590	0.0960785	1.22438	0.0784712
Cc01_g17460	Cc09_g03110	0.267962	3.38114	0.079252
Cc01_g17670	Cc09_g03020	0.204194	2.57517	0.0792935
Cc02_g07020	Cc06_g01780	0.107443	1.35467	0.0793126
Cc01_g10320	Cc06_g04500	0.210234	2.63898	0.0796651
Cc03_g05500	Cc06_g02920	0.296288	3.69725	0.0801373
Cc10_g01250	Cc02_g05420	0.29156	3.59871	0.0810178
Cc01_g12920	Cc06_g02590	0.178913	2.20575	0.0811122
Cc02_g32230	Cc03_g02410	0.161465	1.99017	0.0811315
Cc01_g16250	Cc03_g09690	0.136632	1.68385	0.0811426
Cc02_g20570	Cc07_g07830	0.0971862	1.19585	0.0812693
Cc02_g34890	Cc03_g01030	0.146017	1.7937	0.081405
Cc02_g17000	Cc07_g10370	0.201235	2.46748	0.081555
Cc02_g37760	Cc08_g14390	0.350787	4.29611	0.0816523
Cc01_g09330	Cc06_g05650	0.14375	1.74727	0.082271
Cc00_g14230	Cc01_g06780	0.182198	2.21004	0.082441
Cc02_g15090	Cc04_g12540	0.107513	1.30173	0.0825929
Cc02_g03620	Cc03_g11570	0.267828	3.22602	0.0830212
Cc01_g10950	Cc06_g06400	0.209127	2.50699	0.0834174
Cc02_g11230	Cc06_g03980	0.103859	1.24141	0.0836622
Cc03_g07440	Cc09_g06300	0.180982	2.14572	0.0843456
Cc02_g07530	Cc06_g02360	0.243452	2.88204	0.0844721
Cc02_g17450	Cc07_g09640	0.206975	2.4488	0.084521
Cc01_g11870	Cc08_g15160	0.213927	2.5229	0.0847941
Cc01_g12260	Cc02_g08360	0.155234	1.82902	0.0848726
Cc00_g27020	Cc03_g07330	0.00395953	0.0465988	0.0849707
Cc02_g02180	Cc02_g38680	0.194787	2.29156	0.0850018
Cc10_g03170	Cc02_g17830	0.172519	2.02895	0.0850286
Cc02_g37800	Cc08_g14580	0.180171	2.11577	0.0851559
Cc10_g04040	Cc02_g18610	0.2766	3.24551	0.0852254
Cc01_g19890	Cc03_g02710	0.294656	3.44672	0.0854889
Cc02_g12240	Cc05_g05950	0.176907	2.06922	0.0854947
Cc01_g13030	Cc06_g02540	0.153122	1.78405	0.0858283
Cc01_g13190	Cc06_g02430	0.209285	2.43346	0.0860029
Cc02_g16260	Cc07_g11020	0.134544	1.55591	0.0864729
Cc02_g12180	Cc05_g05700	0.250086	2.88548	0.0866705
Cc01_g17310	Cc03_g07230	0.157658	1.78654	0.0882476
Cc01_g13600	Cc08_g14670	0.206329	2.32849	0.0886105
Cc02_g07670	Cc06_g02570	0.138849	1.55595	0.0892375
Cc02_g08030	Cc06_g02790	0.209765	2.345	0.0894523
Cc01_g09890	Cc06_g05120	0.169246	1.87302	0.09036
Cc02_g07570	Cc06_g02420	0.261993	2.89212	0.0905888
Cc01_g20270	Cc03_g02410	0.236903	2.61255	0.0906787
Cc01_g16300	Cc03_g09660	0.177666	1.95695	0.090787
Cc01_g14220	Cc02_g06560	0.168479	1.85524	0.0908127
Cc01_g07390	Cc07_g20370	0.332617	3.62354	0.0917933
Cc01_g05340	Cc06_g16000	0.135802	1.47014	0.0923737
Cc01_g17540	Cc03_g06980	0.162901	1.75746	0.0926912
Cc02_g10270	Cc06_g05120	0.13816	1.48902	0.0927861
Cc01_g15130	Cc02_g05560	0.206542	2.21322	0.093322
Cc01_g14270	Cc06_g01320	0.288625	3.09103	0.0933752
Cc02_g02180	Cc08_g15440	0.209057	2.23358	0.0935975
Cc10_g02950	Cc02_g17620	0.257459	2.74805	0.0936878
Cc10_g05470	Cc02_g19530	0.1529	1.62782	0.0939289
Cc02_g13840	Cc05_g07720	0.168841	1.78885	0.0943851
Cc02_g10810	Cc06_g04410	0.219677	2.32226	0.0945965
Cc01_g19940	Cc03_g02630	0.176437	1.86433	0.094638
Cc01_g01010	Cc06_g22930	0.190345	2.00815	0.0947863
Cc02_g05700	Cc06_g00580	0.324286	3.4181	0.0948734
Cc10_g04820	Cc02_g19100	0.269299	2.82831	0.0952156
Cc02_g24560	Cc08_g12330	0.314645	3.30261	0.0952718
Cc01_g13190	Cc07_g09690	0.388066	4.07307	0.0952761
Cc02_g13370	Cc05_g07160	0.215627	2.26191	0.0953299
Cc02_g37170	Cc08_g13940	0.156205	1.63821	0.0953508
Cc02_g33380	Cc03_g03510	0.174437	1.82687	0.0954843
Cc01_g12750	Cc11_g04470	0.140082	1.46705	0.0954857
Cc01_g13610	Cc06_g01910	0.115031	1.20255	0.0956559
Cc02_g19590	Cc07_g06730	0.201788	2.10845	0.0957046
Cc01_g04750	Cc01_g14700	0.472327	4.91116	0.0961742
Cc00_g14400	Cc01_g01450	0.672079	6.97849	0.0963073
Cc01_g19020	Cc03_g04280	0.309528	3.21362	0.0963176
Cc01_g12910	Cc02_g07810	0.117997	1.22432	0.0963772
Cc02_g02890	Cc02_g37790	0.130699	1.35278	0.0966151
Cc02_g01760	Cc06_g14930	0.36724	3.77972	0.0971607
Cc02_g31780	Cc08_g10430	0.30849	3.17354	0.097207
Cc01_g12960	Cc06_g02570	0.136035	1.39735	0.0973521
Cc01_g14330	Cc02_g06400	0.178884	1.83033	0.0977334
Cc02_g39180	Cc08_g15960	0.182915	1.86419	0.0981203
Cc02_g06430	Cc06_g01260	0.250217	2.54917	0.0981561
Cc10_g04690	Cc02_g19020	0.140195	1.41413	0.0991383
Cc01_g10410	Cc06_g04360	0.178583	1.79542	0.0994658
Cc02_g26290	Cc03_g09120	0.30639	3.07836	0.0995303
Cc02_g24030	Cc08_g13180	0.200984	2.01373	0.099807
Cc02_g01610	Cc02_g39410	0.280254	2.79762	0.100176
Cc00_g27580	Cc03_g13560	0.117216	1.16707	0.100436
Cc11_g02560	Cc02_g25310	0.0552866	0.55028	0.10047
Cc01_g17670	Cc03_g06810	0.190431	1.88649	0.100945
Cc02_g38120	Cc09_g02170	0.180343	1.75506	0.102756
Cc02_g15000	Cc05_g11130	0.274892	2.67503	0.102762
Cc02_g23890	Cc08_g13280	0.167774	1.62766	0.103077
Cc01_g16320	Cc03_g09650	0.351084	3.39338	0.103462
Cc02_g02630	Cc06_g02880	0.376324	3.63609	0.103497
Cc02_g39100	Cc08_g15860	0.337337	3.22854	0.104486
Cc02_g34530	Cc04_g04420	0.310227	2.96694	0.104561
Cc02_g07340	Cc06_g02210	0.156542	1.49353	0.104813
Cc00_g00410	Cc03_g13960	0.0206745	0.196465	0.105233
Cc01_g11110	Cc06_g03900	0.123382	1.17239	0.105239
Cc01_g09540	Cc06_g05500	0.112869	1.06689	0.105793
Cc02_g13110	Cc05_g12340	0.253001	2.38929	0.10589
Cc01_g13220	Cc02_g07560	0.344461	3.24812	0.106049
Cc01_g13710	Cc06_g01770	0.172035	1.62166	0.106086
Cc02_g09460	Cc06_g06480	0.163369	1.53892	0.106158
Cc02_g38150	Cc08_g14880	0.196419	1.84814	0.106279
Cc04_g00860	Cc06_g12680	0.10054	0.941969	0.106734
Cc02_g02160	Cc08_g15450	0.211306	1.97782	0.106838
Cc01_g00630	Cc05_g01230	0.0238394	0.222315	0.107232
Cc02_g19730	Cc07_g06970	0.244937	2.2776	0.107542
Cc01_g09620	Cc02_g09950	0.173785	1.61019	0.107928
Cc01_g15480	Cc06_g00210	0.206262	1.90938	0.108026
Cc02_g35750	Cc05_g09640	0.226643	2.09645	0.108108
Cc02_g33490	Cc03_g03350	0.198293	1.80213	0.110033
Cc02_g03940	Cc07_g03000	0.376711	3.42203	0.110084
Cc01_g14070	Cc02_g06730	0.196953	1.78799	0.110153
Cc01_g17780	Cc09_g02970	0.229279	2.08142	0.110155
Cc02_g26160	Cc02_g36570	0.423952	3.83279	0.110612
Cc00_g27580	Cc03_g11480	0.143529	1.29542	0.110797
Cc02_g03970	Cc02_g23990	0.264479	2.38659	0.110819
Cc02_g02740	Cc02_g37970	0.251295	2.25597	0.111391
Cc02_g13980	Cc05_g07820	0.1562	1.39673	0.111833
Cc02_g25980	Cc08_g02340	0.209001	1.86883	0.111835
Cc02_g39250	Cc08_g16030	0.19891	1.77433	0.112105
Cc03_g03610	Cc08_g01290	0.278844	2.48201	0.112346
Cc01_g17280	Cc03_g07290	0.152286	1.34894	0.112893
Cc02_g00850	Cc08_g16990	0.33218	2.94148	0.11293
Cc01_g19460	Cc03_g03410	0.209828	1.85512	0.113108
Cc01_g12680	Cc02_g08030	0.192558	1.68879	0.114021
Cc02_g13840	Cc08_g08320	0.272612	2.3877	0.114173
Cc02_g13840	Cc08_g08320	0.272612	2.3877	0.114173
Cc02_g18500	Cc07_g05790	0.156505	1.37031	0.114211
Cc01_g11660	Cc06_g03570	0.178633	1.5515	0.115135
Cc10_g07940	Cc02_g20150	0.213163	1.84588	0.11548
Cc02_g07940	Cc04_g05250	0.274632	2.37208	0.115777
Cc01_g10430	Cc02_g10850	0.271112	2.33505	0.116106
Cc02_g01800	Cc02_g39180	0.214805	1.84851	0.116205
Cc01_g21010	Cc03_g01600	0.202738	1.74107	0.116444
Cc02_g06940	Cc06_g01610	0.36959	3.16657	0.116716
Cc02_g37110	Cc08_g13890	0.189222	1.61976	0.116821
Cc01_g09890	Cc02_g10270	0.181802	1.55572	0.116861
Cc02_g03270	Cc02_g37380	0.284074	2.42869	0.116966
Cc02_g27500	Cc04_g06340	0.381812	3.263	0.117013
Cc02_g09280	Cc06_g06790	0.310006	2.64608	0.117157
Cc01_g13110	Cc01_g14840	0.200618	1.71059	0.11728
Cc00_g26120	Cc01_g02150	0.166358	1.41715	0.117389
Cc02_g04160	Cc08_g12970	0.21487	1.83017	0.117404
Cc02_g18080	Cc07_g05340	0.25419	2.16507	0.117405
Cc02_g15680	Cc05_g10940	0.120591	1.02712	0.117408
Cc01_g12570	Cc02_g08100	0.145652	1.23934	0.117524
Cc02_g03390	Cc08_g13990	0.195796	1.64921	0.118721
Cc02_g08040	Cc05_g06040	0.145989	1.22796	0.118887
Cc02_g15630	Cc08_g03150	0.255508	2.14612	0.119056
Cc02_g03320	Cc02_g37330	0.249503	2.07953	0.11998
Cc01_g09590	Cc02_g09920	0.234565	1.95384	0.120053
Cc02_g03350	Cc02_g37320	0.427933	3.5633	0.120095
Cc02_g33320	Cc03_g03580	0.234248	1.94987	0.120135
Cc02_g03830	Cc08_g13540	0.24934	2.07544	0.120138
Cc02_g15480	Cc08_g00920	0.270789	2.24558	0.120588
Cc01_g21020	Cc02_g34360	0.253658	2.0983	0.120887
Cc01_g20280	Cc03_g02390	0.186172	1.53993	0.120897
Cc02_g09700	Cc06_g16250	0.576503	4.74729	0.121438
Cc02_g17850	Cc07_g09140	0.191413	1.57385	0.121621
Cc10_g04180	Cc02_g18780	0.218994	1.79832	0.121777
Cc01_g04150	Cc10_g10080	0.411577	3.37497	0.12195
Cc01_g03610	Cc05_g09670	0.348263	2.84876	0.122251
Cc02_g06580	Cc06_g01370	0.244692	2.0007	0.122303
Cc10_g04140	Cc02_g18810	0.190538	1.55789	0.122305
Cc01_g12960	Cc01_g15270	0.252983	2.06755	0.122359
Cc01_g09640	Cc06_g05380	0.161562	1.31944	0.122448
Cc02_g18480	Cc09_g04700	0.615615	5.01215	0.122825
Cc10_g03520	Cc02_g17990	0.247921	2.01779	0.122868
Cc01_g12680	Cc06_g02790	0.183788	1.48229	0.123989
Cc01_g06870	Cc10_g03760	0.456572	3.67986	0.124073
Cc01_g18130	Cc03_g05660	0.116442	0.938103	0.124125
Cc00_g06990	Cc01_g05690	0.310244	2.49743	0.124225
Cc01_g10780	Cc06_g04080	0.248216	1.98457	0.125073
Cc01_g19880	Cc03_g02800	0.160202	1.28079	0.125081
Cc02_g05290	Cc04_g01110	0.402438	3.21494	0.125178
Cc02_g15630	Cc06_g13830	0.289029	2.30743	0.12526
Cc02_g03600	Cc02_g36990	0.194423	1.54884	0.125528
Cc02_g13890	Cc05_g07760	0.317758	2.52966	0.125613
Cc01_g16670	Cc05_g09260	0.833072	6.62586	0.12573
Cc01_g19770	Cc03_g03030	0.262505	2.0788	0.126277
Cc01_g20350	Cc03_g02250	0.242742	1.9218	0.12631
Cc01_g08640	Cc06_g06320	0.304099	2.40631	0.126376
Cc00_g30350	Cc01_g02990	0.407654	3.21784	0.126685
Cc01_g19100	Cc03_g04210	0.266488	2.09688	0.127088
Cc01_g03510	Cc08_g07010	0.310784	2.44357	0.127184
Cc01_g07390	Cc07_g19290	0.0533205	0.418742	0.127335
Cc01_g08870	Cc06_g06180	0.215694	1.68709	0.12785
Cc02_g02020	Cc08_g15640	0.241915	1.88892	0.128071
Cc01_g02780	Cc11_g02730	0.498977	3.89392	0.128143
Cc00_g17060	Cc02_g26270	0.367214	2.86215	0.1283
Cc10_g05500	Cc02_g19570	0.243074	1.8933	0.128386
Cc10_g03610	Cc02_g18150	0.330494	2.57188	0.128503
Cc01_g13140	Cc06_g02500	0.18132	1.40969	0.128624
Cc01_g19940	Cc02_g32420	0.210122	1.63003	0.128907
Cc01_g12310	Cc09_g07110	0.277047	2.14737	0.129017
Cc02_g19110	Cc07_g06380	0.271142	2.0991	0.129171
Cc01_g03100	Cc07_g19470	0.516176	3.98624	0.12949
Cc02_g19080	Cc07_g06260	0.341472	2.63106	0.129785
Cc01_g14170	Cc06_g01400	0.2338	1.80133	0.129793
Cc02_g08880	Cc03_g05620	0.248033	1.90848	0.129964
Cc01_g19720	Cc03_g03070	0.152308	1.17187	0.129969
Cc00_g00780	Cc02_g04220	0.387252	2.97772	0.13005
Cc00_g12760	Cc02_g16130	0.377792	2.90117	0.130221
Cc01_g13390	Cc02_g07440	0.297587	2.28466	0.130254
Cc00_g13830	Cc01_g07860	0.424749	3.25846	0.130353
Cc01_g17530	Cc03_g06990	0.22357	1.70605	0.131046
Cc02_g02330	Cc02_g38460	0.343931	2.62238	0.131152
Cc00_g13900	Cc01_g14960	0.276177	2.10339	0.1313
Cc02_g02890	Cc06_g02920	0.143409	1.0905	0.131508
Cc10_g03380	Cc02_g17890	0.257689	1.959	0.131541
Cc02_g03850	Cc06_g05080	0.568422	4.31964	0.13159
Cc02_g02550	Cc02_g38250	0.280111	2.12334	0.13192
Cc02_g03700	Cc02_g16300	0.473293	3.5608	0.132918
Cc01_g17230	Cc03_g07400	0.210254	1.57776	0.133261
Cc01_g12510	Cc06_g04410	0.396963	2.97772	0.133311
Cc01_g19980	Cc03_g02600	0.230167	1.72416	0.133495
Cc01_g17850	Cc03_g06270	0.396634	2.95511	0.13422
Cc02_g01550	Cc02_g23740	0.233967	1.74158	0.134342
Cc01_g18050	Cc03_g05800	0.311116	2.31383	0.13446
Cc01_g14270	Cc02_g06510	0.253552	1.88036	0.134842
Cc01_g16920	Cc03_g07880	0.378654	2.8047	0.135007
Cc02_g15790	Cc05_g10900	0.161591	1.19337	0.135407
Cc02_g31390	Cc03_g03820	0.266611	1.96744	0.135512
Cc02_g22540	Cc06_g09070	0.479431	3.52919	0.135847
Cc02_g32030	Cc06_g13130	0.791758	5.81264	0.136213
Cc02_g12580	Cc05_g12600	0.203507	1.49362	0.136251
Cc01_g08520	Cc06_g06550	0.303961	2.22299	0.136735
Cc00_g10450	Cc02_g32770	0.355498	2.59249	0.137126
Cc11_g04470	Cc03_g14270	0.176175	1.28335	0.137277
Cc02_g38920	Cc08_g15660	0.168988	1.22889	0.137513
Cc01_g10900	Cc02_g11250	0.311069	2.26014	0.137632
Cc02_g02760	Cc02_g37940	0.221531	1.6077	0.137794
Cc03_g13410	Cc05_g04970	0.473837	3.43034	0.138131
Cc02_g08980	Cc03_g05470	0.356367	2.57507	0.138391
Cc02_g04030	Cc09_g06100	0.388484	2.80575	0.13846
Cc02_g11550	Cc05_g13460	0.286257	2.06728	0.13847
Cc00_g01100	Cc02_g35840	0.23599	1.69865	0.138928
Cc02_g17860	Cc07_g09070	0.193962	1.3959	0.138951
Cc02_g36040	Cc04_g11190	0.720562	5.18456	0.138982
Cc02_g25730	Cc08_g01800	0.28601	2.05705	0.139039
Cc03_g09700	Cc03_g10240	0.220916	1.58291	0.139563
Cc02_g15640	Cc05_g10970	0.405236	2.89979	0.139747
Cc02_g12180	Cc05_g12820	0.237786	1.69954	0.139912
Cc02_g04720	Cc06_g10760	0.227308	1.62269	0.140081
Cc02_g04720	Cc08_g09990	0.219516	1.56624	0.140155
Cc02_g25840	Cc08_g02300	0.183585	1.30368	0.14082
Cc02_g20880	Cc07_g14060	0.228693	1.61929	0.14123
Cc01_g19150	Cc03_g04100	0.203465	1.43834	0.141458
Cc01_g11020	Cc06_g03950	0.278683	1.96911	0.141528
Cc02_g38530	Cc08_g15220	0.25258	1.78365	0.141608
Cc02_g06870	Cc06_g01600	0.3031	2.13904	0.141699
Cc10_g14320	Cc02_g18520	0.497093	3.49047	0.142414
Cc01_g16250	Cc04_g14850	0.309237	2.16854	0.142602
Cc10_g06890	Cc02_g21300	0.286482	2.0076	0.142699
Cc02_g29690	Cc03_g14290	0.00780749	0.0546228	0.142935
Cc02_g32420	Cc03_g02630	0.170317	1.18899	0.143245
Cc01_g11070	Cc06_g03940	0.210581	1.46721	0.143524
Cc01_g10390	Cc02_g10750	0.330352	2.29981	0.143643
Cc01_g19300	Cc03_g03910	0.40037	2.78658	0.143678
Cc02_g17170	Cc07_g10200	0.178067	1.23885	0.143736
Cc02_g17910	Cc07_g05160	0.510849	3.54911	0.143937
Cc02_g27400	Cc06_g16220	0.240155	1.66844	0.14394
Cc02_g02080	Cc08_g15520	0.366033	2.54178	0.144006
Cc00_g26900	Cc02_g03970	0.931854	6.42492	0.145038
Cc02_g16110	Cc05_g09250	0.220098	1.51391	0.145384
Cc03_g09700	Cc07_g20210	0.187336	1.28527	0.145756
Cc10_g02660	Cc02_g17380	0.238755	1.63671	0.145875
Cc02_g25460	Cc08_g01480	0.299005	2.04508	0.146207
Cc01_g15300	Cc02_g05410	0.716787	4.88603	0.146701
Cc01_g14840	Cc02_g05960	0.265299	1.80633	0.146871
Cc10_g02330	Cc02_g17170	0.208474	1.41713	0.14711
Cc01_g05320	Cc06_g15990	0.223853	1.51879	0.14739
Cc10_g14410	Cc02_g22070	0.352784	2.39351	0.147392
Cc00_g14400	Cc03_g09220	0.512517	3.46971	0.147712
Cc02_g03290	Cc08_g14130	0.252504	1.70051	0.148487
Cc01_g17240	Cc03_g07390	0.185882	1.24979	0.148731
Cc02_g34510	Cc03_g01430	0.233559	1.56805	0.148949
Cc02_g15090	Cc06_g17260	0.0805808	0.540273	0.149148
Cc02_g39410	Cc08_g16190	0.309227	2.06907	0.149452
Cc02_g03470	Cc08_g13920	0.333762	2.2328	0.149481
Cc02_g12310	Cc05_g12780	0.301995	2.01812	0.149642
Cc02_g14190	Cc05_g11630	0.436999	2.91859	0.14973
Cc02_g04840	Cc04_g10780	0.299045	1.99478	0.149913
Cc01_g10390	Cc06_g04430	0.346654	2.31143	0.149974
Cc01_g14530	Cc03_g12130	0.68927	4.58094	0.150465
Cc01_g18370	Cc07_g15700	0.690509	4.5816	0.150713
Cc01_g19350	Cc03_g03690	0.287358	1.90565	0.150793
Cc02_g09950	Cc06_g05430	0.242745	1.60896	0.150871
Cc02_g04240	Cc08_g11500	0.351491	2.32057	0.151468
Cc10_g08170	Cc02_g20500	0.263883	1.7377	0.151858
Cc02_g11510	Cc06_g03750	0.306369	2.016	0.151969
Cc02_g12350	Cc05_g06180	0.243694	1.60177	0.15214
Cc02_g02670	Cc02_g38110	0.254217	1.66858	0.152355
Cc02_g12910	Cc05_g06860	0.257754	1.69128	0.152402
Cc02_g15560	Cc05_g09800	0.557629	3.64983	0.152782
Cc02_g03970	Cc08_g13220	0.341367	2.23343	0.152844
Cc01_g03310	Cc10_g13980	0.798511	5.22381	0.15286
Cc02_g08690	Cc06_g03240	0.240329	1.56355	0.153707
Cc01_g21040	Cc10_g15980	0.37611	2.44594	0.153769
Cc02_g01610	Cc08_g16190	0.298071	1.93482	0.154056
Cc01_g18240	Cc03_g05620	0.182717	1.18585	0.154081
Cc01_g11380	Cc10_g00370	0.47327	3.06515	0.154403
Cc10_g02260	Cc02_g17140	0.186076	1.20392	0.154558
Cc01_g21170	Cc11_g00480	0.966615	6.25229	0.154602
Cc02_g33190	Cc03_g11590	0.140918	0.911402	0.154616
Cc01_g14840	Cc02_g06950	0.462427	2.98923	0.154698
Cc01_g00200	Cc09_g06020	0.565212	3.64892	0.154899
Cc01_g00630	Cc01_g02840	0.0117255	0.0756944	0.154906
Cc10_g15490	Cc02_g21040	0.408439	2.63536	0.154984
Cc00_g29030	Cc03_g14520	0.589776	3.79762	0.155301
Cc01_g14540	Cc07_g06960	0.497304	3.20088	0.155365
Cc02_g08370	Cc07_g18870	0.59658	3.83703	0.15548
Cc02_g39730	Cc05_g08590	0.381258	2.4521	0.155482
Cc01_g03800	Cc06_g16050	0.185589	1.19242	0.15564
Cc10_g10680	Cc03_g14970	0.518237	3.3254	0.155842
Cc02_g03320	Cc03_g11330	0.47549	3.04988	0.155904
Cc10_g03230	Cc02_g17840	0.177874	1.13512	0.1567
Cc00_g27410	Cc01_g01160	1.00825	6.40054	0.157526
Cc00_g19410	Cc03_g12220	0.410853	2.6064	0.157632
Cc02_g21160	Cc07_g14550	0.214309	1.35898	0.157698
Cc02_g07360	Cc06_g02220	0.226302	1.43435	0.157773
Cc02_g38120	Cc06_g03900	0.208336	1.31917	0.157929
Cc10_g15010	Cc02_g15480	0.279886	1.76985	0.158141
Cc01_g08840	Cc06_g06200	0.265996	1.68032	0.158301
Cc02_g04320	Cc02_g24470	0.278315	1.7562	0.158475
Cc02_g15480	Cc07_g16820	0.301765	1.90321	0.158556
Cc02_g39080	Cc07_g04910	0.641219	4.03392	0.158957
Cc01_g14610	Cc06_g00980	0.260887	1.64098	0.158983
Cc02_g08040	Cc05_g03660	0.321441	2.01801	0.159286
Cc02_g16100	Cc05_g09200	0.238469	1.49645	0.159357
Cc00_g12210	Cc01_g00370	1.06907	6.7036	0.159477
Cc02_g13740	Cc05_g07630	0.274482	1.72034	0.15955
Cc00_g33840	Cc03_g13680	0.0360069	0.225566	0.159629
Cc00_g33190	Cc02_g26410	0.56265	3.52466	0.159632
Cc02_g07800	Cc06_g02590	0.218067	1.3651	0.159745
Cc02_g03930	Cc08_g13310	0.244436	1.52952	0.159812
Cc02_g05010	Cc02_g25420	0.408115	2.54665	0.160255
Cc02_g09700	Cc06_g05670	0.29102	1.81457	0.16038
Cc01_g10260	Cc02_g10680	0.56167	3.49588	0.160666
Cc01_g15490	Cc06_g00190	0.356073	2.21547	0.160721
Cc02_g17310	Cc07_g09930	0.364239	2.25747	0.161348
Cc02_g25510	Cc08_g01510	0.277971	1.72258	0.161369
Cc02_g03030	Cc02_g37750	0.361146	2.21223	0.16325
Cc01_g14430	Cc02_g06260	0.34372	2.09787	0.163842
Cc10_g05280	Cc02_g19440	0.36408	2.22148	0.163891
Cc00_g19560	Cc02_g36040	0.576485	3.51509	0.164003
Cc02_g03570	Cc02_g16110	0.707376	4.31217	0.164042
Cc00_g28270	Cc03_g09220	0.498565	3.03701	0.164163
Cc02_g11300	Cc06_g03950	0.256739	1.56196	0.16437
Cc03_g00660	Cc06_g03730	0.663139	4.03176	0.164479
Cc01_g13830	Cc11_g05180	0.336141	2.04359	0.164486
Cc02_g23290	Cc02_g35580	0.178316	1.08343	0.164585
Cc02_g34360	Cc03_g01560	0.257556	1.56211	0.164877
Cc01_g03750	Cc08_g07520	0.945723	5.72829	0.165097
Cc00_g23750	Cc01_g03970	0.299353	1.80464	0.16588
Cc03_g10180	Cc07_g20010	0.640919	3.86048	0.166021
Cc02_g13910	Cc05_g07770	0.312966	1.88239	0.16626
Cc10_g05460	Cc02_g19510	0.212964	1.2789	0.166521
Cc02_g15560	Cc02_g24370	0.516829	3.09993	0.166723
Cc01_g08790	Cc06_g06220	0.403322	2.39754	0.168224
Cc02_g11590	Cc05_g13320	0.264404	1.56876	0.168544
Cc02_g04170	Cc08_g12940	0.211231	1.25306	0.168573
Cc00_g27580	Cc02_g29670	0.256998	1.52263	0.168786
Cc02_g03020	Cc08_g14390	0.39183	2.32023	0.168875
Cc01_g13440	Cc05_g08630	0.678128	4.00807	0.169191
Cc02_g04910	Cc03_g07760	0.741522	4.38065	0.169272
Cc01_g09560	Cc02_g09910	0.334723	1.97209	0.16973
Cc01_g02840	Cc05_g01230	0.0348999	0.205261	0.170027
Cc11_g02430	Cc03_g12610	0.718498	4.22551	0.170038
Cc02_g11100	Cc06_g04080	0.26744	1.57135	0.170198
Cc02_g17880	Cc07_g05110	0.30257	1.77673	0.170295
Cc01_g10990	Cc02_g11280	0.206719	1.21359	0.170337
Cc00_g17940	Cc03_g13410	0.529353	3.1032	0.170583
Cc02_g21950	Cc06_g08190	0.442557	2.58991	0.170877
Cc02_g08080	Cc06_g03150	0.316437	1.85093	0.170961
Cc02_g01760	Cc02_g39240	0.272009	1.59096	0.170972
Cc01_g17760	Cc09_g05770	0.558286	3.26462	0.171011
Cc01_g06880	Cc08_g05510	0.0698682	0.408482	0.171044
Cc10_g03570	Cc02_g18120	0.414454	2.42179	0.171135
Cc01_g14140	Cc01_g17670	0.301665	1.76095	0.171308
Cc01_g02430	Cc09_g03880	0.894572	5.21268	0.171615
Cc02_g01990	Cc08_g15670	0.295214	1.7198	0.171656
Cc01_g05330	Cc08_g02340	0.341227	1.98448	0.171947
Cc01_g06490	Cc02_g21300	0.722323	4.19551	0.172165
Cc02_g04540	Cc02_g12360	0.379061	2.20074	0.172243
Cc02_g15480	Cc02_g28020	0.262704	1.52109	0.172707
Cc04_g00880	Cc06_g12710	0.312702	1.80796	0.172958
Cc04_g00880	Cc06_g12710	0.312702	1.80796	0.172958
Cc02_g20030	Cc07_g07320	0.312209	1.80058	0.173393
Cc02_g09190	Cc06_g05770	0.796817	4.58692	0.173715
Cc01_g15500	Cc06_g00170	0.331367	1.90082	0.174329
Cc01_g06970	Cc07_g10740	0.808525	4.61614	0.175152
Cc02_g22540	Cc07_g08840	0.477063	2.72304	0.175195
Cc01_g19190	Cc03_g04070	0.190701	1.08654	0.175513
Cc02_g04180	Cc08_g12930	0.26702	1.51988	0.175685
Cc02_g35860	Cc05_g04080	0.318453	1.81046	0.175896
Cc02_g16300	Cc09_g05770	0.622539	3.52714	0.176499
Cc00_g17290	Cc02_g28640	1.011	5.71166	0.177006
Cc01_g16840	Cc03_g07950	0.321045	1.81165	0.177212
Cc02_g14120	Cc05_g07900	0.291489	1.64366	0.177342
Cc10_g02910	Cc02_g17580	0.337879	1.90347	0.177507
Cc02_g02630	Cc08_g14860	0.253917	1.4278	0.177837
Cc10_g15480	Cc02_g21050	0.294066	1.64867	0.178366
Cc02_g06490	Cc09_g02650	1.15134	6.42191	0.179283
Cc00_g26180	Cc01_g02520	0.385724	2.14995	0.179411
Cc01_g18030	Cc03_g05870	0.28746	1.60208	0.179429
Cc01_g18780	Cc07_g04730	0.711007	3.95832	0.179624
Cc01_g11900	Cc06_g03480	0.259363	1.44272	0.179773
Cc01_g11270	Cc06_g12510	0.502553	2.7922	0.179984
Cc01_g21160	Cc02_g34570	0.283701	1.57561	0.180058
Cc02_g18540	Cc09_g01720	0.671604	3.72941	0.180083
Cc01_g09750	Cc06_g05310	0.272138	1.50961	0.18027
Cc02_g02150	Cc08_g15460	0.245624	1.36243	0.180283
Cc02_g39520	Cc08_g16330	0.36367	2.01686	0.180315
Cc01_g16870	Cc05_g08560	0.607343	3.36352	0.180568
Cc01_g11650	Cc11_g02980	0.365027	2.0186	0.180832
Cc01_g07680	Cc08_g13630	0.584534	3.23072	0.18093
Cc01_g09620	Cc06_g05430	0.22964	1.26765	0.181153
Cc01_g15310	Cc02_g05400	0.315293	1.74034	0.181167
Cc02_g07000	Cc02_g37690	0.271931	1.50077	0.181194
Cc02_g10650	Cc06_g04540	0.597521	3.29413	0.18139
Cc01_g21190	Cc03_g01240	0.532589	2.93481	0.181473
Cc11_g05180	Cc02_g07300	0.596422	3.28268	0.181687
Cc02_g16940	Cc07_g10470	0.214009	1.17789	0.181688
Cc02_g08550	Cc06_g03190	0.325304	1.78748	0.181991
Cc10_g04750	Cc02_g19070	0.546289	2.99231	0.182565
Cc01_g18830	Cc03_g04690	0.282368	1.54478	0.182788
Cc02_g07960	Cc06_g02740	0.369558	2.01831	0.183103
Cc02_g03950	Cc02_g23960	0.432157	2.35297	0.183664
Cc02_g07390	Cc06_g02260	0.2806	1.52713	0.183744
Cc00_g33190	Cc03_g10180	0.695425	3.77934	0.184007
Cc02_g04150	Cc02_g24190	0.578685	3.13996	0.184297
Cc02_g21170	Cc07_g14560	0.281191	1.52492	0.184398
Cc01_g13580	Cc06_g01960	0.218173	1.18251	0.184501
Cc02_g16100	Cc02_g37890	0.620665	3.36378	0.184514
Cc02_g36400	Cc04_g13260	0.673877	3.64634	0.184809
Cc01_g12020	Cc03_g12410	0.0679598	0.367412	0.184969
Cc02_g11920	Cc05_g12970	0.278598	1.50335	0.185318
Cc02_g26270	Cc08_g03520	0.339403	1.83125	0.18534
Cc00_g28910	Cc03_g09240	0.79643	4.29611	0.185384
Cc01_g17800	Cc09_g02910	0.324174	1.74775	0.18548
Cc01_g11020	Cc02_g11300	0.263195	1.41593	0.185881
Cc01_g16300	Cc05_g09800	0.604336	3.24833	0.186045
Cc02_g28460	Cc05_g08520	1.15193	6.18777	0.186162
Cc02_g26150	Cc02_g35890	0.529047	2.83788	0.186423
Cc02_g38830	Cc08_g15590	0.205418	1.10083	0.186602
Cc02_g12830	Cc05_g12420	0.286513	1.53324	0.186868
Cc02_g06690	Cc06_g20000	1.24111	6.61862	0.187518
Cc00_g10980	Cc01_g03100	0.415501	2.21515	0.187572
Cc01_g10860	Cc06_g04490	0.424221	2.26056	0.187662
Cc11_g11210	Cc02_g18800	0.511168	2.7195	0.187964
Cc02_g18150	Cc07_g05440	0.394767	2.10022	0.187964
Cc00_g16760	Cc02_g26510	0.77868	4.1406	0.18806
Cc10_g07410	Cc02_g04190	0.411875	2.18761	0.188276
Cc01_g18090	Cc03_g05730	0.179686	0.953404	0.188468
Cc01_g05410	Cc02_g29730	0.103912	0.550251	0.188845
Cc01_g03280	Cc10_g06260	0.976512	5.16005	0.189245
Cc02_g21660	Cc07_g02440	0.791967	4.18182	0.189383
Cc02_g00940	Cc08_g16850	0.243631	1.28517	0.189571
Cc00_g10980	Cc02_g36040	1.18074	6.2267	0.189626
Cc01_g12800	Cc06_g02670	0.293888	1.54973	0.189638
Cc01_g18370	Cc05_g16290	0.670422	3.52579	0.190148
Cc02_g31620	Cc03_g03730	0.228643	1.20098	0.19038
Cc00_g21580	Cc03_g09000	0.141938	0.74504	0.19051
Cc01_g13230	Cc02_g07540	0.248317	1.30252	0.190643
Cc10_g04000	Cc02_g18600	0.252627	1.32497	0.190666
Cc01_g15130	Cc08_g07840	0.391856	2.05249	0.190917
Cc10_g07900	Cc02_g04710	0.428698	2.24432	0.191015
Cc02_g19220	Cc07_g06440	0.388345	2.03235	0.191081
Cc03_g09190	Cc04_g08710	0.439937	2.30234	0.191083
Cc11_g05570	Cc02_g31930	0.162927	0.850941	0.191467
Cc11_g05240	Cc02_g01950	0.479726	2.49893	0.191972
Cc02_g07120	Cc06_g01960	0.293443	1.52593	0.192304
Cc01_g01070	Cc08_g03560	0.56934	2.9606	0.192306
Cc02_g09050	Cc02_g36570	0.436784	2.27016	0.192403
Cc00_g15280	Cc03_g13680	0.0117881	0.0612585	0.192431
Cc00_g26380	Cc03_g08990	0.226731	1.17816	0.192444
Cc02_g02030	Cc08_g15610	0.347845	1.8071	0.192488
Cc02_g02440	Cc09_g07880	0.619734	3.21701	0.192643
Cc01_g19080	Cc03_g04230	0.500787	2.59949	0.192648
Cc10_g05720	Cc02_g19960	0.994359	5.16029	0.192694
Cc11_g03250	Cc02_g21500	0.3957	2.05208	0.192828
Cc01_g06410	Cc07_g13410	0.392269	2.03104	0.193137
Cc02_g04100	Cc02_g24160	0.589084	3.04604	0.193393
Cc01_g08610	Cc06_g06370	0.294084	1.51967	0.193518
Cc03_g04700	Cc03_g09120	0.54992	2.84045	0.193603
Cc02_g12650	Cc05_g12560	0.272755	1.40711	0.19384
Cc10_g10300	Cc02_g27300	0.887385	4.57203	0.19409
Cc00_g24810	Cc01_g00500	0.0213253	0.109785	0.194247
Cc02_g15780	Cc08_g03200	0.663964	3.41205	0.194594
Cc00_g23010	Cc02_g16130	0.520435	2.67376	0.194645
Cc02_g14610	Cc05_g08440	0.522793	2.68296	0.194857
Cc01_g12990	Cc06_g02550	0.296891	1.52168	0.195107
Cc01_g18320	Cc03_g05570	0.624425	3.19965	0.195154
Cc02_g27090	Cc06_g15990	0.278209	1.4189	0.196074
Cc01_g03350	Cc07_g18440	0.527704	2.68943	0.196214
Cc01_g13050	Cc02_g34260	0.457573	2.33178	0.196233
Cc01_g16800	Cc09_g01450	0.525238	2.66507	0.197082
Cc00_g25380	Cc03_g15260	0.491312	2.49119	0.197219
Cc02_g37320	Cc08_g14040	0.334619	1.69589	0.197312
Cc02_g02550	Cc09_g01770	0.633355	3.20005	0.19792
Cc02_g15440	Cc04_g08750	0.738447	3.72791	0.198086
Cc02_g37050	Cc08_g13820	0.213572	1.07595	0.198497
Cc02_g37810	Cc08_g14630	0.362692	1.82483	0.198754
Cc10_g09270	Cc02_g15240	1.08249	5.44328	0.198867
Cc01_g18490	Cc03_g05110	0.59985	3.01594	0.198893
Cc02_g18480	Cc05_g08480	0.473498	2.37945	0.198994
Cc11_g14530	Cc02_g01740	0.327651	1.64468	0.199219
Cc01_g09030	Cc06_g05960	0.52249	2.62238	0.199243
Cc01_g14090	Cc02_g06700	0.205603	1.03149	0.199326
Cc02_g39650	Cc08_g16600	0.34715	1.74154	0.199335
Cc01_g16450	Cc04_g04340	0.957703	4.80309	0.199393
Cc02_g01790	Cc07_g15380	0.49526	2.48323	0.199441
Cc02_g11950	Cc05_g12920	0.482819	2.42045	0.199475
Cc01_g14280	Cc02_g06490	0.372582	1.86497	0.199779
Cc01_g13580	Cc02_g07120	0.231275	1.15658	0.199965
Cc01_g18770	Cc03_g04720	0.320735	1.60135	0.200291
Cc01_g16430	Cc05_g09040	1.03476	5.16533	0.200329
Cc00_g20770	Cc01_g04660	0.279856	1.39624	0.200435
Cc02_g07800	Cc07_g03200	0.370504	1.84756	0.200536
Cc01_g02780	Cc02_g14320	0.659717	3.2835	0.200919
Cc02_g01620	Cc06_g12810	0.629642	3.13352	0.200937
Cc02_g15910	Cc05_g10820	0.409807	2.03631	0.20125
Cc01_g15080	Cc02_g05640	0.344442	1.71147	0.201255
Cc02_g08120	Cc06_g04410	0.396261	1.96885	0.201265
Cc02_g13990	Cc05_g07810	0.449542	2.23039	0.201553
Cc01_g15810	Cc02_g19070	0.864838	4.29075	0.201559
Cc10_g06200	Cc02_g39610	0.569941	2.82372	0.201841
Cc01_g14620	Cc02_g06120	0.31844	1.57734	0.201885
Cc10_g04300	Cc02_g18660	0.342413	1.69495	0.20202
Cc01_g03860	Cc02_g31130	0.463885	2.29616	0.202026
Cc02_g34330	Cc03_g01670	0.344356	1.70368	0.202125
Cc01_g19600	Cc03_g03250	0.307319	1.51874	0.202351
Cc10_g10080	Cc02_g27400	0.468342	2.31294	0.202488
Cc02_g19720	Cc07_g06900	0.354588	1.74896	0.202742
Cc01_g12200	Cc09_g01950	0.988535	4.87258	0.202877
Cc10_g01980	Cc02_g16840	0.341092	1.68096	0.202916
Cc00_g33190	Cc03_g14520	0.602585	2.96959	0.202919
Cc02_g05080	Cc06_g00180	0.28338	1.39648	0.202924
Cc01_g09900	Cc02_g10280	0.291416	1.43536	0.203026
Cc01_g13060	Cc02_g07650	0.408362	2.01057	0.203108
Cc01_g17780	Cc02_g23200	0.651348	3.20621	0.203152
Cc00_g18970	Cc02_g28630	0.62938	3.09425	0.203403
Cc02_g05620	Cc02_g36620	0.827672	4.0662	0.203549
Cc01_g14310	Cc02_g06420	0.269126	1.32148	0.203656
Cc02_g03850	Cc03_g05100	0.617386	3.02606	0.204023
Cc01_g02780	Cc08_g02130	0.53721	2.63214	0.204097
Cc01_g14680	Cc02_g15000	0.446906	2.18846	0.20421
Cc02_g13410	Cc05_g12030	0.34209	1.67339	0.204429
Cc01_g08730	Cc02_g04160	1.00241	4.90177	0.2045
Cc10_g02810	Cc02_g17530	0.340484	1.66341	0.20469
Cc01_g14740	Cc09_g04160	0.553923	2.70593	0.204707
Cc10_g16140	Cc02_g36020	0.623371	3.04199	0.204922
Cc02_g20920	Cc07_g14100	0.24197	1.18044	0.204983
Cc00_g14400	Cc03_g14830	0.94572	4.60885	0.205197
Cc01_g03350	Cc05_g07160	0.539639	2.62828	0.20532
Cc01_g18690	Cc03_g04850	0.245937	1.19743	0.205388
Cc10_g07130	Cc02_g21450	0.356861	1.73331	0.205884
Cc01_g18920	Cc03_g04500	0.457821	2.2138	0.206803
Cc02_g03350	Cc08_g14040	0.323867	1.56444	0.207018
Cc01_g01070	Cc05_g05990	0.904542	4.36861	0.207055
Cc01_g12200	Cc02_g36040	0.773096	3.7309	0.207214
Cc00_g27280	Cc03_g07230	0.362557	1.74777	0.20744
Cc02_g23880	Cc04_g13610	0.50711	2.44279	0.207594
Cc01_g16610	Cc04_g11190	0.863873	4.15557	0.207883
Cc02_g04810	Cc03_g10260	0.618175	2.96975	0.208157
Cc01_g09070	Cc06_g05930	0.249489	1.19811	0.208235
Cc02_g31520	Cc09_g03100	0.239584	1.15045	0.208253
Cc02_g31520	Cc09_g03100	0.239584	1.15045	0.208253
Cc11_g14180	Cc02_g03550	0.552476	2.65101	0.208402
Cc02_g35940	Cc04_g12460	0.48708	2.33646	0.208469
Cc02_g09900	Cc06_g05510	0.343137	1.64418	0.208698
Cc00_g27580	Cc03_g10900	0.300624	1.43969	0.208811
Cc02_g03370	Cc02_g37310	0.425208	2.03501	0.208946
Cc00_g10050	Cc02_g36040	0.925841	4.43088	0.208952
Cc01_g07960	Cc06_g06910	0.31332	1.49716	0.209276
Cc02_g21560	Cc09_g05840	0.505472	2.41289	0.209488
Cc02_g01750	Cc02_g15440	0.722663	3.44911	0.209522
Cc02_g10310	Cc07_g19230	0.364995	1.7413	0.20961
Cc01_g14860	Cc02_g05950	0.293339	1.39944	0.209612
Cc01_g17910	Cc03_g06070	0.323323	1.54218	0.209654
Cc01_g18860	Cc03_g04660	0.171757	0.818874	0.209747
Cc00_g12080	Cc02_g14870	0.586344	2.79517	0.20977
Cc01_g05540	Cc03_g05590	0.476064	2.26892	0.20982
Cc00_g17940	Cc02_g30380	0.631125	3.00736	0.20986
Cc11_g11370	Cc03_g13640	0.73654	3.50644	0.210053
Cc02_g23480	Cc04_g06980	0.536947	2.55493	0.210161
Cc01_g13130	Cc06_g02510	0.300941	1.43144	0.210236
Cc02_g39120	Cc08_g15910	0.527274	2.50428	0.210549
Cc02_g05440	Cc02_g38680	0.698814	3.31887	0.210558
Cc02_g20960	Cc09_g06430	0.593736	2.81421	0.210978
Cc00_g27670	Cc01_g05620	0.421437	1.9946	0.211289
Cc00_g28750	Cc03_g10160	0.455037	2.15337	0.211314
Cc02_g36660	Cc08_g13420	0.331172	1.56691	0.211354
Cc10_g12560	Cc02_g23600	0.748484	3.53997	0.211438
Cc00_g26810	Cc02_g28370	0.510356	2.41286	0.211515
Cc10_g01550	Cc02_g16370	0.315647	1.48887	0.212004
Cc02_g06000	Cc07_g18110	0.927335	4.37303	0.212058
Cc02_g05560	Cc08_g07840	0.381695	1.79959	0.212101
Cc02_g04340	Cc08_g09400	0.524104	2.46935	0.212244
Cc02_g10310	Cc03_g10530	0.885485	4.17178	0.212256
Cc11_g03870	Cc03_g09430	0.150457	0.708123	0.212472
Cc01_g02990	Cc06_g22610	0.968546	4.5573	0.212526
Cc01_g16870	Cc04_g08710	0.621389	2.92332	0.212563
Cc01_g09880	Cc06_g05160	0.152466	0.716634	0.212754
Cc02_g36570	Cc05_g09540	0.422829	1.9874	0.212756
Cc01_g12580	Cc06_g03150	0.321793	1.51172	0.212865
Cc02_g01800	Cc08_g10450	0.496503	2.33106	0.212995
Cc02_g37750	Cc07_g07500	0.829205	3.89016	0.213155
Cc00_g04920	Cc03_g08860	0.0273795	0.128312	0.213382
Cc02_g14650	Cc05_g08120	0.379472	1.77573	0.2137
Cc02_g25670	Cc07_g18550	0.729707	3.4134	0.213777
Cc02_g01630	Cc08_g16170	0.351635	1.64485	0.21378
Cc10_g02430	Cc02_g03550	0.637402	2.97844	0.214006
Cc01_g11310	Cc11_g03360	0.618173	2.88831	0.214026
Cc02_g04160	Cc06_g03790	0.949279	4.43522	0.214032
Cc10_g10630	Cc02_g22400	0.313837	1.46599	0.214079
Cc02_g06640	Cc06_g17350	0.214915	1.00354	0.214156
Cc01_g11300	Cc06_g03830	0.392622	1.8332	0.214173
Cc02_g04100	Cc08_g13060	0.44141	2.05892	0.21439
Cc01_g11560	Cc06_g03580	0.348998	1.62721	0.214476
Cc02_g05380	Cc08_g08060	0.551947	2.57136	0.214652
Cc02_g05640	Cc09_g01700	0.743718	3.46387	0.214707
Cc01_g11380	Cc02_g36810	0.567885	2.6437	0.214807
Cc02_g14260	Cc06_g12720	0.718912	3.33883	0.215319
Cc03_g09660	Cc05_g09800	0.609491	2.82978	0.215384
Cc03_g05950	Cc08_g02340	0.651307	3.02353	0.215413
Cc02_g38340	Cc08_g15040	0.299849	1.39013	0.215699
Cc10_g15740	Cc02_g21000	0.205153	0.950951	0.215735
Cc00_g18850	Cc01_g01280	0.406227	1.87896	0.216197
Cc00_g14670	Cc03_g10190	1.04451	4.82911	0.216295
Cc02_g26160	Cc05_g09540	0.512792	2.36986	0.21638
Cc02_g03650	Cc07_g11760	0.788055	3.63954	0.216526
Cc00_g05990	Cc01_g17940	0.626873	2.88998	0.216913
Cc00_g32130	Cc02_g36400	0.751716	3.46483	0.216956
Cc00_g12160	Cc01_g04660	0.279669	1.28744	0.21723
Cc02_g01210	Cc02_g39630	0.430126	1.97634	0.217637
Cc02_g26030	Cc08_g02380	0.403658	1.85209	0.217947
Cc01_g20790	Cc02_g34210	0.261665	1.20018	0.218021
Cc02_g18010	Cc07_g05320	0.43357	1.98398	0.218535
Cc01_g03730	Cc04_g14840	0.0782795	0.358139	0.218573
Cc10_g14790	Cc02_g22590	0.6222	2.84664	0.218573
Cc01_g12080	Cc02_g08370	0.491374	2.24652	0.218727
Cc00_g35320	Cc03_g09390	0.625017	2.85437	0.218968
Cc02_g12880	Cc05_g12390	0.285198	1.30165	0.219105
Cc02_g38940	Cc07_g03140	0.634423	2.89508	0.219138
Cc02_g39630	Cc08_g16560	0.383207	1.74705	0.219345
Cc02_g17400	Cc07_g09710	0.288899	1.31624	0.219488
Cc10_g05640	Cc02_g19720	0.49433	2.25063	0.219641
Cc01_g20200	Cc03_g02470	0.472517	2.15114	0.219659
Cc02_g39730	Cc07_g18550	0.638237	2.90139	0.219976
Cc02_g01860	Cc08_g15910	0.447197	2.03154	0.220127
Cc01_g07680	Cc10_g13470	0.589278	2.67557	0.220244
Cc01_g03320	Cc02_g11690	0.509489	2.31294	0.220278
Cc10_g10500	Cc02_g22520	0.497741	2.25684	0.220548
Cc02_g33140	Cc04_g08710	0.546248	2.46863	0.221276
Cc01_g08210	Cc11_g07100	0.662246	2.98975	0.221505
Cc00_g19560	Cc03_g12610	1.15318	5.20444	0.221577
Cc02_g23810	Cc07_g03320	0.806524	3.63918	0.221622
Cc02_g09760	Cc06_g05660	0.333317	1.50262	0.221823
Cc10_g02090	Cc02_g16920	0.424439	1.91214	0.221971
Cc01_g03750	Cc02_g36400	0.84118	3.78955	0.221974
Cc02_g11750	Cc05_g13180	0.293781	1.32013	0.22254
Cc01_g05330	Cc03_g05950	0.683222	3.0693	0.222598
Cc02_g36120	Cc06_g08910	0.0663534	0.297214	0.223251
Cc02_g12330	Cc05_g06000	0.367214	1.64456	0.223291
Cc02_g19920	Cc07_g07150	0.287232	1.28603	0.223347
Cc02_g04170	Cc09_g01530	0.514695	2.30177	0.223608
Cc02_g09340	Cc08_g04660	0.592318	2.64882	0.223616
Cc02_g22950	Cc06_g04090	0.902317	4.03066	0.223864
Cc01_g13690	Cc06_g05150	0.388697	1.73331	0.224251
Cc00_g28330	Cc02_g19290	0.758726	3.3825	0.22431
Cc02_g35630	Cc09_g04700	0.728782	3.24815	0.224368
Cc02_g23600	Cc04_g15590	0.600544	2.67492	0.224509
Cc00_g28140	Cc03_g14110	0.639732	2.84677	0.224722
Cc03_g13250	Cc06_g16740	0.459867	2.04601	0.224762
Cc00_g02560	Cc02_g28440	0.626487	2.78639	0.224838
Cc01_g17520	Cc04_g12190	0.532976	2.37025	0.224861
Cc00_g17540	Cc01_g02780	0.641261	2.85073	0.224946
Cc03_g11570	Cc07_g18840	0.422371	1.87757	0.224956
Cc02_g13290	Cc05_g07090	0.577703	2.56693	0.225056
Cc02_g11780	Cc05_g05300	0.365999	1.62382	0.225394
Cc02_g11090	Cc06_g04090	0.253922	1.12527	0.225654
Cc02_g09710	Cc05_g08120	0.610913	2.70721	0.225661
Cc02_g07260	Cc06_g02130	0.315223	1.39535	0.225909
Cc01_g05660	Cc06_g20410	1.10918	4.90577	0.226098
Cc00_g17910	Cc03_g12140	0.959952	4.23831	0.226494
Cc01_g02710	Cc03_g11080	0.373922	1.65053	0.226546
Cc02_g16230	Cc07_g10200	0.555141	2.44909	0.226672
Cc02_g03390	Cc03_g01620	0.542888	2.39242	0.22692
Cc02_g01210	Cc08_g16560	0.337247	1.48456	0.227169
Cc10_g02300	Cc02_g19100	0.501807	2.20568	0.227506
Cc00_g26460	Cc01_g03010	1.32001	5.79168	0.227916
Cc02_g01240	Cc08_g16550	0.412676	1.80836	0.228204
Cc02_g03570	Cc07_g04440	0.636212	2.78728	0.228255
Cc02_g15160	Cc04_g05060	0.359117	1.57274	0.228339
Cc01_g15350	Cc06_g02030	0.56734	2.48369	0.228426
Cc02_g27110	Cc06_g16060	0.338729	1.48198	0.228565
Cc02_g24290	Cc08_g12870	0.449964	1.96751	0.228697
Cc10_g10470	Cc02_g34740	0.0940711	0.411306	0.228713
Cc00_g29890	Cc03_g08990	0.0526785	0.23019	0.228848
Cc02_g03900	Cc08_g13420	0.317005	1.38316	0.229189
Cc02_g31310	Cc03_g04040	0.349009	1.52277	0.229194
Cc02_g37750	Cc03_g01140	0.811316	3.53869	0.22927
Cc02_g38520	Cc08_g15210	0.329066	1.43524	0.229276
Cc00_g10920	Cc02_g35900	0.709779	3.08729	0.229904
Cc00_g14400	Cc01_g15810	0.695872	3.02515	0.230029
Cc02_g14990	Cc04_g11080	0.709756	3.08494	0.230071
Cc10_g14060	Cc02_g01350	0.385163	1.67396	0.230091
Cc01_g19340	Cc03_g03850	0.461973	2.00693	0.230188
Cc02_g06210	Cc09_g04320	0.571416	2.47823	0.230575
Cc00_g16690	Cc01_g05560	0.485947	2.10697	0.230638
Cc01_g14080	Cc02_g17850	0.400067	1.73452	0.23065
Cc01_g17130	Cc06_g13130	0.866853	3.75755	0.230697
Cc01_g12370	Cc02_g15560	0.635416	2.7526	0.230842
Cc02_g23380	Cc04_g14330	0.49375	2.13886	0.230847
Cc00_g21750	Cc02_g03390	0.522685	2.26404	0.230864
Cc00_g21750	Cc02_g03390	0.522685	2.26404	0.230864
Cc02_g05380	Cc07_g15870	0.846373	3.66528	0.230916
Cc03_g07760	Cc04_g12240	0.781495	3.38069	0.231165
Cc01_g00230	Cc01_g07680	0.681848	2.94271	0.231708
Cc02_g13890	Cc08_g08110	0.900237	3.87446	0.232351
Cc00_g19560	Cc03_g10190	0.359771	1.54317	0.233138
Cc02_g32370	Cc08_g00780	0.629499	2.69982	0.233164
Cc00_g14670	Cc01_g02610	0.746087	3.19925	0.233206
Cc02_g13140	Cc04_g10500	0.506724	2.16928	0.233591
Cc01_g17050	Cc03_g07700	0.813385	3.48023	0.233716
Cc02_g17410	Cc09_g04350	0.998823	4.27345	0.233728
Cc02_g32280	Cc03_g02460	0.12717	0.543949	0.233791
Cc00_g19560	Cc01_g12200	0.742142	3.1742	0.233805
Cc02_g15560	Cc07_g18550	0.634767	2.71491	0.233807
Cc00_g10600	Cc02_g33240	0.29582	1.26455	0.233933
Cc01_g03280	Cc09_g06350	0.750321	3.20731	0.233941
Cc02_g25680	Cc03_g11350	0.771665	3.29773	0.233999
Cc00_g21810	Cc03_g13750	0.00589909	0.0251948	0.234139
Cc00_g26380	Cc02_g18620	0.480022	2.05013	0.234142
Cc01_g17310	Cc02_g38080	0.457004	1.94988	0.234376
Cc02_g11560	Cc05_g04900	0.435329	1.85423	0.234777
Cc03_g14110	Cc07_g18490	0.820455	3.49412	0.23481
Cc01_g19340	Cc02_g09500	1.02224	4.35326	0.234822
Cc02_g34220	Cc03_g01740	0.205709	0.874459	0.235242
Cc02_g05940	Cc06_g00770	0.273707	1.16344	0.235257
Cc02_g07230	Cc06_g02060	0.367725	1.56074	0.23561
Cc02_g13520	Cc05_g11910	0.516664	2.19029	0.235889
Cc02_g24330	Cc08_g12660	0.325706	1.38026	0.235975
Cc02_g10750	Cc06_g04430	0.425335	1.80197	0.236039
Cc11_g05180	Cc02_g25980	0.570237	2.41397	0.236224
Cc01_g18220	Cc02_g04160	0.835562	3.535	0.236369
Cc01_g10410	Cc06_g13400	0.68602	2.89885	0.236652
Cc01_g13830	Cc08_g12800	0.533875	2.25371	0.236887
Cc00_g34570	Cc02_g29220	0.899466	3.79381	0.237088
Cc02_g04380	Cc02_g24630	0.379691	1.60056	0.237224
Cc10_g13200	Cc02_g01770	0.357794	1.50781	0.237294
Cc10_g15430	Cc02_g36720	0.996896	4.2008	0.237311
Cc02_g38820	Cc08_g15570	0.505406	2.12948	0.237338
Cc10_g14860	Cc02_g31930	0.179423	0.75573	0.237417
Cc02_g17170	Cc06_g04920	0.537734	2.26452	0.23746
Cc02_g02370	Cc02_g38420	0.479195	2.01798	0.237463
Cc01_g19900	Cc02_g32480	0.357171	1.50397	0.237485
Cc00_g16690	Cc03_g10160	0.444225	1.86695	0.237941
Cc01_g12960	Cc11_g12830	0.334002	1.40346	0.237984
Cc01_g06240	Cc06_g19620	0.354541	1.48831	0.238217
Cc01_g12160	Cc06_g03160	0.448356	1.88166	0.238277
Cc02_g16300	Cc06_g12230	0.440107	1.84082	0.239083
Cc00_g25080	Cc01_g05560	0.445133	1.85956	0.239376
Cc02_g19090	Cc07_g06280	0.49636	2.07303	0.239437
Cc01_g14480	Cc09_g05840	0.501581	2.09434	0.239494
Cc01_g09010	Cc06_g06000	0.280145	1.16688	0.240081
Cc02_g02080	Cc02_g21840	0.534144	2.22356	0.24022
Cc00_g11380	Cc03_g13560	0.0548189	0.228159	0.240267
Cc02_g01940	Cc08_g15690	0.53667	2.23304	0.240332
Cc01_g02990	Cc03_g09220	0.931525	3.87525	0.240378
Cc01_g02990	Cc03_g09220	0.931525	3.87525	0.240378
Cc02_g25980	Cc02_g36020	0.76173	3.1641	0.240741
Cc02_g02180	Cc06_g01750	0.590929	2.45346	0.240855
Cc01_g18930	Cc06_g02980	0.433752	1.80065	0.240886
Cc01_g17940	Cc04_g12550	0.787545	3.26614	0.241124
Cc02_g13120	Cc05_g12330	0.380753	1.5781	0.241273
Cc00_g14670	Cc02_g36400	0.881196	3.6511	0.241351
Cc10_g03700	Cc02_g18300	0.418966	1.7356	0.241396
Cc00_g30530	Cc03_g14110	0.624854	2.58659	0.241574
Cc01_g12080	Cc02_g08580	0.403458	1.66926	0.241699
Cc10_g05600	Cc02_g19630	0.44485	1.83933	0.241854
Cc00_g17540	Cc01_g08210	0.530013	2.19073	0.241934
Cc02_g05140	Cc07_g10210	0.605581	2.50158	0.242079
Cc02_g03870	Cc08_g13440	0.287106	1.18584	0.242112
Cc01_g06020	Cc10_g03960	0.434725	1.79511	0.242172
Cc02_g07510	Cc07_g07980	0.726681	2.99849	0.242349
Cc00_g26380	Cc02_g32370	0.471618	1.9446	0.242527
Cc01_g08210	Cc05_g08480	0.608826	2.50732	0.24282
Cc10_g08210	Cc02_g20540	0.222304	0.915342	0.242865
Cc01_g17820	Cc03_g06370	0.41045	1.68717	0.243277
Cc02_g13290	Cc05_g12150	0.720998	2.96157	0.243451
Cc01_g10490	Cc06_g04300	0.319751	1.31326	0.243479
Cc00_g29000	Cc02_g33190	0.106911	0.439098	0.243479
Cc01_g11610	Cc09_g02750	0.541133	2.22163	0.243575
Cc01_g14110	Cc08_g13330	0.718079	2.94801	0.243581
Cc02_g03880	Cc09_g08790	0.281625	1.15424	0.243993
Cc01_g14760	Cc02_g20860	1.10356	4.52173	0.244058
Cc02_g01710	Cc08_g16060	0.598789	2.45222	0.244182
Cc10_g15130	Cc03_g13410	0.619613	2.53702	0.244228
Cc02_g17300	Cc07_g16820	0.602257	2.4653	0.244294
Cc10_g02730	Cc02_g17450	0.332294	1.35995	0.244343
Cc02_g16230	Cc06_g12510	0.603374	2.46885	0.244395
Cc00_g23650	Cc01_g02610	0.695779	2.84421	0.24463
Cc02_g07800	Cc02_g25510	0.537913	2.19648	0.244898
Cc01_g03410	Cc07_g09850	0.462587	1.88885	0.244904
Cc02_g24230	Cc08_g12980	0.52422	2.14043	0.244913
Cc01_g05620	Cc11_g04880	0.892959	3.64486	0.244991
Cc02_g14880	Cc05_g08310	0.308178	1.25752	0.245069
Cc10_g05630	Cc02_g19710	0.424512	1.73135	0.245191
Cc03_g11350	Cc08_g11780	0.147965	0.603004	0.24538
Cc02_g39920	Cc08_g16900	0.374722	1.52688	0.245417
Cc01_g02390	Cc11_g06790	0.632825	2.57825	0.245448
Cc02_g11250	Cc07_g07770	0.886103	3.60709	0.245656
Cc02_g05310	Cc07_g04680	0.767891	3.12441	0.245772
Cc01_g00220	Cc05_g08470	0.649181	2.64029	0.245875
Cc02_g06570	Cc09_g05150	0.377769	1.53543	0.246035
Cc00_g07510	Cc02_g17930	0.562411	2.28549	0.246079
Cc01_g16490	Cc06_g09960	1.18056	4.7971	0.246098
Cc01_g13480	Cc02_g10990	0.591021	2.40089	0.246167
Cc01_g04350	Cc01_g18510	0.6592	2.67647	0.246294
Cc01_g03350	Cc02_g13370	0.572997	2.32615	0.246328
Cc10_g06890	Cc02_g07160	0.636967	2.58583	0.24633
Cc01_g10520	Cc06_g04230	0.484161	1.96387	0.246534
Cc01_g08860	Cc06_g06190	0.332066	1.34539	0.246818
Cc00_g24350	Cc03_g14190	0.435778	1.76534	0.246853
Cc00_g35710	Cc03_g14190	0.435778	1.76534	0.246853
Cc02_g27820	Cc06_g16550	0.319993	1.29549	0.247006
Cc01_g05330	Cc11_g05180	0.546648	2.21259	0.247062
Cc01_g13860	Cc02_g06950	0.340315	1.37723	0.247102
Cc01_g02780	Cc01_g15080	0.488591	1.97614	0.247246
Cc04_g00850	Cc06_g12720	0.478876	1.93539	0.247432
Cc03_g10740	Cc03_g13530	0.0609833	0.246458	0.247439
Cc00_g08090	Cc02_g31430	0.77647	3.13664	0.247548
Cc10_g15210	Cc02_g05450	0.685713	2.76683	0.247834
Cc00_g21210	Cc02_g12210	0.911166	3.67617	0.247857
Cc00_g29830	Cc01_g03270	1.18877	4.79178	0.248086
Cc02_g01860	Cc02_g39120	0.559897	2.25439	0.248358
Cc02_g09300	Cc06_g05900	0.704777	2.83766	0.248366
Cc00_g07010	Cc01_g05660	1.12147	4.51539	0.248366
Cc02_g18920	Cc07_g06100	0.328366	1.32204	0.248379
Cc01_g12640	Cc02_g07530	0.649799	2.6156	0.248432
Cc01_g12120	Cc06_g03180	0.525411	2.11404	0.248535
Cc02_g25440	Cc08_g01460	0.388697	1.56294	0.248696
Cc10_g15750	Cc02_g20990	0.566136	2.27452	0.248903
Cc03_g02450	Cc06_g08460	0.568819	2.28339	0.249111
Cc00_g17540	Cc02_g18480	0.569861	2.28664	0.249213
Cc00_g07110	Cc01_g05620	0.627097	2.51544	0.249299
Cc01_g17140	Cc02_g22330	0.427632	1.71069	0.249976
Cc01_g12370	Cc05_g07940	0.583465	2.33392	0.249994
Cc01_g11310	Cc06_g03810	0.431097	1.72405	0.250049
Cc02_g14690	Cc06_g16750	0.313123	1.25103	0.250292
Cc00_g22210	Cc01_g17730	0.652802	2.60547	0.25055
Cc01_g21600	Cc11_g00220	0.781967	3.12067	0.250577
Cc00_g25990	Cc02_g14210	0.510884	2.03873	0.250589
Cc02_g23600	Cc02_g36020	0.584125	2.33014	0.250682
Cc02_g14320	Cc03_g01960	0.582331	2.32147	0.250846
Cc03_g13640	Cc05_g08630	0.748181	2.98054	0.251022
Cc00_g03690	Cc02_g02400	1.21734	4.84794	0.251105
Cc02_g04810	Cc02_g39730	0.615103	2.4491	0.251155
Cc03_g05100	Cc06_g02310	0.648648	2.58146	0.251272
Cc02_g35630	Cc03_g13410	0.66952	2.66414	0.251309
Cc02_g00950	Cc02_g39850	0.389597	1.54999	0.251354
Cc03_g09070	Cc04_g07960	0.659573	2.62284	0.251473
Cc02_g36040	Cc03_g14110	0.686506	2.72919	0.251542
Cc01_g13320	Cc03_g02590	0.932473	3.70065	0.251975
Cc00_g02570	Cc03_g13560	0.0652585	0.25863	0.252324
Cc01_g14550	Cc06_g01020	0.380395	1.50456	0.252828
Cc01_g21820	Cc11_g00160	0.713622	2.82151	0.252922
Cc02_g02300	Cc03_g03070	0.577398	2.28207	0.253015
Cc01_g16870	Cc03_g09190	0.508781	2.01087	0.253016
Cc02_g19460	Cc07_g06610	0.168307	0.665047	0.253075
Cc00_g00780	Cc02_g29270	0.416497	1.64557	0.253102
Cc01_g06640	Cc01_g13060	0.529718	2.08907	0.253566
Cc03_g13000	Cc09_g03230	0.626715	2.47008	0.253722
Cc01_g21060	Cc03_g01490	0.5335	2.10168	0.253845
Cc11_g05050	Cc02_g04780	0.665714	2.62178	0.253917
Cc02_g14320	Cc05_g02980	0.792224	3.11991	0.253925
Cc04_g00570	Cc06_g16590	0.513737	2.02262	0.253996
Cc10_g03860	Cc02_g18520	0.474498	1.86809	0.254002
Cc02_g03270	Cc08_g03370	0.566303	2.22934	0.254022
Cc02_g04810	Cc05_g08590	0.543415	2.13757	0.25422
Cc02_g32420	Cc08_g09890	0.468399	1.83739	0.254927
Cc03_g05630	Cc08_g02080	0.697067	2.73355	0.255004
Cc00_g21850	Cc01_g02990	0.895964	3.50805	0.255402
Cc11_g05220	Cc02_g07220	0.550838	2.15558	0.25554
Cc00_g11680	Cc03_g15150	1.2397	4.8512	0.255544
Cc02_g14610	Cc04_g05670	0.552411	2.16028	0.255713
Cc01_g05160	Cc02_g02580	1.17396	4.59088	0.255715
Cc00_g21780	Cc02_g05410	0.61553	2.40706	0.255718
Cc02_g16920	Cc07_g10490	0.438653	1.71485	0.255797
Cc02_g09480	Cc06_g06420	0.368181	1.43854	0.255942
Cc10_g15130	Cc02_g18480	0.714036	2.78586	0.256307
Cc01_g13570	Cc07_g09110	0.912949	3.55716	0.256651
Cc01_g03280	Cc09_g05000	1.20207	4.68325	0.256674
Cc02_g18620	Cc02_g32370	0.222328	0.865991	0.256732
Cc00_g09200	Cc02_g36040	0.764351	2.97297	0.2571
Cc02_g02820	Cc06_g02680	0.490759	1.90874	0.257112
Cc02_g04910	Cc03_g00750	0.674641	2.62238	0.257263
Cc00_g11970	Cc01_g17940	0.56692	2.20201	0.257455
Cc01_g02890	Cc02_g09350	0.45663	1.77244	0.257628
Cc02_g15060	Cc08_g10450	0.516865	2.0051	0.257775
Cc00_g24720	Cc01_g02890	0.521472	2.02264	0.257817
Cc01_g05620	Cc02_g28250	0.269484	1.0451	0.257856
Cc11_g02430	Cc02_g38150	0.587274	2.27698	0.257918
Cc01_g11730	Cc06_g08580	0.711331	2.7576	0.257953
Cc11_g01800	Cc03_g10260	0.956574	3.70217	0.258382
Cc01_g05540	Cc07_g12770	0.626046	2.41834	0.258874
Cc01_g08900	Cc06_g06140	0.42792	1.65224	0.258994
Cc02_g03500	Cc02_g37130	0.457363	1.76437	0.259221
Cc11_g05720	Cc02_g03890	0.499088	1.92499	0.259268
Cc02_g13720	Cc04_g03770	0.645602	2.48724	0.259565
Cc01_g03080	Cc07_g17000	0.845771	3.25661	0.259709
Cc00_g18080	Cc02_g36950	0.594255	2.28802	0.259725
Cc02_g21520	Cc07_g15120	0.436117	1.67795	0.259911
Cc01_g20840	Cc06_g12850	0.186946	0.719138	0.259958
Cc01_g00640	Cc06_g23230	0.372339	1.43223	0.259971
Cc02_g18800	Cc04_g07950	0.613622	2.36019	0.259989
Cc10_g11470	Cc02_g33930	0.808239	3.10856	0.260004
Cc00_g15240	Cc03_g15190	0.383337	1.47424	0.260025
Cc00_g28750	Cc01_g05560	0.546298	2.10093	0.260027
Cc01_g16070	Cc02_g10660	0.473861	1.82188	0.260094
Cc01_g07680	Cc01_g17760	0.623555	2.39545	0.260308
Cc02_g24930	Cc08_g11990	0.340559	1.30818	0.26033
Cc02_g39170	Cc09_g03490	0.722714	2.77607	0.260337
Cc02_g31690	Cc07_g18490	0.912239	3.50392	0.260348
Cc00_g16420	Cc02_g15230	0.426842	1.63947	0.260354
Cc02_g36000	Cc07_g07500	0.876831	3.36369	0.260675
Cc10_g04750	Cc02_g19290	0.860555	3.30118	0.260681
Cc02_g16260	Cc06_g03490	0.349505	1.33966	0.260891
Cc01_g03610	Cc02_g13370	0.527881	2.02285	0.260959
Cc11_g14210	Cc02_g19290	0.667321	2.55634	0.261046
Cc01_g12920	Cc06_g03870	0.913532	3.49765	0.261184
Cc02_g37820	Cc08_g14640	0.38062	1.45611	0.261394
Cc00_g23650	Cc02_g28250	0.765622	2.92669	0.2616
Cc00_g27830	Cc02_g35640	0.353927	1.35234	0.261714
Cc02_g06040	Cc09_g04160	0.632912	2.41797	0.261754
Cc02_g39420	Cc08_g16180	0.369228	1.40945	0.261966
Cc11_g10300	Cc02_g05820	0.701595	2.67771	0.262014
Cc01_g17800	Cc02_g26750	0.490229	1.86948	0.262227
Cc01_g03040	Cc05_g01260	0.480039	1.83061	0.262229
Cc01_g13830	Cc06_g08580	0.545442	2.07979	0.262258
Cc01_g12750	Cc08_g11130	0.733851	2.79753	0.262321
Cc00_g09660	Cc02_g30180	0.586756	2.23493	0.262539
Cc01_g02830	Cc05_g05940	1.04654	3.98244	0.26279
Cc02_g38270	Cc08_g14960	0.46088	1.7527	0.262955
Cc02_g14210	Cc07_g12700	0.62312	2.36455	0.263526
Cc03_g13410	Cc08_g02130	0.59697	2.2638	0.263703
Cc02_g11990	Cc05_g12860	0.514646	1.95053	0.263849
Cc11_g01760	Cc02_g28330	0.442414	1.67512	0.264109
Cc02_g36570	Cc03_g05080	0.462333	1.74712	0.264626
Cc01_g14870	Cc06_g00760	0.358379	1.35389	0.264703
Cc00_g12580	Cc02_g36040	0.870795	3.2856	0.265034
Cc10_g13190	Cc02_g24370	0.576652	2.17338	0.265325
Cc02_g02320	Cc08_g15210	0.313281	1.17945	0.265617
Cc00_g18690	Cc03_g10530	0.925343	3.48355	0.265632
Cc02_g17660	Cc07_g03200	0.783577	2.94922	0.26569
Cc01_g03860	Cc06_g15940	0.493645	1.85798	0.26569
Cc00_g07110	Cc01_g03280	0.752408	2.82913	0.265951
Cc00_g07110	Cc01_g03280	0.752408	2.82913	0.265951
Cc00_g14270	Cc01_g04540	0.945367	3.55035	0.266274
Cc00_g27820	Cc03_g10200	0.77169	2.89609	0.266459
Cc01_g16790	Cc03_g08120	0.435545	1.63393	0.266562
Cc00_g19870	Cc02_g35230	0.587567	2.20327	0.266679
Cc00_g17660	Cc03_g10240	0.219198	0.82147	0.266837
Cc01_g12490	Cc07_g13450	0.503248	1.8856	0.26689
Cc02_g15010	Cc05_g08380	0.342634	1.2836	0.266932
Cc00_g18440	Cc03_g07800	1.20586	4.50856	0.267459
Cc01_g18590	Cc02_g39470	0.517455	1.92951	0.268179
Cc01_g10260	Cc06_g04520	0.614371	2.28904	0.268397
Cc02_g35440	Cc03_g14930	0.799254	2.97772	0.268412
Cc01_g17940	Cc03_g07160	0.753242	2.80578	0.26846
Cc01_g02780	Cc03_g13410	0.602015	2.24062	0.268682
Cc00_g17530	Cc01_g03320	0.476097	1.77191	0.268691
Cc02_g06680	Cc08_g08110	0.504039	1.87466	0.26887
Cc00_g16600	Cc02_g12330	0.645865	2.40085	0.269015
Cc02_g04250	Cc08_g12550	0.345603	1.2844	0.269076
Cc00_g30530	Cc03_g13860	0.819807	3.0467	0.26908
Cc03_g14280	Cc05_g05510	0.456217	1.69537	0.269096
Cc11_g02730	Cc03_g12400	0.800678	2.97463	0.26917
Cc02_g16370	Cc07_g10840	0.570595	2.11773	0.269437
Cc00_g18730	Cc01_g00800	0.00645512	0.0239541	0.269478
Cc01_g06490	Cc03_g10530	0.935926	3.47297	0.269488
Cc02_g37750	Cc06_g04300	0.760399	2.82029	0.269618
Cc02_g38330	Cc08_g15030	0.215233	0.797701	0.269816
Cc11_g03430	Cc03_g15090	0.824355	3.05363	0.269959
Cc02_g31770	Cc06_g13670	0.381979	1.41491	0.269966
Cc00_g14470	Cc03_g10510	0.525626	1.94628	0.270067
Cc02_g18620	Cc03_g08990	0.466175	1.72614	0.270068
Cc01_g02990	Cc11_g03080	0.978714	3.62226	0.270195
Cc02_g03790	Cc02_g06680	0.872665	3.22922	0.27024
Cc01_g14480	Cc02_g01950	0.596029	2.20419	0.270407
Cc01_g13880	Cc02_g06940	0.377953	1.39604	0.270732
Cc02_g06680	Cc08_g01090	0.848536	3.13379	0.27077
Cc01_g12070	Cc06_g03230	0.475803	1.75682	0.270832
Cc02_g34640	Cc03_g01210	0.491968	1.81557	0.270972
Cc02_g03550	Cc02_g05640	0.646929	2.38462	0.271293
Cc11_g02900	Cc03_g08230	1.0215	3.76329	0.271439
Cc01_g11010	Cc02_g11290	0.666822	2.45082	0.272081
Cc02_g36040	Cc03_g10190	0.602773	2.21513	0.272116
Cc02_g21660	Cc04_g15670	1.02586	3.76833	0.272231
Cc01_g16810	Cc08_g08570	0.721049	2.64846	0.272252
Cc00_g10050	Cc02_g36400	0.916312	3.36551	0.272265
Cc01_g14530	Cc09_g05300	0.610241	2.24076	0.272337
Cc00_g20720	Cc03_g04460	0.343175	1.25994	0.272373
Cc00_g29870	Cc01_g03280	0.965046	3.54231	0.272434
Cc01_g09310	Cc06_g05660	0.466101	1.71048	0.272498
Cc10_g14790	Cc02_g04780	0.587722	2.15541	0.272673
Cc02_g25670	Cc05_g07940	0.735989	2.69888	0.272702
Cc00_g11380	Cc01_g05430	0.12311	0.451079	0.272924
Cc01_g10770	Cc06_g04100	0.369864	1.35517	0.272928
Cc02_g17660	Cc07_g09380	0.350162	1.28211	0.273114
Cc00_g09000	Cc03_g13070	0.630183	2.30728	0.273128
Cc01_g01530	Cc08_g04370	0.855627	3.1312	0.273258
Cc02_g05640	Cc03_g02450	0.678782	2.48395	0.273267
Cc01_g08770	Cc06_g06280	0.514559	1.88287	0.273284
Cc01_g17010	Cc03_g07720	0.381924	1.39746	0.273298
Cc02_g15560	Cc08_g11600	0.556928	2.03707	0.273397
Cc00_g31820	Cc02_g28370	0.640684	2.34138	0.273636
Cc01_g14530	Cc08_g10610	0.59952	2.18906	0.273871
Cc01_g13640	Cc06_g01870	0.399779	1.45943	0.273928
Cc02_g16840	Cc07_g10550	0.508487	1.85619	0.273941
Cc02_g14690	Cc09_g10060	0.219358	0.800576	0.274
Cc02_g20390	Cc07_g07640	0.692186	2.52571	0.274056
Cc11_g05720	Cc02_g36650	0.55334	2.01808	0.274192
Cc03_g02520	Cc03_g13410	0.356809	1.29916	0.274645
Cc02_g38990	Cc08_g15730	0.352493	1.28306	0.274728
Cc01_g17920	Cc09_g02840	0.46171	1.67991	0.274842
Cc01_g14590	Cc02_g06160	0.760762	2.76658	0.274983
Cc02_g01910	Cc08_g15710	0.377577	1.3728	0.275042
Cc00_g19560	Cc03_g07970	0.769338	2.79639	0.275118
Cc00_g17660	Cc03_g09700	0.227449	0.826418	0.275223
Cc00_g23860	Cc02_g29760	1.03667	3.76467	0.275368
Cc02_g03380	Cc08_g14030	0.697965	2.53451	0.275385
Cc03_g14110	Cc07_g15870	0.650275	2.35978	0.275566
Cc01_g03280	Cc05_g01740	0.969107	3.51555	0.275663
Cc11_g05050	Cc02_g26190	0.519447	1.88311	0.275845
Cc02_g09910	Cc05_g15130	0.572549	2.07519	0.275903
Cc01_g12590	Cc06_g02820	0.524162	1.8998	0.275903
Cc00_g18740	Cc01_g02930	0.556221	2.01521	0.276012
Cc02_g05640	Cc06_g08460	0.598162	2.16619	0.276135
Cc00_g12930	Cc01_g03370	0.922618	3.34041	0.276199
Cc02_g03540	Cc08_g13880	0.34752	1.25816	0.276213
Cc02_g07070	Cc06_g01820	0.599449	2.17004	0.276239
Cc11_g02430	Cc03_g10190	1.30899	4.73746	0.276307
Cc01_g11320	Cc06_g03790	0.606461	2.19447	0.276358
Cc02_g03570	Cc02_g20960	0.654884	2.36301	0.27714
Cc02_g14010	Cc06_g03790	0.58852	2.12117	0.277451
Cc10_g15850	Cc02_g20960	0.423859	1.52766	0.277456
Cc01_g18370	Cc07_g13370	0.715705	2.57816	0.277603
Cc02_g08940	Cc06_g04300	0.763894	2.75048	0.277731
Cc00_g16420	Cc02_g15320	0.434644	1.5648	0.277763
Cc02_g10680	Cc06_g04520	0.634692	2.28448	0.277828
Cc00_g12760	Cc02_g35830	0.485546	1.74642	0.278024
Cc01_g02890	Cc11_g07650	0.790045	2.84086	0.2781
Cc01_g18220	Cc06_g03790	0.855887	3.07689	0.278166
Cc02_g25670	Cc06_g04540	0.703653	2.52946	0.278183
Cc00_g20640	Cc01_g03370	0.560642	2.01516	0.278213
Cc00_g27520	Cc03_g14640	0.537045	1.9291	0.278392
Cc02_g14070	Cc08_g16330	0.832642	2.98875	0.278592
Cc02_g09630	Cc02_g22810	0.523853	1.88013	0.278627
Cc00_g07730	Cc03_g13280	0.922693	3.30924	0.278824
Cc11_g15260	Cc02_g03160	0.747362	2.67989	0.278877
Cc03_g10180	Cc03_g14520	0.652287	2.33857	0.278926
Cc00_g31870	Cc03_g14520	0.479266	1.7177	0.279017
Cc10_g15120	Cc02_g32030	0.727003	2.60278	0.279318
Cc00_g05450	Cc02_g28460	1.41354	5.05196	0.279801
Cc01_g14300	Cc02_g06450	0.515957	1.84374	0.279842
Cc00_g21750	Cc02_g17930	0.986034	3.52101	0.280043
Cc00_g14730	Cc01_g00720	0.423408	1.51144	0.280136
Cc10_g01970	Cc02_g16830	0.411574	1.469	0.280174
Cc02_g03650	Cc07_g01380	0.835338	2.98089	0.280231
Cc00_g30530	Cc03_g10190	0.871155	3.10663	0.280418
Cc01_g14100	Cc08_g15350	0.730577	2.60458	0.280497
Cc02_g08320	Cc06_g03030	0.443566	1.58098	0.280563
Cc00_g18690	Cc01_g14760	0.943395	3.36225	0.280584
Cc01_g05920	Cc01_g07500	0.35344	1.25901	0.280729
Cc00_g25580	Cc03_g11570	1.00044	3.56355	0.280742
Cc01_g10190	Cc06_g04700	0.660154	2.3504	0.280868
Cc03_g07200	Cc04_g11620	0.728136	2.59222	0.280892
Cc00_g03550	Cc03_g12140	0.0444515	0.158215	0.280955
Cc01_g21180	Cc03_g01260	0.434632	1.5449	0.281333
Cc01_g11730	Cc11_g13590	0.701233	2.4925	0.281337
Cc02_g08610	Cc03_g12030	0.617586	2.19514	0.281342
Cc02_g21300	Cc07_g14880	0.364005	1.29336	0.281442
Cc10_g03940	Cc02_g18570	0.461517	1.63976	0.281454
Cc01_g21510	Cc02_g35080	0.37107	1.31817	0.281503
Cc00_g22000	Cc01_g03510	0.00688868	0.024467	0.28155
Cc10_g11150	Cc02_g33190	0.540572	1.91894	0.281704
Cc02_g05420	Cc08_g13740	0.429751	1.52463	0.281872
Cc00_g28330	Cc01_g02990	0.924732	3.27722	0.28217
Cc02_g14320	Cc03_g13410	0.692085	2.45201	0.282252
Cc00_g23990	Cc03_g15870	0.0245872	0.087081	0.282348
Cc02_g12910	Cc09_g04830	1.18746	4.2052	0.282378
Cc02_g14060	Cc06_g03750	0.407802	1.44269	0.282668
Cc00_g05230	Cc01_g03550	0.562714	1.99014	0.282751
Cc01_g01160	Cc08_g03560	0.580278	2.05126	0.282889
Cc02_g34790	Cc03_g01150	0.556294	1.96638	0.282902
Cc11_g02830	Cc03_g08600	0.952276	3.36253	0.283202
Cc01_g08210	Cc08_g02130	0.668899	2.36054	0.283367
Cc01_g09850	Cc06_g05200	0.418082	1.47522	0.283402
Cc02_g02970	Cc02_g14880	0.539981	1.90474	0.283493
Cc00_g07730	Cc02_g13890	0.88669	3.12634	0.283619
Cc01_g14550	Cc08_g14000	0.593014	2.09026	0.283704
Cc00_g22920	Cc02_g26750	0.0134643	0.0474246	0.283911
Cc01_g14870	Cc02_g05920	0.335138	1.17979	0.284066
Cc02_g24990	Cc08_g11970	0.367207	1.29199	0.284217
Cc01_g05560	Cc09_g09680	0.522268	1.83717	0.284279
Cc00_g09200	Cc02_g36400	0.744629	2.61726	0.284507
Cc02_g11470	Cc04_g05930	0.635053	2.23045	0.28472
Cc00_g10400	Cc01_g01000	0.833289	2.92475	0.284909
Cc02_g15910	Cc02_g23860	1.06097	3.72342	0.284944
Cc10_g04910	Cc02_g19210	0.470677	1.65067	0.285143
Cc00_g28270	Cc01_g02990	0.926642	3.24641	0.285436
Cc01_g02430	Cc01_g16080	0.743895	2.60526	0.285536
Cc03_g11740	Cc04_g12670	0.323044	1.13111	0.285598
Cc02_g04780	Cc03_g09390	0.611874	2.14217	0.285632
Cc10_g08290	Cc02_g20680	0.400448	1.40187	0.285654
Cc03_g12580	Cc05_g12960	0.963691	3.37064	0.285907
Cc10_g09120	Cc02_g13680	0.917772	3.20268	0.286564
Cc00_g35840	Cc01_g02160	0.0159836	0.0557748	0.286573
Cc00_g27670	Cc03_g13860	0.825203	2.8795	0.286579
Cc01_g07680	Cc07_g20610	0.622012	2.16744	0.28698
Cc02_g02600	Cc08_g14900	0.431658	1.50359	0.287084
Cc02_g36180	Cc06_g03480	0.778655	2.71197	0.287117
Cc01_g06450	Cc03_g13610	1.04249	3.63067	0.287134
Cc02_g36400	Cc05_g09790	1.00335	3.49419	0.287148
Cc03_g13870	Cc08_g03860	1.12701	3.92416	0.287197
Cc02_g08860	Cc09_g01820	1.10771	3.85557	0.2873
Cc00_g30530	Cc01_g03750	0.776002	2.70067	0.287337
Cc00_g13410	Cc03_g09320	1.0438	3.63203	0.287387
Cc03_g11610	Cc05_g07760	0.854762	2.97411	0.2874
Cc01_g12060	Cc10_g05070	0.52005	1.80922	0.287444
Cc02_g33580	Cc08_g04890	0.638141	2.21952	0.287513
Cc01_g14410	Cc06_g01150	0.650165	2.25952	0.287745
Cc02_g17270	Cc07_g10030	0.410305	1.42564	0.287805
Cc02_g19060	Cc07_g06210	0.392011	1.36205	0.28781
Cc00_g21490	Cc01_g02930	0.546689	1.89827	0.287993
Cc11_g04040	Cc03_g14190	0.555099	1.92673	0.288104
Cc02_g15540	Cc06_g00580	0.606826	2.10623	0.28811
Cc01_g12320	Cc02_g08330	0.481509	1.67091	0.288172
Cc02_g03680	Cc02_g15400	1.41949	4.92528	0.288206
Cc02_g09190	Cc07_g15840	0.744155	2.58198	0.288211
Cc03_g12610	Cc03_g13860	1.10458	3.83093	0.288331
Cc01_g04480	Cc06_g16510	0.297933	1.03283	0.288461
Cc02_g31960	Cc08_g01090	1.10959	3.84658	0.288462
Cc01_g14900	Cc02_g05830	0.765992	2.65502	0.288507
Cc03_g15150	Cc07_g18160	1.20434	4.17412	0.288525
Cc02_g18480	Cc03_g12400	0.651727	2.25843	0.288575
Cc10_g03070	Cc02_g04070	0.620832	2.14929	0.288854
Cc03_g02040	Cc03_g12140	0.916749	3.1736	0.288867
Cc00_g32140	Cc03_g09370	0.536768	1.85814	0.288873
Cc10_g08030	Cc02_g20390	0.640699	2.21774	0.288897
Cc01_g07850	Cc06_g06810	0.452577	1.56485	0.289214
Cc10_g04820	Cc02_g15080	0.532693	1.8413	0.289303
Cc01_g03550	Cc04_g12300	1.00455	3.47204	0.289324
Cc02_g04610	Cc06_g10660	0.4742	1.63801	0.289497
Cc02_g24360	Cc09_g05570	0.537419	1.85637	0.2895
Cc02_g03790	Cc08_g09750	0.917484	3.16785	0.289624
Cc01_g07920	Cc11_g07660	0.847921	2.92592	0.289797
Cc01_g02990	Cc10_g04750	0.977362	3.37161	0.28988
Cc02_g13270	Cc06_g17660	0.716829	2.4727	0.289897
Cc03_g10260	Cc04_g12980	0.948378	3.27	0.290024
Cc01_g15330	Cc06_g00410	0.431715	1.48812	0.290108
Cc02_g36590	Cc09_g04400	0.724437	2.49491	0.290366
Cc00_g27990	Cc01_g02140	0.713805	2.45795	0.290407
Cc01_g18610	Cc08_g14880	0.624184	2.1479	0.290602
Cc01_g17550	Cc02_g27400	0.416304	1.43186	0.290743
Cc11_g02710	Cc03_g10900	0.0549625	0.188983	0.290833
Cc00_g31460	Cc01_g06490	1.01263	3.48169	0.290844
Cc00_g19560	Cc02_g28580	0.338695	1.16433	0.290893
Cc11_g11190	Cc03_g13410	0.690374	2.37247	0.290993
Cc02_g15560	Cc07_g16410	0.738923	2.53914	0.291013
Cc00_g11970	Cc01_g03550	0.619313	2.12756	0.29109
Cc00_g31730	Cc02_g28250	0.446879	1.53472	0.29118
Cc03_g03180	Cc03_g14010	0.566123	1.94323	0.291331
Cc02_g01790	Cc02_g04190	0.542152	1.86074	0.291363
Cc02_g18160	Cc07_g05450	0.381468	1.30871	0.291483
Cc00_g25450	Cc01_g03370	0.634903	2.17755	0.291568
Cc01_g03080	Cc07_g17560	0.798145	2.73737	0.291574
Cc11_g07100	Cc03_g13410	0.580544	1.99055	0.29165
Cc03_g12400	Cc05_g02980	0.822928	2.82056	0.29176
Cc11_g07150	Cc02_g36580	0.513074	1.75818	0.29182
Cc02_g02860	Cc06_g04280	0.927014	3.17622	0.291861
Cc02_g23230	Cc06_g00440	0.545087	1.86741	0.291895
Cc00_g16810	Cc03_g07970	0.762401	2.61157	0.291933
Cc02_g30990	Cc03_g04140	0.509448	1.74481	0.291979
Cc00_g00940	Cc01_g02780	0.739499	2.53219	0.29204
Cc01_g08890	Cc02_g09590	0.75384	2.58055	0.292123
Cc00_g24620	Cc01_g05700	0.707229	2.42067	0.292163
Cc02_g01480	Cc07_g03430	0.615615	2.10692	0.292187
Cc02_g04810	Cc02_g15560	0.536932	1.83702	0.292284
Cc10_g15220	Cc02_g23200	0.829178	2.83436	0.292545
Cc00_g14530	Cc01_g15550	0.728021	2.48697	0.292734
Cc01_g17850	Cc09_g02880	0.736131	2.51433	0.292774
Cc11_g03080	Cc03_g09610	0.404136	1.3798	0.292895
Cc00_g23300	Cc01_g02490	1.63018	5.56466	0.292952
Cc01_g01140	Cc08_g01430	0.341435	1.16518	0.293033
Cc02_g36040	Cc08_g06610	0.781956	2.66784	0.293105
Cc01_g04410	Cc06_g16390	0.651558	2.22167	0.293274
Cc01_g08210	Cc11_g02730	0.676396	2.30592	0.29333
Cc02_g21300	Cc09_g05970	0.884598	3.01512	0.293387
Cc10_g10860	Cc02_g22040	0.821064	2.7972	0.293531
Cc02_g03650	Cc09_g01910	0.622722	2.12106	0.29359
Cc01_g03480	Cc11_g08130	0.982697	3.34553	0.293734
Cc01_g16810	Cc04_g04530	0.685903	2.33349	0.293939
Cc02_g11070	Cc06_g04100	0.346109	1.17691	0.294084
Cc00_g21400	Cc02_g04260	0.404508	1.3744	0.294315
Cc11_g06320	Cc03_g10130	0.677629	2.30045	0.294564
Cc00_g25210	Cc03_g10160	0.488974	1.6575	0.295008
Cc02_g05830	Cc08_g15550	0.806277	2.73289	0.295028
Cc02_g25130	Cc03_g10890	0.697272	2.36059	0.29538
Cc10_g02140	Cc02_g17070	0.383509	1.29816	0.295426
Cc00_g29890	Cc02_g32760	0.861054	2.91325	0.295565
Cc02_g14830	Cc05_g08220	0.423352	1.43199	0.29564
Cc01_g16870	Cc02_g26270	0.647785	2.19108	0.295647
Cc10_g03550	Cc02_g28490	0.896249	3.0311	0.295684
Cc00_g08090	Cc01_g03700	1.11733	3.776	0.295902
Cc00_g34910	Cc03_g05150	0.468643	1.58364	0.295928
Cc02_g12210	Cc05_g05870	0.666502	2.24793	0.296495
Cc01_g03750	Cc11_g04880	0.520571	1.7548	0.296655
Cc01_g12370	Cc01_g16300	0.608588	2.05145	0.296663
Cc02_g21820	Cc07_g09380	0.872557	2.94002	0.296786
Cc01_g05120	Cc03_g02520	0.352536	1.18727	0.29693
Cc02_g03510	Cc02_g37120	0.447802	1.50791	0.296969
Cc02_g22400	Cc04_g06340	0.505287	1.70093	0.297065
Cc02_g36040	Cc07_g18490	0.770491	2.59015	0.29747
Cc02_g05920	Cc06_g00760	0.305031	1.02537	0.297484
Cc00_g24800	Cc03_g13760	0.011705	0.0393298	0.297612
Cc01_g06020	Cc02_g11470	0.519056	1.74398	0.297627
Cc00_g21580	Cc03_g09470	0.154254	0.5179	0.297845
Cc02_g11990	Cc07_g07980	1.04489	3.50637	0.297998
Cc02_g03630	Cc03_g08990	0.960758	3.22147	0.298236
Cc11_g04070	Cc03_g05800	0.0302532	0.101437	0.298246
Cc10_g07480	Cc02_g21830	0.469714	1.57387	0.298444
Cc01_g12630	Cc05_g15630	0.649904	2.17371	0.298984
Cc02_g08250	Cc05_g08590	0.647844	2.16655	0.299021
Cc01_g17970	Cc04_g15710	0.737716	2.4669	0.299046
Cc02_g02980	Cc02_g37590	0.905052	3.02582	0.29911
Cc02_g18260	Cc09_g02410	0.746757	2.49642	0.299132
Cc01_g06250	Cc04_g06340	0.676901	2.26144	0.299323
Cc01_g12700	Cc02_g08010	0.442906	1.47905	0.299453
Cc00_g25080	Cc03_g10160	0.44084	1.47143	0.299599
Cc00_g11380	Cc03_g11480	0.0834838	0.278569	0.299688
Cc03_g10130	Cc08_g01430	0.622037	2.07458	0.299837
Cc01_g11940	Cc08_g15050	0.484557	1.61426	0.300173
Cc00_g16830	Cc01_g15380	0.651169	2.16623	0.300599
Cc00_g19630	Cc03_g11570	0.0941497	0.313174	0.30063
Cc01_g05660	Cc08_g01600	1.03367	3.43373	0.301034
Cc10_g13060	Cc02_g10020	0.62035	2.06005	0.301134
Cc02_g07510	Cc06_g03720	0.6705	2.22649	0.301147
Cc02_g21560	Cc07_g02380	0.57327	1.9035	0.301166
Cc01_g02780	Cc09_g03680	0.697619	2.31355	0.301537
Cc00_g06370	Cc02_g28250	0.241005	0.799157	0.301573
Cc02_g07250	Cc06_g08700	0.559025	1.85226	0.301808
Cc10_g12910	Cc03_g03250	0.613123	2.03148	0.301811
Cc01_g18250	Cc07_g06640	0.536745	1.77825	0.301839
Cc02_g03650	Cc06_g03870	0.7688	2.54664	0.301888
Cc02_g13060	Cc08_g01510	0.768352	2.54472	0.30194
Cc03_g06090	Cc08_g01600	1.00192	3.31758	0.302003
Cc02_g25770	Cc08_g01880	0.275079	0.91077	0.302029
Cc01_g17320	Cc04_g11900	0.918655	3.04117	0.302073
Cc02_g01400	Cc02_g38740	0.766825	2.53815	0.30212
Cc02_g35900	Cc08_g08570	0.696252	2.30439	0.302142
Cc02_g19520	Cc07_g06660	0.429746	1.4215	0.302319
Cc02_g36400	Cc09_g05000	1.19747	3.96068	0.30234
Cc02_g13720	Cc05_g07570	0.588797	1.94713	0.302391
Cc10_g12380	Cc02_g25860	0.484234	1.60123	0.302413
Cc02_g15250	Cc04_g08800	1.10598	3.65573	0.302533
Cc02_g14690	Cc04_g10790	0.483292	1.59617	0.302781
Cc00_g11130	Cc03_g12660	0.572914	1.8918	0.302841
Cc11_g11430	Cc02_g19070	0.795364	2.62465	0.303036
Cc01_g02610	Cc06_g22430	0.665678	2.19579	0.303161
Cc02_g09310	Cc02_g13840	0.769158	2.53695	0.303182
Cc00_g31460	Cc03_g14830	1.16218	3.83257	0.303239
Cc11_g14720	Cc02_g20970	0.535623	1.76419	0.303608
Cc02_g39670	Cc08_g16610	0.416294	1.36868	0.304158
Cc01_g03220	Cc02_g19160	1.33429	4.37986	0.304641
Cc00_g08150	Cc01_g03750	0.816424	2.67941	0.304703
Cc01_g01140	Cc03_g09830	0.656459	2.15403	0.304758
Cc01_g16470	Cc04_g09280	0.815186	2.67402	0.304854
Cc00_g04990	Cc02_g14980	0.740095	2.42593	0.305077
Cc01_g14760	Cc02_g07160	1.01252	3.31805	0.305155
Cc01_g14110	Cc02_g06680	0.467186	1.53059	0.305233
Cc10_g13330	Cc02_g02580	0.768378	2.51725	0.305246
Cc02_g17990	Cc09_g04050	0.866321	2.83737	0.305325
Cc01_g05620	Cc03_g14110	0.419944	1.37536	0.305333
Cc02_g18480	Cc06_g03730	0.861577	2.82035	0.305486
Cc11_g00400	Cc03_g14190	0.706052	2.30935	0.305737
Cc11_g03070	Cc02_g36000	1.41829	4.63873	0.305749
Cc01_g13480	Cc09_g06710	0.690828	2.2594	0.305757
Cc01_g03100	Cc05_g08730	0.475529	1.55499	0.305809
Cc00_g05230	Cc03_g10510	0.508293	1.66179	0.30587
Cc01_g13480	Cc06_g08700	0.578956	1.89281	0.305871
Cc01_g00020	Cc01_g03260	0.0025674	0.0083917	0.305945
Cc00_g16810	Cc03_g12610	1.05128	3.43443	0.3061
Cc11_g14430	Cc02_g19070	0.927833	3.02992	0.306224
Cc01_g13600	Cc04_g01240	0.938964	3.06073	0.306778
Cc11_g11780	Cc03_g14110	1.06125	3.458	0.306897
Cc02_g05740	Cc06_g17210	0.856868	2.78916	0.307214
Cc02_g22860	Cc03_g04720	0.589193	1.91695	0.307359
Cc02_g18480	Cc09_g01700	0.803731	2.61467	0.307392
Cc01_g03650	Cc01_g14330	0.752729	2.44872	0.307397
Cc02_g09590	Cc08_g00470	0.695564	2.26255	0.307425
Cc02_g18810	Cc04_g13260	1.1345	3.68947	0.307498
Cc01_g14410	Cc05_g08120	0.499039	1.62193	0.307682
Cc01_g04340	Cc01_g18410	0.862899	2.80273	0.307878
Cc02_g26450	Cc02_g34720	0.00879776	0.0285749	0.307884
Cc02_g10650	Cc03_g10260	0.659245	2.14003	0.308054
Cc01_g14310	Cc06_g16960	0.598227	1.94039	0.308303
Cc00_g21970	Cc03_g08600	0.667037	2.16297	0.30839
Cc02_g03320	Cc02_g06100	0.733483	2.37837	0.308398
Cc01_g13570	Cc02_g07160	0.754896	2.44689	0.308513
Cc02_g13920	Cc02_g14700	0.694052	2.24702	0.308877
Cc10_g05030	Cc04_g00360	0.956384	3.09553	0.308956
Cc00_g21370	Cc03_g08750	1.1246	3.63929	0.309017
Cc03_g13410	Cc09_g03680	0.612721	1.98195	0.309151
Cc01_g10350	Cc02_g10710	0.391105	1.2648	0.309223
Cc02_g05130	Cc04_g10890	0.995381	3.21875	0.309244
Cc02_g15060	Cc08_g02750	0.459447	1.48401	0.309597
Cc00_g16840	Cc01_g03010	1.61075	5.20156	0.309666
Cc00_g24810	Cc01_g02300	0.0305033	0.098502	0.309672
Cc11_g05570	Cc03_g10530	0.929273	2.99956	0.309803
Cc02_g38460	Cc06_g03390	0.460946	1.48783	0.30981
Cc00_g18690	Cc01_g06490	0.928338	2.99617	0.309841
Cc00_g08150	Cc03_g12610	1.24047	4.00203	0.30996
Cc01_g20640	Cc03_g01950	0.46887	1.51246	0.310005
Cc02_g06430	Cc06_g07730	0.794566	2.56146	0.3102
Cc01_g17130	Cc05_g08470	0.648486	2.0904	0.310221
Cc00_g00860	Cc03_g08750	0.851106	2.74353	0.310223
Cc02_g05600	Cc06_g00550	0.523437	1.68694	0.310288
Cc10_g08080	Cc04_g00520	0.991297	3.19347	0.310414
Cc00_g31870	Cc03_g10180	0.631565	2.03435	0.310451
Cc02_g13050	Cc05_g06890	0.405389	1.3054	0.310549
Cc00_g19560	Cc01_g03280	0.368107	1.18531	0.310557
Cc02_g39830	Cc08_g16790	0.522413	1.68124	0.310731
Cc00_g21600	Cc03_g15690	0.746319	2.4015	0.310772
Cc01_g00720	Cc01_g02890	0.520777	1.67492	0.310926
Cc00_g21500	Cc01_g02990	0.16522	0.531317	0.310964
Cc01_g21470	Cc03_g01120	0.565256	1.81738	0.311028
Cc01_g21550	Cc10_g15420	0.886931	2.85138	0.311053
Cc00_g23280	Cc01_g08500	0.595095	1.91221	0.311208
Cc00_g00320	Cc02_g28620	0.032263	0.103613	0.311381
Cc10_g07070	Cc02_g07410	0.871786	2.79971	0.311385
Cc01_g18710	Cc07_g06220	1.14353	3.67185	0.311431
Cc00_g28010	Cc01_g00720	0.425905	1.36738	0.311475
Cc02_g20960	Cc07_g07970	0.722661	2.3201	0.311478
Cc01_g16810	Cc11_g05050	0.57993	1.86183	0.311484
Cc03_g12660	Cc07_g16920	0.785377	2.51974	0.31169
Cc00_g24300	Cc03_g12510	0.394958	1.26576	0.312033
Cc11_g15660	Cc02_g03390	0.938122	3.00593	0.312091
Cc02_g32240	Cc03_g02420	0.365271	1.16953	0.312324
Cc00_g17870	Cc03_g12110	0.411324	1.31674	0.312379
Cc02_g03700	Cc08_g13630	0.626986	2.00529	0.312665
Cc02_g36040	Cc06_g05540	1.22742	3.92157	0.312991
Cc10_g14860	Cc02_g19070	0.921362	2.94312	0.313056
Cc00_g06840	Cc02_g28580	1.20894	3.86056	0.313152
Cc02_g16010	Cc02_g23600	0.558661	1.78392	0.313165
Cc01_g16810	Cc07_g05570	1.07663	3.43709	0.31324
Cc02_g09890	Cc06_g03610	0.678678	2.16644	0.313269
Cc00_g06140	Cc01_g08420	0.144213	0.460296	0.313305
Cc00_g02780	Cc01_g02470	0.869257	2.77347	0.313418
Cc03_g12400	Cc09_g04700	0.745704	2.37896	0.313458
Cc02_g13830	Cc07_g04030	0.463058	1.47502	0.313933
Cc01_g05660	Cc08_g04110	0.912806	2.90561	0.314153
Cc02_g05140	Cc02_g11760	0.747903	2.38069	0.314153
Cc02_g38080	Cc06_g03170	0.87801	2.79463	0.314177
Cc02_g07750	Cc06_g02580	0.462326	1.47099	0.314296
Cc00_g00940	Cc02_g35630	0.605177	1.92527	0.314333
Cc11_g05180	Cc03_g05950	0.513085	1.63217	0.314357
Cc01_g01140	Cc07_g18130	0.633069	2.01174	0.314687
Cc02_g03620	Cc07_g10740	0.905138	2.87513	0.314816
Cc00_g17030	Cc02_g18930	0.961944	3.05507	0.314869
Cc02_g16280	Cc07_g05020	0.695201	2.20738	0.314944
Cc00_g12670	Cc01_g14100	0.670661	2.12708	0.315296
Cc02_g02370	Cc07_g04550	0.958701	3.03931	0.315434
Cc02_g26190	Cc02_g35190	0.564001	1.78773	0.315485
Cc03_g14560	Cc07_g16920	0.793869	2.51509	0.315642
Cc02_g39280	Cc08_g16060	0.610886	1.9353	0.315654
Cc00_g02990	Cc02_g36190	1.07815	3.41493	0.315716
Cc10_g15130	Cc02_g05640	0.690302	2.186	0.315783
Cc02_g04420	Cc06_g10500	0.730695	2.31252	0.315974
Cc00_g27480	Cc01_g03830	1.10828	3.5068	0.316037
Cc10_g12900	Cc03_g05360	0.720008	2.27479	0.316516
Cc02_g02830	Cc02_g39780	1.25695	3.97031	0.316587
Cc02_g02320	Cc02_g38520	0.469187	1.48162	0.316672
Cc00_g27820	Cc01_g00040	1.02164	3.22602	0.316687
Cc01_g02780	Cc11_g07100	0.466509	1.47289	0.31673
Cc00_g27190	Cc01_g00080	0.352637	1.11329	0.316753
Cc01_g14520	Cc05_g08050	0.92832	2.9305	0.316779
Cc02_g03550	Cc02_g18480	0.599084	1.88968	0.317029
Cc00_g28140	Cc01_g03280	0.825732	2.60443	0.317049
Cc00_g21750	Cc02_g28230	0.957634	3.01901	0.317201
Cc02_g17310	Cc06_g09040	1.32198	4.16695	0.317254
Cc03_g02520	Cc06_g03730	0.804653	2.53562	0.317339
Cc00_g16870	Cc03_g06090	1.23775	3.89994	0.317378
Cc01_g16500	Cc02_g24770	0.922596	2.9057	0.317512
Cc01_g16500	Cc02_g19070	0.922596	2.9057	0.317512
Cc00_g11620	Cc01_g02930	0.569981	1.79401	0.317713
Cc00_g21930	Cc02_g29530	0.31582	0.993358	0.317932
Cc01_g13040	Cc02_g07660	0.487981	1.53485	0.317933
Cc02_g03550	Cc03_g01960	0.573544	1.80084	0.318487
Cc00_g04200	Cc02_g02020	0.597642	1.87642	0.318501
Cc01_g17130	Cc05_g15900	0.749344	2.35259	0.318519
Cc11_g07930	Cc03_g09280	0.290837	0.913033	0.31854
Cc00_g27390	Cc03_g12660	0.593647	1.86253	0.318731
Cc00_g27820	Cc01_g01700	0.762827	2.39128	0.319004
Cc00_g26890	Cc03_g12970	0.997107	3.12423	0.319153
Cc01_g02930	Cc02_g17660	0.935726	2.93101	0.31925
Cc00_g21480	Cc03_g12970	1.22469	3.83352	0.319469
Cc00_g25730	Cc01_g03370	0.688623	2.15513	0.319528
Cc01_g08000	Cc03_g09590	1.05911	3.31394	0.319593
Cc01_g12760	Cc02_g05740	1.65864	5.18902	0.319645
Cc00_g34550	Cc01_g03480	1.00215	3.13507	0.319659
Cc02_g18040	Cc07_g05330	0.95735	2.99431	0.319724
Cc02_g00920	Cc02_g39910	0.518192	1.62039	0.319794
Cc10_g10660	Cc03_g08230	0.874236	2.73337	0.319839
Cc01_g19870	Cc03_g02830	0.481448	1.50526	0.319844
Cc02_g13380	Cc05_g12090	0.647265	2.02359	0.319859
Cc01_g16610	Cc11_g04880	0.723718	2.26165	0.319995
Cc01_g18610	Cc09_g02370	0.786157	2.45671	0.320004
Cc02_g04540	Cc02_g12910	0.907406	2.83548	0.320019
Cc01_g12730	Cc06_g02740	0.474272	1.48171	0.320084
Cc01_g02610	Cc03_g10910	0.552497	1.72494	0.3203
Cc02_g29590	Cc03_g14100	0.283896	0.885825	0.320488
Cc01_g10300	Cc06_g03900	0.70618	2.20305	0.320547
Cc02_g06660	Cc06_g17360	0.468178	1.45759	0.321199
Cc03_g13280	Cc09_g02970	1.01022	3.1439	0.321326
Cc00_g00960	Cc01_g02720	0.745368	2.31946	0.321354
Cc02_g02970	Cc05_g08310	0.717608	2.22904	0.321936
Cc01_g17400	Cc02_g17230	0.58639	1.82067	0.322074
Cc00_g27670	Cc01_g03280	0.785669	2.43926	0.322093
Cc00_g28320	Cc03_g09070	0.698006	2.16632	0.322208
Cc01_g06190	Cc11_g05140	0.986326	3.06105	0.322218
Cc00_g28260	Cc03_g13860	1.1272	3.4977	0.32227
Cc02_g08250	Cc02_g17670	0.615439	1.90959	0.322288
Cc02_g13720	Cc08_g00860	0.67882	2.10534	0.322428
Cc01_g12730	Cc02_g07960	0.414226	1.2847	0.32243
Cc01_g04640	Cc02_g10710	0.399971	1.24009	0.322533
Cc02_g36020	Cc04_g15710	0.840658	2.6062	0.322561
Cc02_g06160	Cc06_g00990	0.511681	1.58568	0.32269
Cc00_g07080	Cc03_g10840	1.01358	3.14093	0.322701
Cc00_g26320	Cc01_g08360	0.23982	0.743049	0.322751
Cc00_g27670	Cc03_g14110	0.310118	0.960774	0.32278
Cc02_g03550	Cc03_g00660	0.563296	1.74475	0.322853
Cc01_g02990	Cc10_g13030	1.01299	3.13555	0.323067
Cc03_g04810	Cc06_g11490	0.529245	1.63759	0.323186
Cc11_g11190	Cc02_g35630	0.746202	2.30845	0.323248
Cc00_g21750	Cc02_g02550	1.00265	3.10132	0.323297
Cc01_g03750	Cc07_g09440	1.17581	3.63682	0.323307
Cc00_g18030	Cc02_g16300	0.663963	2.05093	0.323737
Cc01_g18540	Cc03_g05090	0.243306	0.750953	0.323996
Cc01_g03100	Cc08_g01200	0.564587	1.74207	0.324089
Cc00_g18940	Cc03_g10130	1.07919	3.32923	0.324156
Cc02_g07840	Cc02_g17620	0.630358	1.94447	0.324179
Cc00_g23650	Cc03_g10910	0.712644	2.19756	0.324289
Cc01_g17780	Cc02_g03790	0.812211	2.50087	0.324771
Cc00_g21100	Cc02_g04520	1.16807	3.59552	0.324868
Cc00_g10000	Cc03_g13280	0.781902	2.40681	0.324871
Cc02_g28600	Cc03_g11800	0.942186	2.89992	0.324901
Cc00_g32420	Cc03_g14550	0.0223649	0.0688303	0.324929
Cc02_g18460	Cc07_g05730	0.540332	1.66212	0.325085
Cc00_g33340	Cc02_g29480	1.75542	5.39953	0.325106
Cc02_g05380	Cc03_g12610	1.1999	3.68974	0.325198
Cc11_g06320	Cc03_g09510	0.569478	1.75104	0.325222
Cc11_g01640	Cc02_g10310	0.827603	2.54373	0.32535
Cc10_g10980	Cc02_g25440	0.520416	1.5995	0.325361
Cc03_g02010	Cc06_g04230	0.971883	2.98672	0.325401
Cc02_g37030	Cc06_g12230	0.677478	2.08061	0.325616
Cc02_g14810	Cc05_g11330	0.542586	1.66591	0.325699
Cc00_g18690	Cc02_g19290	0.91127	2.79645	0.325866
Cc02_g10990	Cc06_g04540	0.670957	2.05705	0.326174
Cc02_g02140	Cc02_g38260	0.843228	2.58491	0.326211
Cc02_g07840	Cc06_g10640	0.663321	2.03325	0.326237
Cc01_g15700	Cc06_g00060	0.577297	1.76833	0.326465
Cc02_g31560	Cc08_g01410	0.231624	0.708761	0.326801
Cc01_g09310	Cc02_g09760	0.498402	1.52503	0.326815
Cc01_g02990	Cc03_g09610	0.909027	2.78147	0.326815
Cc01_g03370	Cc10_g15060	0.505924	1.54792	0.326841
Cc01_g15240	Cc06_g00480	0.533084	1.63057	0.32693
Cc00_g14730	Cc03_g10210	0.845131	2.58504	0.326932
Cc00_g12580	Cc02_g28580	0.951499	2.90975	0.327004
Cc02_g18330	Cc09_g01110	0.806925	2.46504	0.327347
Cc03_g02520	Cc07_g11210	0.537659	1.64183	0.327475
Cc01_g02990	Cc02_g19070	0.867509	2.64871	0.327521
Cc01_g15010	Cc06_g00620	1.04957	3.2022	0.327766
Cc01_g00950	Cc11_g05390	1.03416	3.15319	0.327972
Cc01_g16390	Cc03_g09600	0.425555	1.29717	0.328063
Cc02_g20580	Cc07_g07840	0.50525	1.53978	0.328132
Cc00_g24080	Cc02_g34000	0.410221	1.2499	0.328204
Cc03_g10260	Cc06_g04540	0.69618	2.12108	0.32822
Cc01_g12150	Cc07_g08840	0.627542	1.91187	0.328235
Cc00_g11990	Cc01_g05660	0.920951	2.80454	0.328379
Cc00_g10980	Cc03_g13400	0.415666	1.26537	0.328493
Cc01_g05660	Cc05_g07410	1.52941	4.65342	0.328663
Cc02_g05340	Cc04_g05260	1.16207	3.53428	0.328801
Cc01_g14760	Cc09_g05970	0.931246	2.83159	0.328878
Cc00_g20840	Cc01_g07520	1.02998	3.13067	0.328996
Cc10_g02400	Cc02_g17190	0.587964	1.78675	0.329069
Cc01_g11320	Cc07_g03320	0.856502	2.6011	0.329284
Cc01_g03750	Cc05_g09320	1.15385	3.50176	0.329507
Cc00_g28270	Cc01_g16500	0.69742	2.11599	0.329594
Cc00_g27670	Cc01_g03100	1.08117	3.27969	0.329655
Cc01_g02870	Cc08_g04220	0.836926	2.53829	0.32972
Cc00_g19100	Cc01_g03050	0.751698	2.27915	0.329816
Cc02_g01570	Cc05_g08630	1.354	4.10444	0.329888
Cc02_g35940	Cc08_g03560	0.461964	1.40017	0.329934
Cc03_g03070	Cc04_g12100	0.612784	1.85672	0.330036
Cc00_g32420	Cc03_g14720	0.146607	0.44383	0.330322
Cc02_g08580	Cc03_g00840	0.619522	1.87462	0.330479
Cc02_g37810	Cc08_g08550	0.442863	1.33947	0.330625
Cc01_g00040	Cc01_g01700	1.1192	3.38495	0.33064
Cc02_g12170	Cc05_g05670	0.482245	1.45814	0.330727
Cc01_g16450	Cc10_g02950	0.781831	2.36209	0.330991
Cc00_g14470	Cc01_g03550	0.527894	1.59446	0.33108
Cc02_g36400	Cc05_g08740	1.14181	3.44563	0.33138
Cc01_g03280	Cc07_g19660	0.833964	2.51489	0.331611
Cc00_g07110	Cc02_g28250	0.711046	2.14191	0.331968
Cc01_g08210	Cc07_g10080	0.715461	2.15396	0.332161
Cc11_g01550	Cc02_g36400	0.510876	1.53725	0.332331
Cc00_g30000	Cc01_g02820	0.545574	1.6413	0.332405
Cc01_g15920	Cc08_g15350	0.711512	2.13989	0.3325
Cc01_g10330	Cc01_g12290	0.599055	1.80076	0.332667
Cc00_g22370	Cc03_g14640	0.0333105	0.100047	0.332947
Cc02_g36400	Cc06_g16320	0.780708	2.34459	0.332983
Cc03_g10510	Cc06_g16470	0.904234	2.71534	0.333009
Cc00_g22030	Cc02_g06680	0.538363	1.61656	0.333031
Cc01_g03550	Cc10_g15220	0.551429	1.65521	0.333148
Cc02_g11770	Cc05_g13170	0.985394	2.95644	0.333305
Cc11_g07600	Cc03_g14360	0.487345	1.46159	0.333434
Cc00_g29390	Cc02_g32380	0.766987	2.30001	0.333471
Cc02_g14400	Cc05_g11440	0.396389	1.18818	0.333609
Cc01_g04240	Cc01_g14760	0.983239	2.94683	0.33366
Cc00_g23650	Cc01_g05620	0.685409	2.05418	0.333665
Cc02_g23200	Cc03_g10510	0.794635	2.3815	0.333669
Cc01_g05330	Cc06_g08580	0.666502	1.9974	0.333685
Cc01_g16400	Cc05_g14550	0.566991	1.69839	0.33384
Cc02_g07300	Cc06_g10000	0.823767	2.46528	0.334148
Cc02_g03540	Cc04_g00480	0.537416	1.60707	0.334407
Cc02_g09150	Cc07_g04570	0.884825	2.64585	0.33442
Cc10_g12560	Cc02_g25980	0.718218	2.1475	0.334445
Cc02_g09190	Cc05_g07570	0.703207	2.10259	0.334449
Cc01_g13440	Cc11_g05050	0.655259	1.95858	0.334558
Cc10_g11220	Cc02_g10310	0.660022	1.97113	0.334844
Cc02_g09280	Cc08_g00610	0.720391	2.15105	0.334902
Cc02_g05380	Cc02_g13800	1.2232	3.64908	0.335208
Cc03_g13540	Cc08_g11780	0.173672	0.517854	0.335368
Cc02_g21890	Cc04_g09840	0.725349	2.16276	0.335381
Cc00_g31170	Cc01_g02390	0.124386	0.37087	0.33539
Cc00_g14250	Cc01_g02790	0.724836	2.16111	0.3354
Cc02_g31690	Cc09_g06350	0.885911	2.64068	0.335486
Cc01_g03280	Cc08_g06610	0.793095	2.36368	0.335534
Cc02_g05890	Cc06_g00720	0.447252	1.33175	0.335838
Cc00_g24720	Cc01_g00460	0.463621	1.37933	0.33612
Cc02_g15440	Cc02_g35900	0.716886	2.13261	0.336154
Cc00_g30530	Cc02_g28580	0.805381	2.39474	0.336313
Cc02_g28450	Cc02_g29030	0.195135	0.579624	0.336657
Cc02_g03700	Cc09_g05770	0.655135	1.94572	0.336705
Cc01_g14590	Cc06_g00990	0.684752	2.03268	0.336871
Cc01_g04240	Cc02_g30770	0.979943	2.90663	0.33714
Cc01_g01450	Cc03_g09220	0.562843	1.66907	0.33722
Cc00_g20410	Cc03_g12660	0.554732	1.64428	0.337372
Cc02_g36960	Cc04_g16260	0.573954	1.70101	0.33742
Cc03_g09190	Cc07_g07560	0.428407	1.2696	0.337434
Cc02_g23960	Cc08_g13240	0.865527	2.56478	0.337467
Cc00_g14220	Cc02_g39530	0.141002	0.417672	0.337589
Cc00_g16810	Cc01_g18620	1.15652	3.42468	0.337702
Cc00_g11620	Cc03_g14980	1.07194	3.17024	0.338125
Cc02_g32440	Cc03_g02670	0.487587	1.44197	0.338139
Cc00_g17940	Cc03_g12400	0.833106	2.46103	0.338519
Cc11_g00680	Cc03_g09280	0.272294	0.8042	0.338591
Cc02_g19290	Cc06_g17770	1.04511	3.08655	0.338601
Cc03_g04430	Cc03_g12870	0.720407	2.12703	0.338691
Cc00_g13730	Cc03_g14640	0.643409	1.89941	0.338742
Cc01_g18410	Cc02_g06430	0.784625	2.31597	0.338789
Cc00_g21850	Cc01_g01450	0.768992	2.26944	0.338847
Cc01_g17030	Cc02_g21030	0.677396	1.99792	0.33905
Cc01_g06680	Cc07_g14790	0.708148	2.08769	0.339203
Cc00_g09730	Cc03_g12660	0.607946	1.79135	0.339379
Cc01_g05620	Cc05_g06760	0.426843	1.25752	0.339433
Cc01_g13480	Cc04_g03150	0.6599	1.94409	0.339439
Cc03_g07250	Cc03_g10240	0.879972	2.5918	0.339522
Cc00_g25990	Cc03_g10260	0.653559	1.92486	0.339536
Cc02_g13510	Cc05_g11950	0.360484	1.06147	0.339608
Cc02_g07510	Cc02_g21820	0.966692	2.84533	0.339746
Cc00_g29870	Cc03_g10190	0.959866	2.82501	0.339774
Cc01_g13620	Cc02_g07100	0.567638	1.67041	0.33982
Cc00_g19180	Cc03_g14050	0.87827	2.58443	0.339831
Cc02_g26190	Cc05_g09520	0.680342	2.00126	0.339956
Cc00_g11290	Cc02_g10370	0.0369069	0.108552	0.339993
Cc02_g10310	Cc03_g09610	0.792025	2.32909	0.340058
Cc01_g07520	Cc04_g12300	1.1825	3.47725	0.340066
Cc02_g26030	Cc07_g09440	0.855009	2.51411	0.340084
Cc00_g15190	Cc01_g02480	0.637801	1.87529	0.340107
Cc01_g17970	Cc02_g23600	0.70957	2.08526	0.340279
Cc11_g05050	Cc03_g09390	0.634993	1.86546	0.340395
Cc02_g03970	Cc06_g03720	1.17377	3.44762	0.340459
Cc00_g17850	Cc01_g02990	0.997199	2.9277	0.340608
Cc01_g12960	Cc06_g04590	0.372428	1.09286	0.340783
Cc00_g27580	Cc01_g04020	0.22387	0.656602	0.340952
Cc00_g17780	Cc01_g02440	0.494176	1.44881	0.341091
Cc02_g09700	Cc04_g16040	0.67761	1.98646	0.341114
Cc11_g05610	Cc02_g04360	0.594607	1.74237	0.341263
Cc01_g14900	Cc07_g11480	0.938359	2.74962	0.341269
Cc01_g03550	Cc02_g03790	0.963223	2.81804	0.341806
Cc02_g36400	Cc03_g14110	0.743212	2.17419	0.341833
Cc10_g00430	Cc02_g14980	0.803911	2.35162	0.341854
Cc02_g13640	Cc05_g07510	0.570703	1.66804	0.34214
Cc01_g03060	Cc02_g02060	0.72196	2.10875	0.342364
Cc00_g20940	Cc03_g10010	0.681703	1.9904	0.342496
Cc11_g09140	Cc03_g10210	0.453328	1.32324	0.342589
Cc03_g09390	Cc05_g01410	0.760038	2.21834	0.342615
Cc02_g03000	Cc08_g14420	0.570359	1.66471	0.342618
Cc00_g25820	Cc03_g10210	0.52066	1.51959	0.342633
Cc01_g03310	Cc05_g09520	0.721836	2.10636	0.342693
Cc00_g18940	Cc01_g06910	1.20739	3.52236	0.342778
Cc01_g18980	Cc06_g09160	0.741396	2.16272	0.342808
Cc02_g08490	Cc02_g21760	0.727984	2.12288	0.342922
Cc10_g06160	Cc02_g05130	0.826241	2.40928	0.342942
Cc00_g18890	Cc01_g02470	0.765065	2.23068	0.342974
Cc01_g18220	Cc04_g08930	0.592904	1.72807	0.343101
Cc01_g02620	Cc02_g18810	0.771125	2.24661	0.343239
Cc02_g04420	Cc04_g00430	0.829117	2.41535	0.34327
Cc01_g03860	Cc02_g02740	0.986652	2.87285	0.343439
Cc00_g25060	Cc03_g08320	0.142595	0.415012	0.343593
Cc01_g03080	Cc10_g10920	0.742842	2.16132	0.343699
Cc01_g07520	Cc11_g02170	1.13957	3.31325	0.343944
Cc02_g04780	Cc05_g08630	0.649872	1.88849	0.344123
Cc01_g12150	Cc02_g39890	0.722308	2.09886	0.344142
Cc10_g07310	Cc02_g21610	0.436043	1.26704	0.344143
Cc00_g19750	Cc01_g02870	0.65756	1.91008	0.344258
Cc01_g15300	Cc05_g08000	1.18602	3.44511	0.344261
Cc00_g11690	Cc01_g02620	0.901883	2.61875	0.344394
Cc00_g19560	Cc03_g14110	0.743251	2.15779	0.34445
Cc00_g10920	Cc01_g00120	0.75263	2.18468	0.344503
Cc02_g05270	Cc02_g39120	1.09765	3.18603	0.344519
Cc02_g12560	Cc05_g12650	0.438686	1.27285	0.344649
Cc11_g04360	Cc03_g15690	0.592905	1.71959	0.344795
Cc02_g05960	Cc07_g15590	0.838125	2.43047	0.344841
Cc00_g27670	Cc01_g16610	0.775088	2.24711	0.344927
Cc02_g27770	Cc04_g06590	0.523271	1.517	0.344939
Cc02_g14500	Cc06_g16680	0.947928	2.748	0.344951
Cc00_g10050	Cc01_g03280	0.929626	2.69492	0.344954
Cc00_g06130	Cc01_g17760	0.770694	2.23341	0.345075
Cc01_g02990	Cc04_g13140	0.979925	2.83939	0.345118
Cc01_g15080	Cc06_g00570	0.278452	0.806745	0.345155
Cc02_g35900	Cc05_g08630	0.676921	1.9611	0.345174
Cc02_g39780	Cc07_g18490	0.920044	2.6653	0.345194
Cc01_g02610	Cc08_g07310	0.518464	1.50192	0.345201
Cc01_g05620	Cc09_g06350	0.64989	1.88243	0.34524
Cc01_g12260	Cc04_g15640	0.925109	2.6789	0.345332
Cc02_g38950	Cc08_g15690	0.723574	2.09514	0.345358
Cc01_g16810	Cc09_g02410	0.646196	1.8707	0.345431
Cc00_g20580	Cc02_g35640	0.796075	2.30331	0.345622
Cc02_g01750	Cc02_g23780	0.727512	2.10477	0.34565
Cc03_g15150	Cc07_g16720	0.663642	1.91958	0.345723
Cc11_g13650	Cc02_g09190	0.73219	2.1171	0.345846
Cc00_g22260	Cc03_g06360	0.825576	2.38594	0.346017
Cc03_g09390	Cc04_g13040	0.735499	2.12511	0.3461
Cc11_g05240	Cc02_g05500	0.628922	1.81496	0.346521
Cc02_g17810	Cc07_g18750	0.80126	2.31222	0.346533
Cc00_g17520	Cc01_g03010	1.37975	3.98136	0.346553
Cc01_g12200	Cc09_g05000	1.19585	3.45027	0.346596
Cc00_g16810	Cc02_g28250	0.253629	0.731738	0.346611
Cc01_g15280	Cc06_g17050	0.861922	2.48396	0.346995
Cc01_g02570	Cc01_g12350	0.626156	1.80387	0.347118
Cc01_g12600	Cc02_g08070	0.532556	1.53418	0.347127
Cc03_g10160	Cc04_g13120	0.128737	0.370645	0.347333
Cc00_g07130	Cc02_g08310	0.96231	2.76982	0.347427
Cc00_g05290	Cc03_g11610	0.85372	2.45594	0.347615
Cc11_g04880	Cc02_g28580	0.89543	2.57451	0.347806
Cc02_g13750	Cc04_g09010	0.2057	0.591343	0.347852
Cc02_g05010	Cc02_g36040	1.1669	3.35367	0.347946
Cc02_g24100	Cc02_g36020	0.78129	2.24509	0.348
Cc00_g11910	Cc01_g03100	1.19229	3.42586	0.348028
Cc02_g17930	Cc07_g08450	0.806085	2.3155	0.348126
Cc01_g14240	Cc06_g01340	0.504567	1.4478	0.348506
Cc00_g11560	Cc01_g08050	1.15008	3.29847	0.348671
Cc00_g16690	Cc03_g08050	0.472489	1.35414	0.348921
Cc00_g15240	Cc01_g02990	0.985064	2.82269	0.348981
Cc10_g04070	Cc02_g18860	0.418019	1.19769	0.349021
Cc00_g19660	Cc01_g06130	1.16333	3.33277	0.349058
Cc01_g06680	Cc06_g04090	0.541478	1.55055	0.349217
Cc11_g05180	Cc02_g23600	0.664102	1.90141	0.349267
Cc01_g13830	Cc02_g36020	0.715454	2.04834	0.349285
Cc01_g02660	Cc10_g13330	1.10877	3.17241	0.349504
Cc03_g05400	Cc05_g07590	0.953904	2.72848	0.349609
Cc01_g20690	Cc02_g34030	0.469015	1.34093	0.34977
Cc01_g15220	Cc06_g00500	0.63215	1.8064	0.34995
Cc10_g10310	Cc03_g05520	0.769764	2.19871	0.350098
Cc11_g08340	Cc03_g11020	0.436375	1.24639	0.350111
Cc00_g05030	Cc03_g09070	1.05284	3.006	0.350247
Cc03_g10620	Cc04_g14440	0.841267	2.40183	0.350261
Cc01_g09870	Cc02_g10540	0.744248	2.12355	0.350473
Cc01_g03550	Cc01_g17780	0.905152	2.58242	0.350505
Cc10_g15130	Cc02_g21670	0.65973	1.88089	0.350754
Cc11_g08090	Cc02_g28700	0.519256	1.48024	0.350793
Cc00_g35320	Cc03_g05650	0.586403	1.67132	0.350863
Cc02_g08980	Cc02_g36490	0.802467	2.2871	0.350867
Cc02_g28450	Cc07_g09810	0.750876	2.13907	0.351029
Cc00_g28450	Cc01_g16610	1.31167	3.73573	0.351115
Cc01_g05620	Cc02_g36040	0.685675	1.95181	0.351302
Cc11_g04880	Cc02_g10080	0.967997	2.75439	0.351438
Cc01_g18680	Cc02_g03060	1.12231	3.19204	0.351596
Cc03_g12060	Cc05_g11900	0.489581	1.39218	0.351665
Cc03_g10510	Cc03_g13280	1.03922	2.9544	0.351755
Cc01_g12780	Cc03_g13490	1.29087	3.6679	0.351938
Cc01_g13160	Cc02_g15760	1.31746	3.74282	0.351996
Cc00_g20620	Cc01_g02870	1.49396	4.24363	0.352047
Cc00_g08540	Cc03_g10600	1.02287	2.90476	0.352136
Cc00_g16810	Cc03_g10190	0.828527	2.35187	0.352285
Cc00_g34260	Cc02_g14740	0.391993	1.112	0.35251
Cc02_g03700	Cc02_g09000	0.626856	1.77817	0.352529
Cc00_g05990	Cc03_g10510	0.565255	1.60305	0.352612
Cc02_g09310	Cc04_g04480	0.929447	2.63526	0.352697
Cc01_g03280	Cc04_g11190	0.784577	2.22371	0.352824
Cc00_g03950	Cc03_g15370	0.0176479	0.0500185	0.352827
Cc01_g05140	Cc02_g06400	0.778186	2.20515	0.352895
Cc01_g13860	Cc02_g17410	0.480972	1.36264	0.352972
Cc01_g17940	Cc02_g13890	0.814821	2.30755	0.353111
Cc00_g05650	Cc02_g36190	0.812408	2.29884	0.3534
Cc00_g27670	Cc01_g02610	0.338727	0.958117	0.353534
Cc01_g13260	Cc07_g03770	0.735616	2.08068	0.353546
Cc00_g16270	Cc02_g02370	0.884169	2.50073	0.353565
Cc11_g05050	Cc03_g05650	0.58613	1.65748	0.353627
Cc00_g08150	Cc01_g03100	1.18824	3.35915	0.353731
Cc11_g07650	Cc03_g10210	0.578407	1.63402	0.353977
Cc10_g03960	Cc02_g28830	0.500744	1.41374	0.354198
Cc10_g01270	Cc02_g05640	0.652939	1.84307	0.354268
Cc00_g27820	Cc02_g06310	0.769754	2.1718	0.354431
Cc02_g23580	Cc03_g13510	0.363823	1.02623	0.354524
Cc00_g28060	Cc03_g08750	0.831163	2.34325	0.354705
Cc00_g18020	Cc01_g07190	0.0502006	0.141507	0.354756
Cc01_g13400	Cc01_g14430	0.976688	2.7529	0.354785
Cc10_g12830	Cc03_g08750	0.870099	2.45101	0.354997
Cc02_g08130	Cc02_g38280	0.786756	2.21433	0.355301
Cc03_g09370	Cc07_g07890	0.543465	1.52803	0.355663
Cc03_g13860	Cc08_g03920	0.78741	2.2137	0.355698
Cc01_g17950	Cc02_g08730	0.702445	1.9743	0.355795
Cc01_g15370	Cc08_g15690	0.806994	2.26762	0.355877
Cc01_g15120	Cc02_g06040	0.570615	1.60305	0.355955
Cc02_g18300	Cc07_g10880	1.33863	3.76031	0.355989
Cc03_g13560	Cc09_g03100	0.178395	0.500918	0.356136
Cc00_g14770	Cc03_g14420	1.20258	3.3764	0.356174
Cc11_g13420	Cc02_g09000	0.755986	2.12228	0.356214
Cc01_g16810	Cc02_g26420	0.679704	1.90766	0.356302
Cc02_g16400	Cc07_g10830	0.37601	1.05508	0.356382
Cc02_g02060	Cc09_g02410	0.607577	1.70475	0.356403
Cc02_g05010	Cc09_g05150	1.22737	3.44268	0.356515
Cc01_g14110	Cc02_g04420	0.935714	2.62306	0.356726
Cc01_g03720	Cc01_g05150	0.0165342	0.0463468	0.356749
Cc00_g16400	Cc03_g14420	0.845754	2.37031	0.356812
Cc00_g06820	Cc01_g07010	1.21945	3.41734	0.356842
Cc02_g03630	Cc02_g18620	0.817782	2.29171	0.356844
Cc02_g07100	Cc06_g01900	0.282575	0.791522	0.357002
Cc01_g08010	Cc03_g08990	0.763414	2.1382	0.357036
Cc00_g19710	Cc02_g35830	0.852612	2.38782	0.357067
Cc00_g16810	Cc01_g02610	0.492649	1.37958	0.357102
Cc01_g03550	Cc10_g11310	0.846176	2.36679	0.357521
Cc01_g14040	Cc02_g06800	0.428117	1.1974	0.357539
Cc00_g26190	Cc03_g08600	0.895106	2.50333	0.357567
Cc00_g11910	Cc01_g03280	1.2554	3.50773	0.357896
Cc02_g26600	Cc04_g12440	0.51735	1.44522	0.357972
Cc01_g05550	Cc02_g13720	0.78109	2.18171	0.358017
Cc02_g28550	Cc05_g08460	0.839081	2.34327	0.35808
Cc02_g05010	Cc08_g10820	1.17262	3.27434	0.358123
Cc01_g13260	Cc02_g14510	0.669944	1.87006	0.358248
Cc00_g34550	Cc01_g03220	1.17188	3.27096	0.358269
Cc00_g25650	Cc03_g09240	0.738165	2.06011	0.358314
Cc11_g00790	Cc02_g15250	1.1661	3.25323	0.358443
Cc02_g00810	Cc02_g39970	0.999639	2.7887	0.35846
Cc01_g18490	Cc02_g06430	0.856243	2.3879	0.358576
Cc00_g06840	Cc01_g02620	0.884328	2.46619	0.358581
Cc00_g31040	Cc03_g14740	1.02657	2.86259	0.358617
Cc00_g23760	Cc02_g29530	0.499666	1.39183	0.359
Cc01_g04240	Cc02_g10310	1.08097	3.01013	0.359111
Cc01_g08290	Cc10_g04800	1.38077	3.84397	0.359205
Cc02_g02140	Cc02_g04520	1.1623	3.2325	0.359566
Cc01_g13440	Cc07_g10040	0.630011	1.75208	0.359578
Cc00_g27770	Cc01_g03550	0.804214	2.23634	0.359612
Cc00_g16510	Cc02_g29670	0.0561009	0.156	0.35962
Cc00_g22350	Cc03_g08860	0.0801705	0.222903	0.359665
Cc02_g39630	Cc04_g02150	0.928787	2.58199	0.359718
Cc00_g16900	Cc03_g09240	0.910842	2.53199	0.359734
Cc00_g18130	Cc02_g05380	0.895407	2.48814	0.35987
Cc00_g19020	Cc02_g18330	0.743732	2.06484	0.360189
Cc01_g06690	Cc09_g08520	1.68301	4.67058	0.360344
Cc00_g19660	Cc01_g03370	0.977602	2.71075	0.360639
Cc02_g05380	Cc08_g01200	1.18421	3.28218	0.3608
Cc00_g09950	Cc03_g06140	1.53535	4.25313	0.360991
Cc00_g18060	Cc02_g31690	0.92509	2.56246	0.361017
Cc02_g36040	Cc06_g04720	1.22974	3.40607	0.361043
Cc02_g07440	Cc04_g04690	1.12469	3.11415	0.361153
Cc02_g04620	Cc09_g07880	1.32869	3.67896	0.361159
Cc03_g09220	Cc04_g12870	0.940865	2.60504	0.361171
Cc02_g31850	Cc08_g01240	0.912303	2.5257	0.361207
Cc00_g19310	Cc02_g28780	0.130012	0.359929	0.361216
Cc10_g12710	Cc02_g18330	0.691144	1.91331	0.36123
Cc01_g03560	Cc05_g09180	1.11054	3.07423	0.361243
Cc00_g12580	Cc01_g03280	0.989841	2.73704	0.361647
Cc00_g28140	Cc03_g15150	0.694437	1.91932	0.361815
Cc01_g18390	Cc02_g09010	0.530428	1.4659	0.361845
Cc10_g15380	Cc02_g03710	0.606854	1.67659	0.361957
Cc00_g21640	Cc02_g14770	0.870302	2.40428	0.361981
Cc00_g33440	Cc01_g00920	0.896084	2.47456	0.362118
Cc03_g02080	Cc04_g10440	0.703498	1.94263	0.362137
Cc03_g10810	Cc08_g01820	1.52054	4.19715	0.362279
Cc11_g04990	Cc03_g09320	1.09871	3.0315	0.362431
Cc11_g11190	Cc03_g12400	0.713385	1.96747	0.362591
Cc01_g01600	Cc07_g17260	1.66344	4.58532	0.362776
Cc02_g26030	Cc05_g09790	0.887447	2.44617	0.362791
Cc01_g21140	Cc06_g12490	0.642482	1.77093	0.362793
Cc02_g23780	Cc04_g04530	0.573092	1.57945	0.362843
Cc02_g35290	Cc04_g16580	0.652471	1.79746	0.362996
Cc01_g17030	Cc02_g19730	0.805301	2.21832	0.363023
Cc02_g20970	Cc07_g02160	0.63057	1.7364	0.363149
Cc02_g05420	Cc06_g04590	0.382934	1.05363	0.363444
Cc00_g23300	Cc03_g09510	0.972357	2.67524	0.363465
Cc11_g06200	Cc03_g10190	0.926646	2.54941	0.363474
Cc02_g07800	Cc06_g04090	0.536085	1.47465	0.363535
Cc01_g11900	Cc06_g08130	0.619021	1.70271	0.363551
Cc02_g01090	Cc08_g16700	0.374733	1.03054	0.363626
Cc00_g12670	Cc01_g00120	0.730963	2.00885	0.363872
Cc01_g13440	Cc02_g04780	0.576255	1.58324	0.363973
Cc00_g17910	Cc01_g07240	0.976996	2.6838	0.364034
Cc02_g07210	Cc06_g02050	0.366204	1.00576	0.364107
Cc01_g15700	Cc02_g22820	0.65916	1.81013	0.36415
Cc00_g28280	Cc01_g05560	1.05419	2.89446	0.364209
Cc01_g14100	Cc08_g10650	0.769978	2.11169	0.364627
Cc02_g13920	Cc08_g16200	1.1012	3.01835	0.364833
Cc00_g18130	Cc03_g12610	1.2126	3.32257	0.364959
Cc02_g14320	Cc07_g14740	0.680083	1.86342	0.364964
Cc11_g02540	Cc02_g04770	0.596322	1.63378	0.364996
Cc02_g04780	Cc08_g08570	0.72491	1.98601	0.365008
Cc02_g05650	Cc02_g16010	0.715289	1.9596	0.365018
Cc02_g22590	Cc04_g06520	0.590606	1.61654	0.365352
Cc01_g06580	Cc10_g10860	1.31933	3.61063	0.365401
Cc00_g28140	Cc03_g13860	0.762275	2.08518	0.365567
Cc01_g20430	Cc03_g02100	0.399056	1.09124	0.365689
Cc11_g05570	Cc03_g15190	0.790342	2.16122	0.365693
Cc00_g21650	Cc03_g12660	0.566712	1.54962	0.365711
Cc11_g12390	Cc02_g01750	0.80165	2.18998	0.366054
Cc02_g04560	Cc09_g02430	1.3303	3.63257	0.366215
Cc02_g14210	Cc09_g06710	0.587326	1.60337	0.366307
Cc01_g12200	Cc11_g01550	0.877704	2.39564	0.366376
Cc02_g01760	Cc04_g12810	0.472151	1.28849	0.366438
Cc00_g24710	Cc03_g10330	0.682262	1.86107	0.366597
Cc03_g04280	Cc08_g03200	0.492101	1.34213	0.366657
Cc00_g11880	Cc01_g03550	1.0782	2.94026	0.366703
Cc01_g14100	Cc02_g15440	0.627658	1.71121	0.366792
Cc01_g07500	Cc10_g01690	0.752348	2.05101	0.366818
Cc02_g07480	Cc05_g09540	0.567475	1.54676	0.36688
Cc00_g23800	Cc01_g08050	1.18546	3.23019	0.366993
Cc03_g14830	Cc04_g12870	0.947288	2.58054	0.367089
Cc01_g08270	Cc10_g01310	1.36095	3.707	0.36713
Cc00_g25160	Cc03_g11690	0.529702	1.44267	0.367167
Cc01_g05380	Cc02_g28610	0.0394432	0.10741	0.367221
Cc03_g02200	Cc06_g08130	0.576867	1.5708	0.367244
Cc00_g21850	Cc01_g04240	0.928502	2.52714	0.367412
Cc01_g16810	Cc02_g25020	0.772529	2.10229	0.36747
Cc00_g08120	Cc03_g11690	0.795253	2.16392	0.367505
Cc02_g17690	Cc06_g18730	0.669304	1.81975	0.367801
Cc00_g01250	Cc03_g13860	0.778351	2.11622	0.367803
Cc01_g00840	Cc06_g23190	0.52049	1.41503	0.367828
Cc02_g05340	Cc08_g08110	0.933637	2.53819	0.367836
Cc01_g13490	Cc06_g01870	0.406315	1.10433	0.367929
Cc11_g14430	Cc02_g20860	0.768409	2.0878	0.368047
Cc02_g14190	Cc02_g24770	0.983187	2.6712	0.36807
Cc02_g23780	Cc05_g02950	0.881441	2.39427	0.368146
Cc00_g11880	Cc03_g10510	0.976291	2.64933	0.368505
Cc02_g36000	Cc05_g15570	0.853956	2.31671	0.368608
Cc02_g08250	Cc09_g06710	0.848223	2.3008	0.368664
Cc02_g05340	Cc08_g13530	0.723832	1.96247	0.368838
[truncated: 22,074 more rows]

## Sheet: Sl_DWGT_kaks
Selection pressure gauge derived from DWGT gene in Solanum lycopersicum
gene_id1	gene_id2	Ka	Ks	Ka/Ks
Solyc06g005420.1.1	Solyc06g075930.1.1	0.00436048	1.68689	0.00258492
Solyc04g011390.1.1	Solyc05g054610.1.1	0.00433058	0.660649	0.00655504
Solyc11g066160.1.1	Solyc06g075930.1.1	0.0131438	1.49353	0.00880051
Solyc05g054610.1.1	Solyc06g005420.1.1	0.0492531	2.66173	0.0185041
Solyc11g007920.1.1	Solyc05g055440.1.1	0.0152019	0.798095	0.0190478
Solyc04g011390.1.1	Solyc06g005420.1.1	0.0538751	2.32956	0.0231267
Solyc11g006690.1.1	Solyc05g055230.2.1	0.0122734	0.504902	0.0243084
Solyc11g072840.1.1	Solyc06g005420.1.1	0.0402181	1.46897	0.0273785
Solyc11g066430.2.1	Solyc06g075800.1.1	0.0472597	1.60671	0.029414
Solyc11g066160.1.1	Solyc05g054610.1.1	0.0631953	1.77321	0.0356389
Solyc11g006660.3.1	Solyc05g055210.3.1	0.0197465	0.547932	0.0360383
Solyc06g005390.1.1	Solyc06g075800.1.1	0.0655132	1.7645	0.0371285
Solyc04g011390.1.1	Solyc06g075930.1.1	0.0538751	1.28096	0.0420582
Solyc02g064670.1.1	Solyc02g092430.1.1	0.0416345	0.988932	0.0421005
Solyc11g066160.1.1	Solyc04g011390.1.1	0.0631715	1.45145	0.0435229
Solyc12g049220.3.1	Solyc03g121860.1.1	0.0722985	1.57913	0.0457837
Solyc02g092430.1.1	Solyc03g044000.1.1	0.0478804	1.04334	0.0458914
Solyc02g064670.1.1	Solyc03g044000.1.1	0.0543153	1.16501	0.0466222
Solyc11g066890.1.1	Solyc06g074530.1.1	0.0678085	1.38698	0.0488895
Solyc02g067080.4.1	Solyc06g069550.1.1	0.0784204	1.45379	0.0539421
Solyc10g083970.1.1	Solyc12g099000.3.1	0.0877357	1.49953	0.0585087
Solyc12g095970.3.1	Solyc08g065410.3.1	0.0743972	1.25251	0.0593983
Solyc11g007920.1.1	Solyc11g066430.2.1	0.0801429	1.19925	0.0668278
Solyc12g010390.2.1	Solyc07g007030.1.1	0.0424395	0.624664	0.0679397
Solyc10g086200.1.1	Solyc09g007970.3.1	0.118249	1.73222	0.0682647
Solyc02g091990.3.1	Solyc04g077410.4.1	0.259987	3.76296	0.069091
Solyc03g112360.1.1	Solyc06g071720.1.1	0.0615547	0.867795	0.0709324
Solyc02g089860.1.1	Solyc03g044910.1.1	0.132017	1.85014	0.0713548
Solyc01g094430.1.1	Solyc05g048780.1.1	0.259754	3.44537	0.0753922
Solyc10g018260.1.1	Solyc03g083550.1.1	0.212615	2.77158	0.0767125
Solyc12g010130.1.1	Solyc07g005440.1.1	0.116645	1.50303	0.0776064
Solyc06g060870.1.1	Solyc08g007225.1.1	0.190527	2.38794	0.0797873
Solyc04g007920.1.1	Solyc04g014490.1.1	0.175424	2.15587	0.0813703
Solyc09g066410.3.1	Solyc09g090070.1.1	0.13475	1.62859	0.0827407
Solyc11g066640.1.1	Solyc06g074710.1.1	0.0962904	1.11859	0.0860821
Solyc06g065560.2.1	Solyc08g067410.2.1	0.069491	0.775044	0.0896607
Solyc03g114240.4.1	Solyc05g005540.4.1	0.471239	5.25042	0.0897526
Solyc02g087190.1.1	Solyc05g006230.2.1	0.342502	3.68819	0.0928646
Solyc03g115380.3.1	Solyc06g069550.1.1	0.0567307	0.608008	0.0933059
Solyc10g083400.1.1	Solyc06g074420.1.1	0.307638	3.23507	0.0950946
Solyc10g078680.3.1	Solyc10g080420.3.1	0.0418472	0.434247	0.0963673
Solyc06g076280.3.1	Solyc09g010920.1.1	0.44342	4.56728	0.0970862
Solyc02g062230.1.1	Solyc03g033590.1.1	0.0676976	0.68927	0.0982163
Solyc01g086700.4.1	Solyc10g078680.3.1	0.230843	2.34677	0.0983664
Solyc10g086760.2.1	Solyc06g076640.3.1	0.137266	1.31221	0.104607
Solyc02g087500.3.1	Solyc04g005840.1.1	0.164601	1.55958	0.105542
Solyc10g078940.2.1	Solyc10g080580.1.1	0.0581436	0.540792	0.107516
Solyc02g064945.1.1	Solyc02g093090.1.1	0.111045	1.03086	0.107721
Solyc01g094750.4.1	Solyc08g081220.1.1	0.196864	1.82407	0.107926
Solyc11g007080.1.1	Solyc05g055300.1.1	0.106815	0.984818	0.108462
Solyc01g091200.4.1	Solyc05g050990.1.1	0.0556274	0.505729	0.109994
Solyc10g086530.1.1	Solyc06g076280.3.1	0.445985	4.02748	0.110735
Solyc06g005560.4.1	Solyc09g010860.4.1	0.308348	2.75619	0.111875
Solyc10g079320.3.1	Solyc04g016190.1.1	0.224696	1.99465	0.112649
Solyc04g005270.1.1	Solyc05g010810.1.1	0.0936579	0.818834	0.11438
Solyc02g094000.1.1	Solyc03g005040.1.1	0.15363	1.32867	0.115627
Solyc07g054470.1.1	Solyc07g063470.1.1	0.175776	1.51995	0.115646
Solyc01g091200.4.1	Solyc10g018260.1.1	0.0682417	0.587216	0.116212
Solyc10g083860.3.1	Solyc10g085860.1.1	0.407962	3.46262	0.117819
Solyc03g120410.3.1	Solyc06g066800.2.1	0.0633065	0.535142	0.118298
Solyc03g026230.1.1	Solyc06g035710.1.1	0.160065	1.34911	0.118644
Solyc10g007310.1.1	Solyc10g008000.1.1	0.21804	1.83511	0.118816
Solyc02g089610.2.1	Solyc05g010420.2.1	0.238186	2.0037	0.118873
Solyc08g005130.1.1	Solyc08g076690.3.1	0.12724	1.06233	0.119774
Solyc12g006200.1.1	Solyc07g045210.1.1	0.0975986	0.801632	0.12175
Solyc06g035710.1.1	Solyc08g080310.2.1	0.240397	1.94332	0.123704
Solyc08g007225.1.1	Solyc08g078090.1.1	0.160068	1.2899	0.124093
Solyc04g011780.1.1	Solyc04g053110.1.1	0.207155	1.65591	0.125101
Solyc12g094530.1.1	Solyc04g082240.1.1	0.168976	1.33798	0.126292
Solyc10g005960.1.1	Solyc07g065540.1.1	0.191793	1.51695	0.126433
Solyc02g091990.3.1	Solyc03g043890.3.1	0.139818	1.10171	0.12691
Solyc03g006320.1.1	Solyc07g053740.1.1	0.535897	4.21646	0.127096
Solyc02g065530.4.1	Solyc04g079860.1.1	0.200218	1.57487	0.127133
Solyc02g087460.1.1	Solyc05g006570.1.1	0.345103	2.71396	0.127159
Solyc11g010340.2.1	Solyc04g074810.4.1	0.380446	2.94551	0.129161
Solyc02g067010.3.1	Solyc04g005560.3.1	0.284819	2.19354	0.129845
Solyc11g069450.1.1	Solyc06g075170.1.1	0.141453	1.08823	0.129985
Solyc05g052270.3.1	Solyc06g007430.3.1	0.251318	1.91644	0.131138
Solyc04g010270.1.1	Solyc05g054780.3.1	0.102164	0.773594	0.132064
Solyc03g007180.1.1	Solyc08g079550.1.1	0.245013	1.85203	0.132294
Solyc02g079220.4.1	Solyc03g006650.2.1	0.0999251	0.753963	0.132533
Solyc09g025280.1.1	Solyc09g090180.1.1	0.143105	1.07815	0.132732
Solyc06g075170.1.1	Solyc09g007790.1.1	0.439991	3.28182	0.134069
Solyc06g060870.1.1	Solyc08g078090.1.1	0.177612	1.3246	0.134087
Solyc03g006710.1.1	Solyc07g053050.1.1	0.314322	2.34334	0.134134
Solyc12g095980.2.1	Solyc08g065140.1.1	0.146923	1.09396	0.134304
Solyc02g063540.3.1	Solyc03g043890.3.1	0.0842687	0.623575	0.135138
Solyc11g007280.3.1	Solyc11g067000.3.1	0.214315	1.57712	0.13589
Solyc12g009290.1.1	Solyc07g042490.1.1	0.215078	1.57887	0.136223
Solyc12g010470.3.1	Solyc07g007320.3.1	0.116877	0.853328	0.136967
Solyc10g005150.3.1	Solyc02g082170.3.1	0.314589	2.28339	0.137772
Solyc06g075220.1.1	Solyc09g007650.3.1	0.427202	3.09431	0.13806
Solyc06g084420.1.1	Solyc09g074260.1.1	0.169111	1.22335	0.138236
Solyc05g053790.1.1	Solyc09g092330.3.1	0.144126	1.04119	0.138425
Solyc10g084010.1.1	Solyc06g074950.1.1	0.438515	3.14903	0.139254
Solyc10g080050.3.1	Solyc04g016060.1.1	0.255784	1.82625	0.14006
Solyc02g092210.1.1	Solyc03g043920.4.1	0.369623	2.60432	0.141927
Solyc12g013895.1.1	Solyc07g063030.3.1	0.336229	2.34726	0.143243
Solyc11g006910.3.1	Solyc11g068430.3.1	0.322676	2.2499	0.143418
Solyc02g065430.1.1	Solyc02g089990.1.1	0.200522	1.38114	0.145185
Solyc08g008080.1.1	Solyc08g081370.1.1	0.235644	1.62113	0.145358
Solyc12g005340.3.1	Solyc04g014830.3.1	0.60247	4.14067	0.145501
Solyc02g065540.3.1	Solyc02g089870.3.1	0.11744	0.803189	0.146217
Solyc12g044420.1.1	Solyc03g120930.1.1	0.366788	2.50243	0.146573
Solyc03g033610.1.1	Solyc04g081080.1.1	0.32626	2.22398	0.146701
Solyc03g111620.1.1	Solyc05g014120.1.1	0.281744	1.88741	0.149275
Solyc02g084370.2.1	Solyc04g081080.1.1	0.294959	1.95965	0.150516
Solyc02g092990.1.1	Solyc04g078490.1.1	0.320968	2.13165	0.150572
Solyc10g079930.1.1	Solyc04g016190.1.1	0.355469	2.3543	0.150987
Solyc02g091210.1.1	Solyc03g034430.1.1	0.126134	0.823959	0.153082
Solyc11g006470.2.1	Solyc04g009760.2.1	0.172137	1.12082	0.153581
Solyc10g006130.1.1	Solyc07g064890.1.1	0.111901	0.726419	0.154045
Solyc01g110050.1.1	Solyc04g080920.3.1	0.230095	1.47562	0.155932
Solyc08g008070.1.1	Solyc08g081230.1.1	0.119911	0.76327	0.157102
Solyc10g076190.2.1	Solyc06g082420.4.1	0.373198	2.35879	0.158216
Solyc06g050950.3.1	Solyc06g082310.3.1	0.328108	2.06711	0.158728
Solyc02g087350.3.1	Solyc05g006510.2.1	0.317477	1.99183	0.159389
Solyc02g093580.4.1	Solyc05g014000.4.1	0.278751	1.74618	0.159635
Solyc11g010720.1.1	Solyc04g076470.1.1	0.407551	2.54889	0.159894
Solyc12g098210.3.1	Solyc05g053570.4.1	0.117272	0.732077	0.160191
Solyc11g066090.1.1	Solyc04g011460.3.1	0.293611	1.82821	0.1606
Solyc10g085090.3.1	Solyc06g076760.2.1	0.220732	1.36374	0.161858
Solyc03g114130.1.1	Solyc06g071370.1.1	0.201736	1.23567	0.16326
Solyc06g050270.1.1	Solyc09g018280.1.1	0.480267	2.94058	0.163324
Solyc12g089270.1.1	Solyc04g081250.1.1	0.237911	1.45455	0.163564
Solyc10g007310.1.1	Solyc12g014260.1.1	0.191668	1.16149	0.165019
Solyc12g009000.1.1	Solyc07g040960.1.1	0.220167	1.33004	0.165535
Solyc11g010360.3.1	Solyc05g051440.1.1	0.245389	1.45695	0.168426
Solyc03g006650.2.1	Solyc08g080300.1.1	0.248628	1.47444	0.168625
Solyc10g083940.1.1	Solyc09g008370.1.1	0.166729	0.981969	0.169791
Solyc01g096040.4.1	Solyc10g009410.1.1	0.160631	0.939834	0.170915
Solyc01g091200.4.1	Solyc03g083550.1.1	0.219709	1.2836	0.171166
Solyc08g008190.4.1	Solyc08g081810.3.1	0.152552	0.890367	0.171337
Solyc01g109950.4.1	Solyc10g054050.3.1	0.179238	1.042	0.172013
Solyc02g091180.1.1	Solyc03g034410.1.1	0.187736	1.08491	0.173043
Solyc10g009310.4.1	Solyc12g056810.2.1	0.472614	2.72784	0.173256
Solyc10g078310.2.1	Solyc10g080960.1.1	0.154543	0.887176	0.174197
Solyc02g086260.1.1	Solyc03g034300.1.1	0.190047	1.09058	0.174263
Solyc10g005440.3.1	Solyc03g006720.1.1	0.565548	3.22484	0.175372
Solyc03g117290.1.1	Solyc06g068330.1.1	0.155934	0.88789	0.175623
Solyc03g026230.1.1	Solyc08g080310.2.1	0.254297	1.44337	0.176183
Solyc02g089720.3.1	Solyc03g046200.1.1	0.140665	0.789029	0.178275
Solyc12g089250.1.1	Solyc04g081110.1.1	0.184345	1.03125	0.178758
Solyc12g008350.3.1	Solyc03g120840.3.1	0.586037	3.21478	0.182295
Solyc02g063340.1.1	Solyc02g091480.1.1	0.149824	0.821666	0.182342
Solyc06g005610.1.1	Solyc06g076320.1.1	0.203791	1.11361	0.183
Solyc10g084250.1.1	Solyc09g007510.3.1	0.120137	0.656206	0.183077
Solyc02g072530.3.1	Solyc03g006110.3.1	0.357651	1.9512	0.183298
Solyc02g079720.1.1	Solyc07g053050.1.1	0.298515	1.62502	0.1837
Solyc12g009270.1.1	Solyc07g042390.3.1	0.273617	1.48836	0.183838
Solyc10g008970.1.1	Solyc02g077640.1.1	0.211897	1.15231	0.183889
Solyc12g096990.2.1	Solyc09g090810.3.1	0.171536	0.932747	0.183904
Solyc06g062870.4.1	Solyc07g041210.3.1	0.254244	1.3824	0.183916
Solyc03g114390.1.1	Solyc06g069300.1.1	0.177248	0.961286	0.184386
Solyc02g036360.1.1	Solyc02g081200.1.1	0.102467	0.55394	0.184979
Solyc10g078370.2.1	Solyc10g080880.2.1	0.110391	0.596076	0.185197
Solyc02g078320.3.1	Solyc07g054080.3.1	0.475852	2.56876	0.185246
Solyc03g112540.4.1	Solyc06g071610.3.1	0.104421	0.559949	0.186484
Solyc06g009180.3.1	Solyc09g075330.4.1	0.21733	1.15682	0.187869
Solyc03g122300.3.1	Solyc06g062960.3.1	0.174068	0.891097	0.195341
Solyc11g073010.1.1	Solyc09g005830.1.1	0.425837	2.17603	0.195695
Solyc12g036400.1.1	Solyc03g119260.4.1	0.200989	1.02526	0.196037
Solyc10g084410.2.1	Solyc09g007080.3.1	0.132877	0.676766	0.196342
Solyc05g053570.4.1	Solyc06g076930.2.1	0.416279	2.11676	0.196658
Solyc01g006840.3.1	Solyc10g081740.3.1	0.116966	0.594713	0.196675
Solyc12g056430.1.1	Solyc08g007820.1.1	0.280486	1.42269	0.197151
Solyc02g063540.3.1	Solyc02g091990.3.1	0.0999245	0.505515	0.197669
Solyc04g014230.1.1	Solyc05g051440.1.1	0.228184	1.15309	0.197889
Solyc11g010360.3.1	Solyc04g014230.1.1	0.182694	0.923191	0.197894
Solyc01g009440.3.1	Solyc03g026270.3.1	0.454565	2.29649	0.197939
Solyc02g092930.1.1	Solyc04g078420.1.1	0.326012	1.63864	0.198953
Solyc11g072800.3.1	Solyc06g075570.2.1	0.11049	0.554053	0.199421
Solyc12g009610.2.1	Solyc07g008000.4.1	0.127606	0.639346	0.199589
Solyc06g060630.1.1	Solyc08g078880.3.1	0.165628	0.825402	0.200664
Solyc03g033970.1.1	Solyc04g080550.4.1	0.2726	1.35465	0.201232
Solyc10g083460.1.1	Solyc09g009590.1.1	0.319221	1.58386	0.201547
Solyc02g091180.1.1	Solyc04g007580.1.1	0.337975	1.66125	0.203446
Solyc01g096280.2.1	Solyc10g009310.4.1	0.164226	0.806913	0.203524
Solyc02g062140.2.1	Solyc02g083820.1.1	0.149696	0.734663	0.203761
Solyc10g083400.1.1	Solyc09g009703.1.1	0.145525	0.713899	0.203845
Solyc02g088690.4.1	Solyc03g115380.3.1	0.303324	1.4865	0.204053
Solyc03g119610.1.1	Solyc04g007130.1.1	0.46112	2.25438	0.204544
Solyc02g084780.4.1	Solyc03g033690.2.1	0.180394	0.881334	0.204683
Solyc03g121620.1.1	Solyc08g065140.1.1	0.460409	2.2487	0.204744
Solyc11g069250.2.1	Solyc06g075220.1.1	0.203082	0.991051	0.204916
Solyc02g036260.4.1	Solyc09g064810.4.1	0.318118	1.54598	0.205772
Solyc10g086490.2.1	Solyc09g010780.3.1	0.183504	0.891529	0.205831
Solyc12g056490.1.1	Solyc08g080080.4.1	0.14009	0.680142	0.205972
Solyc10g007330.1.1	Solyc12g014270.3.1	0.140053	0.679259	0.206185
Solyc02g077540.4.1	Solyc03g006290.4.1	0.158509	0.768644	0.20622
Solyc02g065430.1.1	Solyc03g044860.1.1	0.272137	1.31716	0.206609
Solyc01g007220.4.1	Solyc10g150145.1.1	0.381357	1.84137	0.207105
Solyc02g092990.1.1	Solyc03g044220.1.1	0.16758	0.808862	0.20718
Solyc03g117260.2.1	Solyc06g068340.3.1	0.18302	0.878783	0.208265
Solyc03g120320.1.1	Solyc06g066770.1.1	0.422056	2.02562	0.208359
Solyc06g084220.1.1	Solyc09g065370.3.1	0.148668	0.712007	0.208802
Solyc10g008150.1.1	Solyc07g053550.3.1	0.199918	0.952543	0.209878
Solyc03g119690.3.1	Solyc05g009680.1.1	0.376576	1.79405	0.209902
Solyc03g025170.1.1	Solyc06g036170.1.1	0.208485	0.991352	0.210304
Solyc10g085000.2.1	Solyc06g076600.2.1	0.285877	1.35896	0.210365
Solyc03g005500.1.1	Solyc09g089910.1.1	0.233447	1.10576	0.21112
Solyc03g118810.1.1	Solyc06g068960.1.1	0.193008	0.914067	0.211153
Solyc02g086810.1.1	Solyc03g114350.1.1	0.564828	2.66942	0.211592
Solyc12g009190.2.1	Solyc03g122230.2.1	0.405216	1.89746	0.213557
Solyc10g084010.1.1	Solyc09g008170.3.1	0.667721	3.12627	0.213583
Solyc02g078030.3.1	Solyc07g063070.1.1	0.320742	1.50129	0.213644
Solyc12g042930.2.1	Solyc06g067910.3.1	0.158847	0.743223	0.213728
Solyc12g007150.3.1	Solyc12g044270.2.1	0.339223	1.58151	0.214493
Solyc03g082640.3.1	Solyc06g053150.1.1	0.177465	0.827089	0.214566
Solyc03g096760.1.1	Solyc06g072990.1.1	0.231579	1.07372	0.215679
Solyc03g095810.3.1	Solyc06g050920.4.1	0.178655	0.825162	0.216509
Solyc06g005280.1.1	Solyc06g075610.1.1	0.27313	1.26072	0.216646
Solyc03g120920.1.1	Solyc08g066450.1.1	0.314899	1.45164	0.216927
Solyc12g005850.2.1	Solyc07g052380.3.1	0.170104	0.779863	0.21812
Solyc02g084370.2.1	Solyc03g033610.1.1	0.152476	0.698167	0.218395
Solyc02g087970.1.1	Solyc03g116070.1.1	0.33207	1.51668	0.218946
Solyc03g114160.1.1	Solyc05g005670.1.1	0.462318	2.10095	0.220053
Solyc01g091200.4.1	Solyc08g079440.1.1	0.233271	1.05922	0.220229
Solyc12g010430.1.1	Solyc07g007150.1.1	0.257365	1.16817	0.220314
Solyc12g042430.2.1	Solyc03g118000.1.1	0.139821	0.634034	0.220526
Solyc12g014300.3.1	Solyc07g062380.1.1	0.343371	1.5548	0.220845
Solyc02g086950.1.1	Solyc03g114190.1.1	0.45062	2.03756	0.221157
Solyc10g079460.1.1	Solyc10g079750.2.1	0.128442	0.577369	0.222461
Solyc04g014260.2.1	Solyc05g051420.2.1	0.199061	0.894474	0.222545
Solyc01g105540.4.1	Solyc11g010290.2.1	0.254779	1.14321	0.222863
Solyc10g076190.2.1	Solyc05g052280.3.1	0.461175	2.05495	0.224421
Solyc04g011510.4.1	Solyc06g005490.3.1	0.318471	1.41709	0.224735
Solyc11g009100.2.1	Solyc05g051530.4.1	0.188659	0.833375	0.22638
Solyc01g009320.2.1	Solyc06g074140.1.1	0.198852	0.874986	0.227263
Solyc03g119610.1.1	Solyc06g069150.1.1	0.305168	1.34157	0.227471
Solyc10g007690.3.1	Solyc12g011280.2.1	0.219862	0.964998	0.227837
Solyc01g109610.4.1	Solyc12g089140.2.1	0.304371	1.33578	0.227861
Solyc10g007450.2.1	Solyc12g014360.2.1	0.427306	1.87083	0.228405
Solyc11g067000.3.1	Solyc02g081870.4.1	0.436744	1.91135	0.2285
Solyc01g008850.3.1	Solyc03g006110.3.1	0.566587	2.46912	0.22947
Solyc03g113250.4.1	Solyc05g006990.3.1	0.386243	1.68277	0.229528
Solyc02g067560.1.1	Solyc02g087460.1.1	0.147991	0.644486	0.229626
Solyc10g008320.1.1	Solyc07g053950.1.1	0.327052	1.42284	0.229858
Solyc11g072960.1.1	Solyc06g075600.3.1	0.172147	0.748193	0.230084
Solyc12g005960.3.1	Solyc07g049490.3.1	0.258578	1.11884	0.231113
Solyc12g088460.3.1	Solyc02g092860.3.1	0.432256	1.87003	0.23115
Solyc10g018320.1.1	Solyc06g034370.1.1	0.60507	2.61154	0.231691
Solyc10g085860.1.1	Solyc09g008510.1.1	0.446174	1.92163	0.232186
Solyc07g053300.1.1	Solyc07g062630.1.1	0.314397	1.35057	0.232788
Solyc10g079420.1.1	Solyc10g079755.1.1	0.203016	0.868582	0.233733
Solyc11g010490.3.1	Solyc04g076100.4.1	0.332694	1.41994	0.234302
Solyc12g009880.1.1	Solyc06g068330.1.1	0.354705	1.51274	0.234479
Solyc12g014200.3.1	Solyc03g095810.3.1	0.549455	2.34277	0.234532
Solyc12g010080.1.1	Solyc07g005520.1.1	0.302582	1.28811	0.234904
Solyc10g083860.3.1	Solyc09g008510.1.1	0.458285	1.94901	0.235137
Solyc10g083720.3.1	Solyc09g008840.4.1	0.129959	0.547539	0.237351
Solyc02g078680.1.1	Solyc07g063360.1.1	0.374058	1.57505	0.23749
Solyc11g066710.3.1	Solyc06g074680.4.1	0.180883	0.76063	0.237807
Solyc01g009370.2.1	Solyc04g011920.3.1	1.12689	4.73553	0.237964
Solyc05g052270.3.1	Solyc06g050270.1.1	0.187263	0.785935	0.238268
Solyc03g120170.1.1	Solyc06g066710.1.1	0.154807	0.649395	0.238386
Solyc11g066140.2.1	Solyc06g075970.4.1	0.171937	0.718451	0.239317
Solyc11g012610.2.1	Solyc04g014850.3.1	0.188148	0.784879	0.239715
Solyc12g094610.3.1	Solyc04g082440.4.1	0.187208	0.775341	0.241453
Solyc10g008930.1.1	Solyc07g053550.3.1	0.49249	2.03869	0.241572
Solyc01g080160.4.1	Solyc09g064870.3.1	0.306023	1.26517	0.241883
Solyc01g090170.4.1	Solyc08g078070.4.1	0.342837	1.40819	0.243459
Solyc02g064680.4.1	Solyc02g092450.3.1	0.154676	0.630749	0.245225
Solyc03g119210.1.1	Solyc05g008895.1.1	0.504557	2.0561	0.245395
Solyc05g054820.1.1	Solyc06g005280.1.1	0.499349	2.03222	0.245716
Solyc06g051660.1.1	Solyc06g076960.2.1	0.517986	2.09996	0.246664
Solyc10g006040.1.1	Solyc07g065340.1.1	0.150049	0.607019	0.247189
Solyc02g085800.2.1	Solyc05g009610.1.1	0.36691	1.47141	0.249359
Solyc07g054080.3.1	Solyc07g063200.3.1	0.647277	2.58299	0.250592
Solyc06g075610.1.1	Solyc09g005830.1.1	0.461966	1.83974	0.251104
Solyc04g007240.1.1	Solyc05g009410.3.1	0.262573	1.04476	0.251324
Solyc02g036480.1.1	Solyc02g081450.2.1	0.251394	0.997657	0.251984
Solyc03g119590.1.1	Solyc04g007140.1.1	0.671941	2.65714	0.252882
Solyc11g069250.2.1	Solyc09g007650.3.1	0.426319	1.68291	0.253322
Solyc03g115690.1.1	Solyc06g069680.1.1	0.2713	1.07	0.253552
Solyc04g005780.1.1	Solyc05g007010.3.1	0.389103	1.52287	0.255507
Solyc05g054440.4.1	Solyc06g076170.4.1	0.510553	1.9944	0.255993
Solyc06g074800.1.1	Solyc09g008440.1.1	0.479755	1.87253	0.256207
Solyc05g054820.1.1	Solyc09g005830.1.1	0.529807	2.06161	0.256988
Solyc10g005610.2.1	Solyc07g066350.1.1	0.221482	0.860271	0.257456
Solyc02g090150.1.1	Solyc03g044830.4.1	0.230078	0.893533	0.257493
Solyc04g011780.1.1	Solyc05g051720.1.1	0.181204	0.703287	0.257653
Solyc02g076800.1.1	Solyc03g006160.1.1	0.332911	1.28796	0.258479
Solyc10g085640.1.1	Solyc03g121680.3.1	0.475184	1.8373	0.258632
Solyc02g037490.1.1	Solyc03g031940.4.1	0.31773	1.22796	0.258745
Solyc05g053090.2.1	Solyc06g076280.3.1	0.452431	1.7475	0.258902
Solyc12g094680.3.1	Solyc02g087830.4.1	0.617282	2.38161	0.259187
Solyc12g006230.3.1	Solyc07g045190.3.1	0.127273	0.489856	0.259817
Solyc04g007000.2.1	Solyc05g009790.1.1	0.295322	1.13347	0.260548
Solyc12g019120.2.1	Solyc08g014540.1.1	0.185328	0.706493	0.262321
Solyc02g088800.2.1	Solyc03g115070.1.1	0.458072	1.74303	0.262801
Solyc11g073010.1.1	Solyc06g075610.1.1	0.238168	0.905875	0.262915
Solyc03g095810.3.1	Solyc05g052430.3.1	0.293826	1.11166	0.264313
Solyc04g007500.1.1	Solyc05g008640.1.1	0.28438	1.07589	0.26432
Solyc02g064980.1.1	Solyc02g090970.1.1	0.229607	0.867333	0.264728
Solyc03g005330.1.1	Solyc09g083090.4.1	0.250724	0.946527	0.264888
Solyc10g008400.1.1	Solyc07g054080.3.1	0.270067	1.01937	0.264935
Solyc05g052280.3.1	Solyc06g082420.4.1	0.356624	1.34262	0.265617
Solyc11g028020.3.1	Solyc06g064840.4.1	0.19759	0.74288	0.265979
Solyc11g006910.3.1	Solyc04g009710.2.1	0.257392	0.966704	0.266257
Solyc06g076760.2.1	Solyc09g011960.2.1	0.401267	1.50688	0.26629
Solyc12g098580.1.1	Solyc09g092480.1.1	0.515879	1.93553	0.266531
Solyc03g120060.2.1	Solyc06g067930.2.1	0.230992	0.866437	0.266599
Solyc01g110190.4.1	Solyc10g054080.3.1	0.150242	0.559695	0.268435
Solyc05g054820.1.1	Solyc06g075610.1.1	0.540695	2.00795	0.269276
Solyc05g009100.4.1	Solyc06g082610.4.1	0.63016	2.33698	0.269647
Solyc10g086530.1.1	Solyc09g010920.1.1	0.182278	0.673677	0.270572
Solyc12g008740.1.1	Solyc04g077410.4.1	0.399325	1.47271	0.27115
Solyc02g093040.4.1	Solyc03g044230.1.1	0.236792	0.870696	0.271957
Solyc06g054280.1.1	Solyc09g075740.1.1	0.258644	0.948662	0.272641
Solyc06g053640.1.1	Solyc09g089890.1.1	0.225038	0.825166	0.272719
Solyc12g094390.1.1	Solyc04g081960.1.1	0.337084	1.22929	0.27421
Solyc03g005160.4.1	Solyc09g075930.2.1	0.186327	0.678653	0.274555
Solyc03g119370.2.1	Solyc05g009230.3.1	0.465424	1.68772	0.27577
Solyc01g109650.3.1	Solyc12g089160.3.1	0.526315	1.89781	0.277328
Solyc11g008030.3.1	Solyc05g055490.3.1	0.309001	1.1116	0.277978
Solyc10g086110.1.1	Solyc09g007790.1.1	0.393336	1.40891	0.279178
Solyc10g005190.1.1	Solyc02g082150.1.1	0.406899	1.45711	0.279251
Solyc11g072560.3.1	Solyc06g075440.3.1	0.297108	1.05998	0.280296
Solyc10g083320.3.1	Solyc09g009980.3.1	0.180108	0.641777	0.280639
Solyc03g117820.1.1	Solyc06g068610.3.1	0.159388	0.566379	0.281416
Solyc02g093890.1.1	Solyc03g111100.1.1	0.585403	2.07801	0.281713
Solyc06g054130.1.1	Solyc09g082190.1.1	0.184159	0.653476	0.281815
Solyc02g090740.3.1	Solyc03g026230.1.1	0.474161	1.68219	0.281872
Solyc12g097090.3.1	Solyc09g091210.4.1	0.167756	0.593583	0.282616
Solyc12g056980.1.1	Solyc04g072900.1.1	0.372848	1.31484	0.283568
Solyc03g005630.3.1	Solyc09g090480.2.1	0.283638	0.994793	0.285123
Solyc04g005170.1.1	Solyc05g010516.1.1	0.271514	0.949984	0.285809
Solyc10g085070.3.1	Solyc09g014160.3.1	0.214898	0.751584	0.285927
Solyc03g006710.1.1	Solyc07g063690.1.1	0.325503	1.13726	0.286217
Solyc08g008180.3.1	Solyc08g081760.3.1	0.201876	0.704211	0.286671
Solyc02g084960.1.1	Solyc03g033860.1.1	0.321052	1.11944	0.286798
Solyc11g011000.2.1	Solyc05g051270.3.1	0.210659	0.734475	0.286815
Solyc06g076050.4.1	Solyc09g010690.4.1	0.441601	1.53896	0.286947
Solyc12g044390.3.1	Solyc08g066660.1.1	0.400063	1.37816	0.290287
Solyc06g083930.2.1	Solyc09g066260.4.1	0.221237	0.753747	0.293516
Solyc07g053080.4.1	Solyc07g063700.2.1	0.611114	2.0729	0.294811
Solyc07g040730.1.1	Solyc08g062810.1.1	0.356472	1.20488	0.295856
Solyc02g084860.1.1	Solyc04g080740.1.1	0.315624	1.06433	0.296547
Solyc01g107910.4.1	Solyc10g050160.2.1	0.217879	0.734541	0.296619
Solyc06g053700.1.1	Solyc09g089650.1.1	0.269566	0.905289	0.297768
Solyc04g014430.2.1	Solyc05g051350.2.1	0.212877	0.713274	0.298451
Solyc12g011140.3.1	Solyc07g056170.4.1	0.210069	0.700196	0.300014
Solyc01g107760.4.1	Solyc04g078540.4.1	0.410639	1.36798	0.30018
Solyc03g005860.4.1	Solyc08g076720.4.1	0.565878	1.88241	0.300614
Solyc11g069570.2.1	Solyc06g075090.4.1	0.270529	0.897206	0.301523
Solyc11g068920.1.1	Solyc06g074140.1.1	0.499166	1.65158	0.302235
Solyc04g005040.1.1	Solyc05g006360.2.1	0.406008	1.34152	0.302647
Solyc05g052430.3.1	Solyc06g050920.4.1	0.296219	0.977917	0.302908
Solyc01g079370.4.1	Solyc06g009610.1.1	0.271969	0.896803	0.303265
Solyc02g080180.1.1	Solyc03g031790.1.1	0.269653	0.888316	0.303555
Solyc11g066400.1.1	Solyc09g008440.1.1	0.557475	1.83308	0.30412
Solyc02g087030.1.1	Solyc06g071370.1.1	0.483196	1.58518	0.304821
Solyc01g109750.2.1	Solyc02g085090.1.1	0.342899	1.12441	0.304959
Solyc12g008380.1.1	Solyc03g120930.1.1	0.661921	2.16524	0.305703
Solyc04g014780.1.1	Solyc05g054120.1.1	0.348686	1.13542	0.307099
Solyc03g006720.1.1	Solyc07g053080.4.1	0.595454	1.9358	0.307601
Solyc06g054150.1.1	Solyc09g065370.3.1	0.511091	1.66139	0.307629
Solyc01g007000.4.1	Solyc06g074140.1.1	0.498874	1.61906	0.308126
Solyc02g089990.1.1	Solyc03g044860.1.1	0.254386	0.825181	0.30828
Solyc04g007620.1.1	Solyc05g008360.1.1	0.339717	1.1009	0.308582
Solyc06g009770.1.1	Solyc09g075570.1.1	0.384539	1.23908	0.310342
Solyc07g041970.4.1	Solyc09g064490.3.1	0.576174	1.85555	0.310513
Solyc02g064850.2.1	Solyc02g092860.3.1	0.288273	0.927344	0.310859
Solyc01g010910.2.1	Solyc05g007690.2.1	0.380447	1.22126	0.31152
Solyc08g005040.1.1	Solyc08g076940.1.1	0.430685	1.38234	0.311563
Solyc01g095890.4.1	Solyc03g083410.3.1	0.454774	1.4575	0.312022
Solyc12g042780.2.1	Solyc03g119880.3.1	0.858889	2.74875	0.312466
Solyc12g096680.1.1	Solyc02g082160.2.1	0.724577	2.31736	0.312673
Solyc12g088390.1.1	Solyc04g077980.1.1	0.288172	0.920786	0.312963
Solyc02g064940.1.1	Solyc04g078560.1.1	0.561218	1.78436	0.314521
Solyc12g014140.3.1	Solyc07g062680.3.1	0.278787	0.87624	0.318163
Solyc03g121400.1.1	Solyc06g062520.1.1	0.296028	0.929929	0.318334
Solyc12g008500.2.1	Solyc08g066210.3.1	0.461375	1.44633	0.318997
Solyc03g120850.4.1	Solyc05g010240.4.1	0.502929	1.573	0.319726
Solyc11g068530.1.1	Solyc06g074270.1.1	0.342512	1.06785	0.32075
Solyc12g088760.1.1	Solyc04g078710.3.1	0.414247	1.29126	0.320808
Solyc10g078910.3.1	Solyc10g080550.2.1	0.213589	0.665771	0.320815
Solyc10g008930.1.1	Solyc02g077580.1.1	0.514974	1.604	0.321056
Solyc02g065730.2.1	Solyc04g005320.3.1	0.580779	1.80674	0.321451
Solyc02g087040.1.1	Solyc03g114090.1.1	0.356772	1.1044	0.323047
Solyc02g067800.4.1	Solyc02g086480.1.1	0.224292	0.693607	0.323371
Solyc03g119810.1.1	Solyc06g069250.2.1	0.319388	0.983651	0.324697
Solyc10g083320.3.1	Solyc02g062230.1.1	0.742725	2.28693	0.32477
Solyc12g007220.3.1	Solyc12g044310.2.1	0.415688	1.27712	0.325488
Solyc05g010010.1.1	Solyc06g069300.1.1	0.455721	1.39968	0.325588
Solyc12g099220.1.1	Solyc05g053420.1.1	0.411256	1.26145	0.326018
Solyc06g083500.4.1	Solyc09g061330.3.1	0.283076	0.858936	0.329566
Solyc12g014270.3.1	Solyc07g062460.4.1	0.225528	0.683668	0.329879
Solyc03g120280.1.1	Solyc06g066740.3.1	0.186319	0.563985	0.330362
Solyc10g007940.1.1	Solyc07g055310.1.1	0.655375	1.97665	0.331559
Solyc06g007170.4.1	Solyc06g082070.3.1	0.291998	0.878457	0.332399
Solyc11g069400.2.1	Solyc06g075210.4.1	0.243948	0.733198	0.332718
Solyc01g095450.4.1	Solyc05g050210.4.1	0.212281	0.637942	0.33276
Solyc12g014260.1.1	Solyc02g076820.4.1	0.383151	1.14945	0.333334
Solyc06g054150.1.1	Solyc06g084220.1.1	0.513696	1.53345	0.334995
Solyc10g085050.3.1	Solyc09g011860.4.1	0.216068	0.641294	0.336926
Solyc03g112430.1.1	Solyc06g071660.3.1	0.262325	0.778044	0.337159
Solyc02g032840.1.1	Solyc02g080600.1.1	0.332849	0.986969	0.337243
Solyc10g007330.1.1	Solyc07g062460.4.1	0.236624	0.701481	0.33732
Solyc10g083330.1.1	Solyc09g009840.1.1	0.258745	0.762689	0.339253
Solyc12g088110.3.1	Solyc04g076750.2.1	0.185399	0.546206	0.33943
Solyc10g008530.1.1	Solyc07g054570.1.1	0.242648	0.712445	0.340585
Solyc04g054840.1.1	Solyc05g051875.1.1	0.266251	0.781307	0.340776
Solyc03g119770.4.1	Solyc05g009900.3.1	0.872871	2.55747	0.341303
Solyc01g010510.4.1	Solyc03g115570.1.1	1.03834	3.03416	0.342217
Solyc10g006360.2.1	Solyc07g064320.3.1	0.269358	0.783865	0.343629
Solyc10g084550.3.1	Solyc06g075600.3.1	0.567812	1.64973	0.344185
Solyc01g091050.4.1	Solyc06g034360.2.1	0.436623	1.26815	0.3443
Solyc02g089420.1.1	Solyc03g046440.3.1	0.254714	0.738501	0.344907
Solyc02g067570.3.1	Solyc02g087360.4.1	0.227149	0.657945	0.34524
Solyc10g008400.1.1	Solyc07g063200.3.1	0.6762	1.95663	0.345594
Solyc11g007330.2.1	Solyc11g066970.3.1	0.461943	1.33148	0.34694
Solyc06g009150.1.1	Solyc09g075220.1.1	0.529554	1.5241	0.347454
Solyc03g116160.1.1	Solyc06g069880.1.1	0.238141	0.685198	0.347551
Solyc12g005750.1.1	Solyc07g052620.1.1	0.39055	1.12152	0.348232
Solyc01g106000.4.1	Solyc11g010650.4.1	0.411986	1.17969	0.349232
Solyc02g072280.1.1	Solyc04g078710.3.1	0.627095	1.79465	0.349425
Solyc03g119640.4.1	Solyc05g009580.3.1	0.423062	1.20804	0.350206
Solyc10g006960.3.1	Solyc07g063200.3.1	0.223915	0.638918	0.350461
Solyc01g107140.3.1	Solyc04g077960.1.1	0.550007	1.56068	0.352415
Solyc12g044390.3.1	Solyc06g066540.1.1	0.304325	0.8635	0.352432
Solyc12g088470.3.1	Solyc04g078310.3.1	0.241178	0.683086	0.353072
Solyc12g094460.2.1	Solyc04g082140.3.1	0.281464	0.793934	0.354519
Solyc03g026230.1.1	Solyc03g112250.1.1	0.815797	2.29991	0.354709
Solyc02g085160.1.1	Solyc04g080490.4.1	0.500368	1.40745	0.355514
Solyc02g022850.1.1	Solyc02g070060.1.1	0.525347	1.47473	0.356232
Solyc10g084860.1.1	Solyc09g011060.2.1	0.472531	1.32281	0.357219
Solyc10g083940.1.1	Solyc11g066330.2.1	0.608159	1.69673	0.35843
Solyc11g066400.1.1	Solyc06g074800.1.1	0.349652	0.975124	0.358572
Solyc02g062160.1.1	Solyc02g083835.1.1	0.233728	0.650829	0.359123
Solyc12g009880.1.1	Solyc07g007330.1.1	0.270398	0.751663	0.359733
Solyc07g041290.3.1	Solyc08g062180.3.1	0.563538	1.55756	0.361808
Solyc03g121730.3.1	Solyc06g062750.3.1	0.1753	0.484004	0.362188
Solyc03g006970.1.1	Solyc08g079840.2.1	0.606063	1.67196	0.362485
Solyc03g097960.1.1	Solyc06g072460.1.1	0.20567	0.566601	0.362989
Solyc10g084840.2.1	Solyc03g033490.3.1	0.610534	1.68066	0.363272
Solyc03g026270.3.1	Solyc06g035700.1.1	0.582258	1.60043	0.363814
Solyc03g112410.2.1	Solyc06g071680.4.1	0.240391	0.660344	0.364039
Solyc03g093540.1.1	Solyc05g052030.1.1	0.5724	1.57076	0.36441
Solyc10g009190.1.1	Solyc02g078850.1.1	0.199379	0.545243	0.36567
Solyc01g107760.4.1	Solyc02g093040.4.1	0.420744	1.14988	0.365902
Solyc10g078650.3.1	Solyc10g080640.3.1	0.227334	0.620597	0.366315
Solyc01g008850.3.1	Solyc03g005330.1.1	0.711555	1.93793	0.367172
Solyc12g056620.2.1	Solyc04g071930.4.1	0.208162	0.566528	0.367434
Solyc04g009900.4.1	Solyc05g055050.3.1	0.218154	0.591185	0.369012
Solyc02g081180.2.1	Solyc07g049400.1.1	0.457066	1.23718	0.369441
Solyc04g051460.4.1	Solyc04g071920.2.1	0.404638	1.09357	0.370017
Solyc04g053140.3.1	Solyc05g051440.1.1	0.851849	2.29246	0.371588
Solyc02g086810.1.1	Solyc05g005260.3.1	0.80697	2.16881	0.37208
Solyc09g066340.1.1	Solyc09g089910.1.1	0.367816	0.987394	0.372512
Solyc11g071190.3.1	Solyc08g066550.3.1	0.220928	0.592467	0.372895
Solyc02g067250.3.1	Solyc02g088040.1.1	0.251579	0.673014	0.373809
Solyc11g069820.3.1	Solyc06g075020.3.1	0.200893	0.53592	0.374857
Solyc11g069820.3.1	Solyc06g075020.3.1	0.200893	0.53592	0.374857
Solyc11g010250.1.1	Solyc04g074680.1.1	0.551759	1.47112	0.375061
Solyc03g116490.1.1	Solyc06g068020.1.1	0.34395	0.916688	0.375209
Solyc01g109670.3.1	Solyc10g052470.1.1	0.657353	1.75196	0.375209
Solyc04g005600.3.1	Solyc05g007690.2.1	0.320087	0.852253	0.375577
Solyc11g006100.1.1	Solyc06g007650.2.1	0.775555	2.06393	0.375767
Solyc03g006720.1.1	Solyc07g063700.2.1	0.554399	1.47455	0.375979
Solyc10g008310.1.1	Solyc07g053930.1.1	0.257034	0.68292	0.376374
Solyc10g083250.2.1	Solyc09g010200.4.1	0.245495	0.649887	0.37775
Solyc11g007890.2.1	Solyc09g008560.4.1	0.300168	0.793939	0.378075
Solyc10g007010.1.1	Solyc07g063160.2.1	0.113423	0.299391	0.378847
Solyc06g084200.2.1	Solyc09g065380.2.1	0.26901	0.708672	0.379597
Solyc08g007130.4.1	Solyc08g077530.3.1	0.236633	0.623018	0.379818
Solyc10g085900.3.1	Solyc09g005740.3.1	0.339298	0.891204	0.380718
Solyc03g112890.1.1	Solyc06g071520.1.1	0.263953	0.693285	0.380728
Solyc01g007190.3.1	Solyc10g081930.1.1	0.411429	1.08058	0.380747
Solyc06g060640.1.1	Solyc08g078870.3.1	0.221016	0.57996	0.381088
Solyc05g054650.1.1	Solyc06g075775.1.1	0.395787	1.03763	0.381435
Solyc10g005960.1.1	Solyc12g015690.3.1	0.331819	0.869892	0.381449
Solyc12g099950.3.1	Solyc09g005080.1.1	0.675224	1.76305	0.382987
Solyc12g014140.3.1	Solyc02g077250.2.1	1.03795	2.70819	0.383264
Solyc03g007460.3.1	Solyc08g081960.3.1	0.549859	1.43368	0.383529
Solyc01g093970.4.1	Solyc10g017600.3.1	0.244634	0.63785	0.383529
Solyc01g005160.4.1	Solyc04g008100.3.1	0.279168	0.726946	0.384029
Solyc10g085120.3.1	Solyc03g033610.1.1	0.888071	2.30679	0.384981
Solyc12g044420.1.1	Solyc06g066490.1.1	0.295265	0.766331	0.385297
Solyc01g095550.2.1	Solyc08g081980.4.1	0.514579	1.33547	0.385318
Solyc01g098750.3.1	Solyc10g086080.2.1	0.582565	1.50786	0.386352
Solyc02g088090.1.1	Solyc06g069740.1.1	0.660026	1.70227	0.387732
Solyc07g041300.2.1	Solyc08g061970.3.1	0.29641	0.764455	0.38774
Solyc03g033490.3.1	Solyc04g081550.3.1	0.499272	1.28155	0.389586
Solyc01g090300.2.1	Solyc08g007230.3.1	0.782009	2.00658	0.389723
Solyc08g007230.3.1	Solyc08g078170.1.1	0.368527	0.943286	0.390685
Solyc12g008850.3.1	Solyc07g039310.1.1	0.275522	0.70381	0.391472
Solyc05g052320.4.1	Solyc08g081810.3.1	0.886763	2.26389	0.391698
Solyc01g108080.4.1	Solyc10g050210.3.1	0.220047	0.560765	0.392406
Solyc03g123680.1.1	Solyc06g063110.3.1	0.33137	0.844099	0.392573
Solyc12g095910.2.1	Solyc08g065690.1.1	0.321925	0.81903	0.393056
Solyc01g094430.1.1	Solyc08g080950.1.1	0.460206	1.16974	0.393427
Solyc11g066920.1.1	Solyc07g006990.3.1	0.747622	1.89691	0.394126
Solyc10g007620.3.1	Solyc12g011300.2.1	0.31579	0.801008	0.394241
Solyc11g006670.1.1	Solyc05g055220.1.1	0.261971	0.664456	0.394265
Solyc10g018340.1.1	Solyc08g150103.1.1	0.571018	1.44739	0.394516
Solyc11g012200.3.1	Solyc07g065060.1.1	0.522212	1.32048	0.395471
Solyc08g008240.3.1	Solyc08g081980.4.1	0.286005	0.721595	0.396352
Solyc03g007350.1.1	Solyc09g007040.1.1	0.786152	1.97917	0.397213
Solyc02g062760.4.1	Solyc02g085190.2.1	0.414272	1.03972	0.398445
Solyc12g056060.3.1	Solyc08g008260.2.1	0.280115	0.702742	0.398603
Solyc10g086680.1.1	Solyc06g076520.1.1	0.562091	1.40868	0.39902
Solyc12g087950.1.1	Solyc04g076220.3.1	0.313615	0.785766	0.39912
Solyc03g116030.4.1	Solyc05g007660.2.1	0.477764	1.19621	0.3994
Solyc02g093040.4.1	Solyc04g078540.4.1	0.428346	1.07159	0.399728
Solyc12g055710.1.1	Solyc06g063110.3.1	0.3653	0.912812	0.400192
Solyc12g010890.2.1	Solyc07g055100.4.1	0.354495	0.885285	0.40043
Solyc03g121880.4.1	Solyc07g040990.4.1	0.660863	1.6502	0.400474
Solyc01g088700.4.1	Solyc08g077700.3.1	0.597836	1.49156	0.400812
Solyc12g088980.2.1	Solyc03g044830.4.1	0.380355	0.948744	0.400904
Solyc03g113810.1.1	Solyc05g006390.1.1	0.479649	1.19399	0.401719
Solyc12g008350.3.1	Solyc08g066660.1.1	0.547741	1.36296	0.401875
Solyc02g091980.2.1	Solyc04g077260.3.1	0.554445	1.37861	0.402176
Solyc03g006300.3.1	Solyc04g008430.1.1	0.788763	1.95806	0.402829
Solyc02g083835.1.1	Solyc04g081530.1.1	0.493474	1.22491	0.402865
Solyc10g084430.2.1	Solyc09g007060.2.1	0.300323	0.744499	0.40339
Solyc02g063260.4.1	Solyc07g006730.4.1	0.594298	1.47151	0.403869
Solyc11g008210.3.1	Solyc03g071560.4.1	0.192557	0.475653	0.404825
Solyc06g048820.1.1	Solyc09g014940.3.1	0.515993	1.27075	0.406055
Solyc11g069055.1.1	Solyc06g074930.2.1	0.823738	2.02372	0.40704
Solyc02g071560.4.1	Solyc07g056170.4.1	0.626264	1.53399	0.408259
Solyc12g036440.1.1	Solyc03g119320.1.1	0.35263	0.863114	0.408555
Solyc06g061160.1.1	Solyc08g077000.1.1	0.30533	0.747063	0.408707
Solyc02g089190.2.1	Solyc07g054960.2.1	0.766937	1.87511	0.409009
Solyc10g084720.1.1	Solyc06g075970.4.1	0.558741	1.36577	0.409104
Solyc10g076530.2.1	Solyc09g005170.3.1	0.455515	1.1117	0.409745
Solyc04g011680.3.1	Solyc09g098010.3.1	0.704971	1.71931	0.410031
Solyc11g007230.1.1	Solyc11g067210.1.1	0.810162	1.97563	0.410077
Solyc10g083890.2.1	Solyc09g008420.3.1	0.355606	0.866105	0.410581
Solyc06g084330.3.1	Solyc09g064810.4.1	0.190002	0.462074	0.411192
Solyc10g082000.3.1	Solyc05g055200.4.1	0.497151	1.20865	0.411328
Solyc12g096820.1.1	Solyc02g088750.2.1	0.793405	1.92736	0.411655
Solyc10g018320.1.1	Solyc08g007450.1.1	0.564017	1.36883	0.412043
Solyc12g096020.3.1	Solyc03g121880.4.1	0.432281	1.04782	0.412555
Solyc12g087840.1.1	Solyc04g074790.3.1	0.44196	1.06811	0.413776
Solyc12g055710.1.1	Solyc03g123680.1.1	0.396255	0.957335	0.413915
Solyc12g036900.1.1	Solyc03g119610.1.1	0.376476	0.909236	0.414058
Solyc11g007580.3.1	Solyc09g009080.4.1	0.756074	1.82403	0.414508
Solyc03g122300.3.1	Solyc06g066110.1.1	0.36194	0.87252	0.414822
Solyc10g006920.3.1	Solyc03g006470.3.1	0.565539	1.36052	0.415677
Solyc02g091250.1.1	Solyc04g007620.1.1	0.586381	1.40603	0.417048
Solyc02g080920.3.1	Solyc03g031580.3.1	0.358779	0.851136	0.421529
Solyc11g066080.2.1	Solyc05g054530.1.1	0.496969	1.17767	0.421992
Solyc12g087890.3.1	Solyc04g076030.3.1	0.234854	0.556308	0.422165
Solyc02g089020.2.1	Solyc03g115010.3.1	0.655222	1.55112	0.422418
Solyc04g081250.1.1	Solyc09g007970.3.1	0.824987	1.94923	0.423237
Solyc06g082460.1.1	Solyc09g018200.1.1	0.53566	1.2648	0.423514
Solyc05g054850.1.1	Solyc09g005880.1.1	0.515541	1.2154	0.424175
Solyc11g010710.2.1	Solyc05g051380.4.1	0.33907	0.79683	0.425523
Solyc12g010330.2.1	Solyc07g005140.4.1	0.282023	0.662276	0.425838
Solyc05g052500.4.1	Solyc06g051000.2.1	0.245588	0.57356	0.428183
Solyc07g054570.1.1	Solyc08g068470.1.1	0.0152251	0.0355359	0.428443
Solyc04g009780.1.1	Solyc05g055140.1.1	0.315411	0.73443	0.429464
Solyc06g061250.3.1	Solyc09g066300.3.1	1.07211	2.49069	0.430449
Solyc11g010460.3.1	Solyc05g051410.3.1	0.208869	0.484673	0.430948
Solyc04g076070.1.1	Solyc05g051340.3.1	1.15151	2.67149	0.431037
Solyc09g066000.1.1	Solyc09g083320.1.1	0.545131	1.26366	0.431391
Solyc03g120840.3.1	Solyc08g066660.1.1	0.53312	1.23238	0.432592
Solyc11g066020.2.1	Solyc09g010690.4.1	0.475919	1.09685	0.433897
Solyc10g084940.3.1	Solyc12g007220.3.1	0.750046	1.72853	0.433921
Solyc06g005550.3.1	Solyc06g076200.2.1	0.541002	1.24633	0.434076
Solyc12g008670.2.1	Solyc04g077260.3.1	0.668446	1.53781	0.434673
Solyc02g067720.1.1	Solyc02g086850.3.1	0.283999	0.652481	0.435261
Solyc03g121970.1.1	Solyc07g041290.3.1	0.549014	1.2597	0.435829
Solyc01g007220.4.1	Solyc06g074040.2.1	0.430536	0.987123	0.436152
Solyc01g096670.4.1	Solyc02g084570.4.1	0.817279	1.86585	0.438021
Solyc11g067210.1.1	Solyc02g081900.4.1	0.762198	1.73986	0.438081
Solyc01g088575.1.1	Solyc08g077400.3.1	0.754518	1.71757	0.439293
Solyc11g066020.2.1	Solyc06g076050.4.1	0.294054	0.66916	0.439438
Solyc10g084250.1.1	Solyc10g084860.1.1	0.676785	1.54007	0.439452
Solyc11g022530.3.1	Solyc06g065050.2.1	0.493	1.12141	0.439625
Solyc10g005790.3.1	Solyc07g065790.2.1	0.347182	0.789716	0.439629
Solyc01g010900.3.1	Solyc09g066150.2.1	0.728443	1.65575	0.439947
Solyc12g006020.1.1	Solyc03g112680.3.1	0.936072	2.11582	0.442415
Solyc12g036900.1.1	Solyc06g069150.1.1	0.406933	0.919677	0.442474
Solyc01g059910.2.1	Solyc05g054680.1.1	0.650598	1.46742	0.443363
Solyc04g007530.3.1	Solyc07g006730.4.1	0.648024	1.45505	0.445363
Solyc03g006970.1.1	Solyc04g078710.3.1	0.617978	1.38745	0.445407
Solyc08g005090.2.1	Solyc08g076870.1.1	0.552842	1.23859	0.446347
Solyc06g048900.1.1	Solyc06g082880.2.1	0.791916	1.76502	0.448672
Solyc04g012180.4.1	Solyc09g098170.4.1	0.65546	1.46031	0.44885
Solyc01g091010.3.1	Solyc08g079100.3.1	0.525077	1.16976	0.448876
Solyc11g008320.3.1	Solyc05g055590.2.1	0.248403	0.552271	0.449785
Solyc05g053490.4.1	Solyc09g091230.4.1	0.234068	0.519751	0.450346
Solyc04g007500.1.1	Solyc07g045190.3.1	1.12911	2.50026	0.451595
Solyc05g009680.1.1	Solyc07g006430.1.1	0.901211	1.99426	0.451902
Solyc10g086430.3.1	Solyc08g082900.4.1	0.847794	1.8746	0.452253
Solyc03g118200.4.1	Solyc06g068840.3.1	0.239125	0.528589	0.452384
Solyc10g008860.1.1	Solyc10g085860.1.1	0.861411	1.9041	0.452398
Solyc10g007450.2.1	Solyc07g055730.4.1	0.53549	1.17858	0.454351
Solyc12g006700.3.1	Solyc06g067970.3.1	0.96976	2.13251	0.454751
Solyc02g065560.1.1	Solyc02g090240.4.1	0.748804	1.64586	0.454963
Solyc03g118850.4.1	Solyc04g007450.4.1	0.466748	1.02547	0.455154
Solyc02g064850.2.1	Solyc02g090300.3.1	0.946803	2.07529	0.456226
Solyc12g005340.3.1	Solyc03g025170.1.1	0.921211	2.01754	0.4566
Solyc05g052410.3.1	Solyc06g050520.3.1	0.33763	0.73514	0.459272
Solyc10g018320.1.1	Solyc03g083660.1.1	0.876607	1.90837	0.45935
Solyc01g006920.4.1	Solyc08g075350.3.1	1.04413	2.27085	0.459799
Solyc02g036180.1.1	Solyc02g080920.3.1	0.579727	1.26043	0.459942
Solyc02g061770.4.1	Solyc02g082920.4.1	0.550869	1.19713	0.460158
Solyc02g088030.1.1	Solyc05g007895.1.1	0.668449	1.45252	0.460199
Solyc04g056310.3.1	Solyc04g074170.3.1	0.545595	1.18433	0.46068
Solyc06g035700.1.1	Solyc08g080290.4.1	0.37194	0.806247	0.461322
Solyc01g108080.4.1	Solyc10g081350.2.1	1.24409	2.69397	0.461806
Solyc12g005850.2.1	Solyc03g112250.1.1	0.742437	1.6036	0.462982
Solyc10g085120.3.1	Solyc12g056730.1.1	0.869869	1.87552	0.463802
Solyc06g008360.3.1	Solyc09g025310.4.1	0.316818	0.681935	0.464587
Solyc10g005350.3.1	Solyc02g080160.4.1	0.303691	0.651863	0.465882
Solyc12g008400.2.1	Solyc03g006300.3.1	0.859955	1.83752	0.467997
Solyc06g084450.4.1	Solyc09g074340.3.1	0.258237	0.551082	0.468599
Solyc07g040960.1.1	Solyc08g062680.1.1	0.253536	0.540283	0.469266
Solyc06g061160.1.1	Solyc09g066250.1.1	0.910542	1.94002	0.469347
Solyc12g089270.1.1	Solyc03g033590.1.1	0.9782	2.08383	0.469424
Solyc10g076180.1.1	Solyc09g018200.1.1	0.364859	0.774947	0.470819
Solyc03g117690.3.1	Solyc06g068550.4.1	0.282057	0.598898	0.47096
Solyc04g007130.1.1	Solyc06g069150.1.1	0.701943	1.48919	0.471359
Solyc12g015690.3.1	Solyc07g065540.1.1	0.339746	0.720542	0.471514
Solyc06g048900.1.1	Solyc06g062610.2.1	0.824523	1.74861	0.471531
Solyc11g010370.1.1	Solyc04g074830.1.1	0.681393	1.44475	0.471633
Solyc12g044390.3.1	Solyc03g120840.3.1	0.307595	0.651594	0.472066
Solyc03g119110.4.1	Solyc06g069000.3.1	0.353782	0.74943	0.472068
Solyc02g088190.4.1	Solyc05g007690.2.1	0.485245	1.02413	0.473812
Solyc12g096030.1.1	Solyc03g121920.3.1	0.41681	0.87421	0.476785
Solyc10g085070.3.1	Solyc06g076700.1.1	0.755678	1.58299	0.477373
Solyc06g054310.1.1	Solyc09g065140.1.1	0.728025	1.52275	0.4781
Solyc06g060960.3.1	Solyc08g077940.2.1	0.27212	0.567794	0.479258
Solyc01g081240.3.1	Solyc04g063340.3.1	0.845821	1.76388	0.479523
Solyc03g121890.1.1	Solyc07g041070.3.1	0.72457	1.51014	0.479805
Solyc03g115010.3.1	Solyc06g069460.3.1	0.47951	0.999154	0.479916
Solyc12g009650.2.1	Solyc07g007860.1.1	0.22242	0.462883	0.48051
Solyc02g067800.4.1	Solyc06g071660.3.1	0.472924	0.982961	0.481122
Solyc11g005410.2.1	Solyc04g071400.4.1	0.804881	1.67103	0.481667
Solyc10g081780.3.1	Solyc05g055140.1.1	0.492521	1.02161	0.482104
Solyc12g042780.2.1	Solyc03g116690.3.1	0.42439	0.879715	0.482417
Solyc06g006010.3.1	Solyc06g076910.3.1	0.738175	1.52692	0.483441
Solyc10g076570.2.1	Solyc06g082070.3.1	0.728127	1.50565	0.483597
Solyc07g005850.3.1	Solyc09g092440.1.1	0.671863	1.38843	0.483901
Solyc02g092100.1.1	Solyc04g077570.1.1	0.901906	1.85978	0.484953
Solyc03g116350.3.1	Solyc05g007300.3.1	0.450418	0.922641	0.488183
Solyc05g054860.1.1	Solyc06g005230.3.1	0.329422	0.673231	0.489315
Solyc04g007130.1.1	Solyc05g009520.2.1	0.535825	1.09418	0.489703
Solyc03g031760.4.1	Solyc08g076370.3.1	0.638508	1.3021	0.490369
Solyc01g009370.2.1	Solyc05g055400.4.1	0.897705	1.83052	0.49041
Solyc04g064530.1.1	Solyc05g012870.1.1	0.948197	1.93286	0.490567
Solyc02g090310.1.1	Solyc04g079570.1.1	0.92215	1.87866	0.490856
Solyc02g065150.2.1	Solyc06g082310.3.1	0.6921	1.40996	0.490866
Solyc11g066330.2.1	Solyc09g008370.1.1	0.652145	1.32725	0.491349
Solyc11g010730.3.1	Solyc04g014410.4.1	0.23684	0.48188	0.491493
Solyc02g082980.1.1	Solyc04g082240.1.1	0.967632	1.95908	0.49392
Solyc07g043500.1.1	Solyc09g092480.1.1	0.913951	1.84537	0.495268
Solyc02g064560.1.1	Solyc02g092140.1.1	0.255086	0.514157	0.496126
Solyc09g065370.3.1	Solyc09g082150.1.1	0.423106	0.852761	0.49616
Solyc02g065560.1.1	Solyc08g013850.1.1	0.798017	1.60687	0.496628
Solyc01g109310.3.1	Solyc10g051130.3.1	0.29841	0.600811	0.496679
Solyc11g066930.1.1	Solyc06g074500.2.1	0.243562	0.490176	0.496886
Solyc12g056360.1.1	Solyc08g080590.3.1	0.566925	1.13954	0.497505
Solyc02g079800.1.1	Solyc07g052990.1.1	0.827647	1.66298	0.49769
Solyc12g099520.3.1	Solyc05g054270.2.1	0.212049	0.425269	0.498624
Solyc03g031840.3.1	Solyc09g010860.4.1	0.718135	1.43997	0.498717
Solyc03g113460.1.1	Solyc06g071060.1.1	0.8309	1.65694	0.501465
Solyc03g116060.4.1	Solyc06g069790.4.1	0.446169	0.885588	0.503811
Solyc03g007350.1.1	Solyc04g064650.1.1	0.819024	1.62297	0.504644
Solyc10g085860.1.1	Solyc06g076550.4.1	0.924465	1.82206	0.507373
Solyc03g115690.1.1	Solyc05g012870.1.1	1.03412	2.03509	0.508142
Solyc10g009410.1.1	Solyc07g045100.1.1	0.749736	1.47531	0.508187
Solyc01g094870.3.1	Solyc10g012080.4.1	0.622563	1.21992	0.510332
Solyc03g093630.3.1	Solyc07g008480.3.1	0.625102	1.22012	0.512327
Solyc12g008350.3.1	Solyc12g044390.3.1	0.489444	0.955034	0.512488
Solyc01g080190.3.1	Solyc03g007350.1.1	0.821973	1.60221	0.513023
Solyc03g117070.1.1	Solyc06g068390.1.1	0.568755	1.10718	0.513699
Solyc01g090300.2.1	Solyc08g078170.1.1	0.738467	1.43564	0.514383
Solyc11g007860.1.1	Solyc03g071710.1.1	0.459828	0.893352	0.514723
Solyc10g018320.1.1	Solyc07g042390.3.1	0.808163	1.56899	0.515085
Solyc12g042400.1.1	Solyc03g118080.4.1	0.715879	1.38902	0.515384
Solyc05g053150.2.1	Solyc09g008390.3.1	0.43534	0.841321	0.517449
Solyc02g065560.1.1	Solyc04g064650.1.1	0.743095	1.43549	0.517661
Solyc02g090190.1.1	Solyc03g031420.1.1	0.630639	1.21747	0.517992
Solyc04g009210.1.1	Solyc05g013200.1.1	0.770532	1.48641	0.518385
Solyc04g082870.1.1	Solyc06g062610.2.1	0.844164	1.62798	0.518534
Solyc12g055990.2.1	Solyc08g082180.3.1	0.44632	0.859098	0.519522
Solyc11g006630.1.1	Solyc11g069020.3.1	0.696563	1.34038	0.519674
Solyc07g006850.3.1	Solyc09g008320.4.1	0.805336	1.54817	0.520187
Solyc05g052870.4.1	Solyc06g076550.4.1	0.72882	1.39718	0.521637
Solyc06g061180.2.1	Solyc08g076960.1.1	0.923628	1.77043	0.521696
Solyc10g011910.4.1	Solyc08g081610.4.1	0.820562	1.57148	0.522158
Solyc01g098480.3.1	Solyc07g006990.3.1	0.846863	1.62108	0.522405
Solyc10g078720.2.1	Solyc10g080460.2.1	0.382853	0.732456	0.522698
Solyc07g005850.3.1	Solyc09g007040.1.1	0.783224	1.497	0.523196
Solyc12g009630.3.1	Solyc07g007950.1.1	0.29232	0.558359	0.523534
Solyc04g055000.3.1	Solyc04g073940.4.1	0.642677	1.22741	0.523605
Solyc01g006920.4.1	Solyc09g007040.1.1	0.736807	1.40706	0.523649
Solyc03g007350.1.1	Solyc04g063340.3.1	0.908694	1.73283	0.524398
Solyc01g094560.4.1	Solyc03g025520.4.1	0.517862	0.985894	0.525271
Solyc03g119770.4.1	Solyc06g069240.2.1	0.602628	1.14723	0.525291
Solyc11g066780.3.1	Solyc06g074640.2.1	0.26455	0.503455	0.525468
Solyc05g054360.4.1	Solyc06g009180.3.1	0.758152	1.4416	0.525911
Solyc01g096670.4.1	Solyc03g115220.4.1	0.74446	1.41494	0.526143
Solyc03g115570.1.1	Solyc05g006800.2.1	0.92855	1.76449	0.526243
Solyc10g076530.2.1	Solyc09g015830.3.1	1.06631	2.02572	0.526387
Solyc10g081780.3.1	Solyc11g006450.3.1	0.570756	1.08302	0.527004
Solyc12g013800.3.1	Solyc07g063200.3.1	0.253072	0.47951	0.527771
Solyc03g033860.1.1	Solyc04g080640.1.1	0.78707	1.48781	0.529014
Solyc12g013630.1.1	Solyc07g062630.1.1	0.919107	1.73429	0.529962
Solyc10g076370.3.1	Solyc05g052410.3.1	0.865178	1.63234	0.530022
Solyc02g087610.1.1	Solyc05g006800.2.1	0.860217	1.61789	0.531689
Solyc12g036900.1.1	Solyc05g009520.2.1	0.755827	1.41945	0.532477
Solyc05g052430.3.1	Solyc06g082070.3.1	0.722328	1.35428	0.533365
Solyc12g005960.3.1	Solyc03g026270.3.1	1.1532	2.15023	0.536314
Solyc01g099000.1.1	Solyc12g099620.1.1	0.815153	1.51912	0.536595
Solyc02g077580.1.1	Solyc07g053550.3.1	0.671384	1.25023	0.53701
Solyc12g088330.1.1	Solyc04g077810.1.1	0.42418	0.788914	0.537676
Solyc06g074910.3.1	Solyc09g008250.4.1	0.562253	1.0448	0.538142
Solyc10g085860.1.1	Solyc06g007650.2.1	0.888452	1.64792	0.539136
Solyc10g008030.4.1	Solyc07g053330.2.1	0.69714	1.29071	0.54012
Solyc11g069030.3.1	Solyc06g074910.3.1	0.452251	0.836857	0.540416
Solyc12g096510.3.1	Solyc02g088470.1.1	0.706347	1.3061	0.540807
Solyc02g072210.1.1	Solyc07g055270.1.1	0.524074	0.96806	0.541365
Solyc03g097820.2.1	Solyc06g072520.2.1	0.317113	0.584877	0.542187
Solyc04g006930.3.1	Solyc05g009100.4.1	1.07276	1.97582	0.542944
Solyc01g106160.3.1	Solyc10g047680.3.1	0.656501	1.20805	0.543437
Solyc02g065000.1.1	Solyc04g058160.2.1	0.749107	1.3774	0.543857
Solyc03g098580.1.1	Solyc06g048900.1.1	1.00822	1.85095	0.544703
Solyc12g056100.3.1	Solyc08g081945.1.1	0.274142	0.501285	0.546877
Solyc03g119690.3.1	Solyc07g006430.1.1	0.991924	1.81335	0.547013
Solyc12g008350.3.1	Solyc06g066540.1.1	0.580817	1.06093	0.547458
Solyc10g076180.1.1	Solyc06g082460.1.1	0.686216	1.25297	0.547671
Solyc12g096680.1.1	Solyc02g088650.1.1	0.986517	1.7974	0.548856
Solyc04g079360.1.1	Solyc07g054960.2.1	0.946056	1.72245	0.549251
Solyc08g005500.4.1	Solyc09g092280.1.1	1.0048	1.82095	0.551801
Solyc08g013850.1.1	Solyc09g065710.1.1	0.774619	1.40293	0.552142
Solyc12g009240.1.1	Solyc07g042230.1.1	0.717061	1.2977	0.552564
Solyc11g071690.3.1	Solyc06g073810.4.1	0.407485	0.737119	0.552808
Solyc06g007390.4.1	Solyc06g082310.3.1	0.591387	1.06942	0.552995
Solyc08g005110.1.1	Solyc08g076800.4.1	0.418366	0.755618	0.553674
Solyc02g063320.4.1	Solyc03g043700.3.1	0.345867	0.624476	0.553852
Solyc02g065290.1.1	Solyc04g079570.1.1	0.557591	1.00654	0.553966
Solyc12g096200.2.1	Solyc02g089190.2.1	0.506682	0.913887	0.554426
Solyc03g119770.4.1	Solyc04g006980.1.1	0.774173	1.39304	0.555743
Solyc11g065250.1.1	Solyc12g099620.1.1	0.839203	1.5082	0.556428
Solyc03g097090.4.1	Solyc08g005240.3.1	0.596517	1.07038	0.557295
Solyc03g115930.3.1	Solyc06g069740.1.1	0.432509	0.775866	0.557454
Solyc11g066640.1.1	Solyc08g075210.2.1	1.0983	1.97017	0.557465
Solyc01g107930.3.1	Solyc04g078680.4.1	0.903508	1.62038	0.55759
Solyc10g078220.2.1	Solyc10g084590.2.1	0.861736	1.54519	0.55769
Solyc11g010330.3.1	Solyc12g087840.1.1	0.636941	1.13864	0.55939
Solyc12g006430.3.1	Solyc07g043500.1.1	1.0244	1.82662	0.56082
Solyc02g083930.1.1	Solyc04g081380.1.1	0.842295	1.5017	0.560895
Solyc03g113040.4.1	Solyc06g070920.3.1	0.245722	0.437178	0.562064
Solyc10g081490.2.1	Solyc12g005640.2.1	0.658039	1.16961	0.562614
Solyc06g074950.1.1	Solyc09g008170.3.1	0.52076	0.924108	0.563528
Solyc01g007960.3.1	Solyc07g006940.3.1	0.657958	1.16749	0.563567
Solyc02g061990.3.1	Solyc02g083520.2.1	0.567674	1.00694	0.56376
Solyc02g086950.1.1	Solyc04g082690.1.1	0.937204	1.65407	0.566606
Solyc08g005390.1.1	Solyc09g092050.4.1	0.766266	1.34884	0.568092
Solyc12g008590.3.1	Solyc08g066110.3.1	1.05629	1.85625	0.569045
Solyc04g014830.3.1	Solyc07g052960.3.1	0.927203	1.62766	0.569653
Solyc02g065290.1.1	Solyc02g090310.1.1	0.849903	1.48987	0.570455
Solyc03g119320.1.1	Solyc05g009210.2.1	0.643469	1.12449	0.572231
Solyc02g065710.3.1	Solyc08g008620.4.1	0.759374	1.32417	0.573473
Solyc10g079350.3.1	Solyc07g006720.4.1	1.12651	1.9624	0.574048
Solyc10g084340.2.1	Solyc03g007460.3.1	1.26085	2.19389	0.574712
Solyc12g036480.2.1	Solyc06g069100.3.1	0.420333	0.731012	0.575001
Solyc01g008640.4.1	Solyc01g096280.2.1	0.909176	1.5788	0.575866
Solyc02g082160.2.1	Solyc04g082870.1.1	0.782196	1.35577	0.576937
Solyc12g008670.2.1	Solyc08g065910.1.1	0.502881	0.871043	0.577332
Solyc02g065800.3.1	Solyc02g089020.2.1	0.406361	0.70354	0.577595
Solyc12g011400.3.1	Solyc12g042400.1.1	0.79162	1.3701	0.577783
Solyc11g006700.1.1	Solyc09g009790.4.1	0.611969	1.05898	0.577884
Solyc12g006575.1.1	Solyc04g009210.1.1	0.70977	1.22758	0.578186
Solyc02g088750.2.1	Solyc07g006720.4.1	0.922888	1.59066	0.580193
Solyc06g084280.1.1	Solyc09g065140.1.1	0.562719	0.969542	0.580396
Solyc08g007210.4.1	Solyc08g078030.4.1	0.424631	0.731212	0.580723
Solyc01g106030.4.1	Solyc10g047640.3.1	0.322527	0.55257	0.583685
Solyc05g053760.4.1	Solyc09g092260.4.1	0.489129	0.837802	0.583824
Solyc12g088300.2.1	Solyc04g077690.3.1	0.330647	0.566285	0.583887
Solyc12g088380.1.1	Solyc04g077960.1.1	0.438197	0.748832	0.585174
Solyc12g098580.1.1	Solyc09g098080.4.1	0.882339	1.507	0.585493
Solyc08g150103.1.1	Solyc08g079130.1.1	0.366358	0.62283	0.588215
Solyc10g008700.3.1	Solyc07g054960.2.1	0.624643	1.0618	0.588288
Solyc12g006700.3.1	Solyc12g042880.3.1	0.71231	1.20984	0.588762
Solyc11g005500.1.1	Solyc04g071640.1.1	0.533778	0.905119	0.589732
Solyc05g051440.1.1	Solyc06g069300.1.1	0.753936	1.27673	0.590522
Solyc02g022920.1.1	Solyc02g070040.1.1	0.530632	0.895467	0.592575
Solyc10g084750.1.1	Solyc09g010790.2.1	0.40381	0.681196	0.592797
Solyc01g007850.2.1	Solyc07g006990.3.1	0.703057	1.17651	0.59758
Solyc02g086960.2.1	Solyc05g005660.1.1	0.782616	1.30753	0.598546
Solyc06g054240.3.1	Solyc09g075990.3.1	0.511131	0.853823	0.598638
Solyc04g007030.4.1	Solyc04g009660.2.1	1.0037	1.67605	0.598844
Solyc06g054150.1.1	Solyc09g082150.1.1	0.298463	0.496815	0.600753
Solyc02g090300.3.1	Solyc07g055440.2.1	1.22617	2.03552	0.602387
Solyc12g011400.3.1	Solyc02g071300.1.1	0.714935	1.18187	0.604916
Solyc01g007850.2.1	Solyc07g055310.1.1	0.731526	1.20767	0.605732
Solyc01g096280.2.1	Solyc12g088970.1.1	0.924825	1.52493	0.606471
Solyc10g006960.3.1	Solyc10g008400.1.1	0.63819	1.05161	0.606872
Solyc03g033550.3.1	Solyc04g081390.4.1	0.587586	0.966825	0.607748
Solyc04g079150.1.1	Solyc06g065510.4.1	1.07432	1.76643	0.608187
Solyc05g053050.1.1	Solyc06g076310.1.1	0.528843	0.869428	0.608265
Solyc12g005890.3.1	Solyc07g052300.3.1	0.389505	0.639688	0.608898
Solyc02g089450.1.1	Solyc03g114620.1.1	0.822735	1.3508	0.609074
Solyc12g088410.3.1	Solyc04g078010.4.1	0.453816	0.744154	0.609841
Solyc10g006960.3.1	Solyc12g013800.3.1	0.277162	0.4537	0.610893
Solyc02g088190.4.1	Solyc04g005600.3.1	0.521285	0.853058	0.611079
Solyc01g007850.2.1	Solyc12g099620.1.1	0.801984	1.31164	0.611437
Solyc02g067030.4.1	Solyc06g050270.1.1	0.875548	1.43131	0.611711
Solyc03g118790.3.1	Solyc09g010450.1.1	1.03203	1.68509	0.612447
Solyc10g084250.1.1	Solyc09g011060.2.1	0.78383	1.27893	0.612878
Solyc03g082590.4.1	Solyc06g053190.3.1	0.415533	0.677172	0.61363
Solyc02g062230.1.1	Solyc04g081250.1.1	0.890571	1.45085	0.613826
Solyc10g009580.4.1	Solyc10g085860.1.1	0.896479	1.45833	0.61473
Solyc02g091250.1.1	Solyc05g008360.1.1	0.692094	1.12561	0.614863
Solyc06g076520.1.1	Solyc09g011710.4.1	0.508527	0.825626	0.615929
Solyc04g014530.1.1	Solyc05g051180.3.1	0.445446	0.723188	0.615948
Solyc12g096820.1.1	Solyc07g006720.4.1	0.954221	1.54871	0.616138
Solyc02g062750.4.1	Solyc04g074070.2.1	1.14668	1.85531	0.618053
Solyc11g006450.3.1	Solyc05g055140.1.1	0.336916	0.544872	0.618341
Solyc02g093130.3.1	Solyc03g005500.1.1	0.816757	1.32039	0.618572
Solyc12g014000.3.1	Solyc02g077650.2.1	1.11173	1.79385	0.619748
Solyc01g006920.4.1	Solyc12g099850.1.1	0.812855	1.30758	0.621646
Solyc12g005690.1.1	Solyc07g052990.1.1	0.322527	0.518162	0.622445
Solyc12g006430.3.1	Solyc04g008310.3.1	1.06917	1.71704	0.622679
Solyc01g010510.4.1	Solyc04g005460.1.1	0.759879	1.21899	0.623367
Solyc04g056620.2.1	Solyc06g059730.3.1	0.600803	0.96197	0.624555
Solyc11g010540.1.1	Solyc04g076270.1.1	1.18162	1.89084	0.62492
Solyc06g076900.4.1	Solyc07g006990.3.1	0.75649	1.20429	0.628163
Solyc03g113010.3.1	Solyc05g007220.4.1	0.683028	1.08528	0.629356
Solyc06g060660.1.1	Solyc08g078760.1.1	0.633272	1.00507	0.630076
Solyc02g088090.1.1	Solyc03g115930.3.1	0.697383	1.10542	0.630875
Solyc03g033590.1.1	Solyc04g081250.1.1	0.871164	1.38004	0.631262
Solyc01g007000.4.1	Solyc01g080920.3.1	0.837324	1.32561	0.63165
Solyc03g120800.4.1	Solyc05g010330.4.1	0.893604	1.41449	0.63175
Solyc10g078940.2.1	Solyc07g006940.3.1	0.932188	1.47185	0.633345
Solyc11g010330.3.1	Solyc04g014220.1.1	0.399269	0.629885	0.633876
Solyc12g056190.2.1	Solyc08g081450.4.1	0.510874	0.805416	0.634299
Solyc12g005850.2.1	Solyc03g026230.1.1	0.966124	1.52298	0.634364
Solyc11g011740.1.1	Solyc04g014530.1.1	0.434579	0.684543	0.634846
Solyc01g007267.1.1	Solyc01g096210.4.1	1.11551	1.75522	0.635536
Solyc12g089160.3.1	Solyc02g084370.2.1	1.38926	2.18121	0.636922
Solyc10g078220.2.1	Solyc02g090340.2.1	0.841264	1.31562	0.639443
Solyc02g092060.1.1	Solyc06g071060.1.1	1.08408	1.69331	0.640213
Solyc10g084000.3.1	Solyc06g074930.2.1	0.810334	1.2657	0.640228
Solyc02g079710.4.1	Solyc09g011330.3.1	0.952552	1.48639	0.640849
Solyc10g084590.2.1	Solyc05g055400.4.1	0.99971	1.55799	0.641667
Solyc02g065520.1.1	Solyc02g089900.1.1	0.851867	1.32015	0.645281
Solyc11g072470.3.1	Solyc06g075330.3.1	0.45264	0.700412	0.646249
Solyc11g006450.3.1	Solyc04g009780.1.1	0.326896	0.505816	0.646275
Solyc10g081420.2.1	Solyc05g054680.1.1	1.22662	1.89717	0.646552
Solyc03g120060.2.1	Solyc08g062950.4.1	1.18615	1.83232	0.64735
Solyc03g115570.1.1	Solyc04g005460.1.1	0.81395	1.25591	0.648095
Solyc02g065560.1.1	Solyc03g114660.1.1	0.826894	1.27483	0.648629
Solyc03g119610.1.1	Solyc05g009520.2.1	0.859923	1.3252	0.648898
Solyc02g062380.3.1	Solyc02g084590.4.1	0.547474	0.842733	0.649641
Solyc06g076900.4.1	Solyc08g062580.1.1	0.659565	1.01489	0.649886
Solyc02g067280.1.1	Solyc02g088030.1.1	0.728835	1.12091	0.65022
Solyc06g053720.3.1	Solyc09g089590.1.1	0.585008	0.896874	0.652274
Solyc01g066810.4.1	Solyc12g099520.3.1	0.2971	0.454878	0.653143
Solyc10g007940.1.1	Solyc06g048900.1.1	0.764512	1.16938	0.653774
Solyc11g010330.3.1	Solyc04g074790.3.1	0.691042	1.05681	0.653892
Solyc01g109310.3.1	Solyc03g112250.1.1	0.814062	1.24278	0.655031
Solyc10g078610.1.1	Solyc10g080650.3.1	0.405942	0.619513	0.655261
Solyc06g050920.4.1	Solyc06g082070.3.1	0.850725	1.29818	0.655321
Solyc12g008670.2.1	Solyc03g121740.3.1	0.81787	1.24712	0.655807
Solyc02g067340.4.1	Solyc04g005710.3.1	1.34222	2.04488	0.656381
Solyc10g051010.3.1	Solyc11g011410.3.1	1.02224	1.54729	0.660668
Solyc01g106920.4.1	Solyc04g077720.1.1	0.460235	0.695932	0.661321
Solyc03g115450.1.1	Solyc04g005440.1.1	0.656535	0.992576	0.661445
Solyc09g065340.3.1	Solyc09g076010.3.1	0.870362	1.31432	0.662214
Solyc02g082980.1.1	Solyc03g032230.1.1	0.834205	1.25926	0.662459
Solyc10g008040.4.1	Solyc07g053360.4.1	0.539342	0.813253	0.663191
Solyc05g053120.1.1	Solyc09g008510.1.1	0.982594	1.47927	0.664241
Solyc06g066230.4.1	Solyc06g067930.2.1	1.13889	1.71442	0.664301
Solyc01g081110.4.1	Solyc09g092440.1.1	0.798663	1.19619	0.667672
Solyc01g006720.4.1	Solyc07g053300.1.1	1.01343	1.51679	0.668139
Solyc05g050300.3.1	Solyc06g048870.3.1	1.21171	1.81342	0.668188
Solyc03g026270.3.1	Solyc08g066660.1.1	0.836061	1.2501	0.668794
Solyc12g011200.3.1	Solyc02g071130.4.1	0.551258	0.822878	0.669915
Solyc06g068830.2.1	Solyc08g008305.1.1	1.09395	1.62885	0.67161
Solyc09g092480.1.1	Solyc09g098080.4.1	0.940397	1.39769	0.672823
Solyc03g098050.3.1	Solyc06g068960.1.1	0.792285	1.17712	0.673073
Solyc10g076570.2.1	Solyc10g080550.2.1	0.75534	1.12186	0.673293
Solyc01g109060.4.1	Solyc03g111650.4.1	1.21688	1.80441	0.674391
Solyc11g010460.3.1	Solyc12g087900.2.1	0.496473	0.736037	0.674522
Solyc12g008320.2.1	Solyc12g099070.1.1	0.935137	1.38592	0.674739
Solyc12g008350.3.1	Solyc03g006320.1.1	1.17946	1.74569	0.675641
Solyc03g080090.4.1	Solyc06g073050.2.1	0.523442	0.773769	0.676484
Solyc01g058540.3.1	Solyc05g053380.4.1	0.622418	0.918173	0.677887
Solyc06g076550.4.1	Solyc07g006800.1.1	0.935972	1.3806	0.677947
Solyc01g092950.3.1	Solyc10g017630.3.1	0.428795	0.631367	0.679154
Solyc01g095690.2.1	Solyc03g007350.1.1	0.881275	1.29479	0.680634
Solyc12g056460.3.1	Solyc08g080100.4.1	0.374854	0.549858	0.681728
Solyc05g010780.1.1	Solyc07g055220.3.1	0.982864	1.43901	0.683016
Solyc05g051640.4.1	Solyc06g069650.4.1	1.28657	1.88234	0.683493
Solyc02g089830.2.1	Solyc05g009900.3.1	0.803735	1.17505	0.684
Solyc02g087830.4.1	Solyc09g007510.3.1	0.91863	1.3415	0.684777
Solyc12g097060.1.1	Solyc09g091060.3.1	1.23907	1.80818	0.685258
Solyc01g066810.4.1	Solyc05g054270.2.1	0.395827	0.577566	0.685337
Solyc11g006040.2.1	Solyc05g054860.1.1	1.10907	1.61046	0.688665
Solyc03g119370.2.1	Solyc09g008250.4.1	0.881157	1.27941	0.688723
Solyc07g054560.1.1	Solyc08g068460.1.1	0.0603651	0.0875826	0.689237
Solyc10g086680.1.1	Solyc09g011710.4.1	0.619647	0.898227	0.689856
Solyc10g009310.4.1	Solyc10g078220.2.1	0.823162	1.18351	0.695525
Solyc02g063410.3.1	Solyc03g043740.4.1	0.433235	0.620437	0.698274
Solyc02g068200.1.1	Solyc02g094290.1.1	0.379955	0.543812	0.698688
Solyc12g010940.1.1	Solyc07g055270.1.1	0.635473	0.909102	0.699012
Solyc10g084010.1.1	Solyc10g086200.1.1	0.952643	1.36276	0.699052
Solyc12g005560.1.1	Solyc07g054410.1.1	0.432027	0.617476	0.699665
Solyc01g010030.3.1	Solyc05g054680.1.1	1.11473	1.59219	0.700121
Solyc12g036440.1.1	Solyc05g009210.2.1	0.64144	0.911852	0.703447
Solyc10g079170.2.1	Solyc07g006770.2.1	0.90353	1.28427	0.703533
Solyc09g065350.1.1	Solyc09g082080.1.1	0.98782	1.40352	0.703815
Solyc01g098770.1.1	Solyc07g006430.1.1	1.2343	1.75337	0.70396
Solyc02g072060.3.1	Solyc04g078770.4.1	1.12193	1.59008	0.705577
Solyc03g082430.1.1	Solyc08g083230.3.1	0.987219	1.39714	0.706598
Solyc10g076490.1.1	Solyc09g005080.1.1	0.495001	0.700529	0.70661
Solyc11g010460.3.1	Solyc04g077880.1.1	1.05867	1.4969	0.707246
Solyc01g094380.2.1	Solyc05g048800.3.1	0.272535	0.385009	0.707867
Solyc02g062990.1.1	Solyc02g085660.1.1	0.497854	0.7023	0.70889
Solyc01g059900.4.1	Solyc05g054780.3.1	1.0777	1.52005	0.708988
Solyc01g098680.2.1	Solyc07g006770.2.1	1.17972	1.66306	0.70937
Solyc01g090790.4.1	Solyc10g018510.2.1	0.560186	0.786179	0.712542
Solyc02g079010.4.1	Solyc07g063560.4.1	0.746786	1.04524	0.714465
Solyc01g109670.3.1	Solyc12g089170.3.1	1.02192	1.4299	0.714681
Solyc12g098340.2.1	Solyc05g053680.1.1	0.299772	0.418236	0.716753
Solyc10g085190.2.1	Solyc06g082030.3.1	0.93311	1.30074	0.717367
Solyc06g050760.1.1	Solyc09g014940.3.1	0.699417	0.974757	0.717529
Solyc04g005420.4.1	Solyc05g012380.3.1	1.81632	2.53021	0.717856
Solyc02g062750.4.1	Solyc02g085170.4.1	0.654105	0.911174	0.717871
Solyc10g085310.1.1	Solyc05g052420.3.1	0.439653	0.610376	0.720298
Solyc12g096510.3.1	Solyc02g081900.4.1	0.857913	1.19072	0.720499
Solyc06g008750.1.1	Solyc09g074570.1.1	0.521611	0.723811	0.720645
Solyc12g088390.1.1	Solyc09g008440.1.1	1.10391	1.53003	0.721496
Solyc10g006590.3.1	Solyc07g063860.4.1	0.344875	0.477871	0.721691
Solyc01g107930.3.1	Solyc10g050170.3.1	0.345325	0.476893	0.724113
Solyc11g066860.2.1	Solyc06g074620.3.1	0.584662	0.804741	0.726523
Solyc10g078970.1.1	Solyc10g080600.3.1	0.676607	0.931285	0.72653
Solyc04g056320.3.1	Solyc04g074320.3.1	0.959371	1.31791	0.727947
Solyc02g084830.4.1	Solyc04g082870.1.1	0.77856	1.06914	0.728213
Solyc03g121740.3.1	Solyc04g005710.3.1	1.22652	1.68129	0.729513
Solyc07g053080.4.1	Solyc07g065610.1.1	1.03179	1.41179	0.730839
Solyc03g118960.3.1	Solyc04g007530.3.1	0.866351	1.18377	0.731856
Solyc01g006920.4.1	Solyc01g081020.1.1	0.868241	1.18487	0.73277
Solyc04g063300.3.1	Solyc07g053380.2.1	0.971737	1.3261	0.732779
Solyc05g009900.3.1	Solyc06g069240.2.1	0.888398	1.21059	0.733856
Solyc01g008040.1.1	Solyc12g099550.1.1	1.07237	1.46089	0.734054
Solyc06g007790.1.1	Solyc06g083330.2.1	0.362459	0.493682	0.734195
Solyc05g007480.1.1	Solyc06g069880.1.1	0.741795	1.00892	0.735234
Solyc04g014540.3.1	Solyc07g006880.1.1	0.881064	1.19767	0.735646
Solyc02g088670.1.1	Solyc03g115450.1.1	0.907124	1.23232	0.736111
Solyc03g116540.1.1	Solyc06g065510.4.1	1.03691	1.4078	0.736543
Solyc12g010820.2.1	Solyc07g053360.4.1	0.619221	0.839857	0.737293
Solyc01g010510.4.1	Solyc03g093630.3.1	1.0548	1.42867	0.738309
Solyc04g011920.3.1	Solyc04g054220.3.1	1.12158	1.51797	0.738865
Solyc11g070170.2.1	Solyc08g066400.3.1	0.256061	0.345676	0.740753
Solyc12g099070.1.1	Solyc03g006650.2.1	0.861626	1.16204	0.741477
Solyc02g091670.1.1	Solyc04g076820.1.1	0.665609	0.893824	0.744676
Solyc08g062580.1.1	Solyc09g065710.1.1	0.740586	0.994447	0.744721
Solyc10g079320.3.1	Solyc05g052870.4.1	1.00081	1.34241	0.745537
Solyc11g006750.1.1	Solyc05g055250.2.1	0.504005	0.675752	0.745844
Solyc10g078890.2.1	Solyc04g064690.4.1	0.806526	1.08019	0.746649
Solyc12g042400.1.1	Solyc09g065710.1.1	0.813243	1.08409	0.750161
Solyc10g083560.1.1	Solyc02g067020.1.1	1.06007	1.41268	0.750397
Solyc05g052870.4.1	Solyc07g006720.4.1	0.886914	1.18065	0.751206
Solyc02g087970.1.1	Solyc03g098060.3.1	0.734781	0.977555	0.751651
Solyc12g095980.2.1	Solyc02g081450.2.1	0.993968	1.31613	0.755218
Solyc10g079790.1.1	Solyc04g017750.4.1	0.489534	0.646894	0.756745
Solyc12g006020.1.1	Solyc12g008400.2.1	1.05465	1.39209	0.757602
Solyc03g026270.3.1	Solyc08g080290.4.1	0.772146	1.01902	0.757736
Solyc01g007850.2.1	Solyc03g007350.1.1	0.833764	1.09861	0.758925
Solyc04g076190.1.1	Solyc05g051240.1.1	1.07189	1.41097	0.759682
Solyc06g083940.1.1	Solyc09g066250.1.1	0.607086	0.798852	0.759947
Solyc12g088970.1.1	Solyc02g084570.4.1	0.873394	1.14081	0.765589
Solyc10g083260.1.1	Solyc09g010140.3.1	0.191852	0.250581	0.765629
Solyc03g119120.3.1	Solyc07g006990.3.1	0.811545	1.0572	0.767635
Solyc11g012385.1.1	Solyc04g014780.1.1	0.545785	0.710164	0.768534
Solyc10g083260.1.1	Solyc10g086110.1.1	0.517974	0.672871	0.769796
Solyc11g012385.1.1	Solyc05g054120.1.1	0.51071	0.662238	0.771188
Solyc11g007310.3.1	Solyc11g066990.2.1	1.13708	1.47396	0.771441
Solyc03g006220.4.1	Solyc07g053330.2.1	1.33589	1.73081	0.771827
Solyc09g092280.1.1	Solyc09g098210.2.1	1.19998	1.55378	0.772301
Solyc01g096210.4.1	Solyc11g005940.3.1	1.08746	1.40666	0.77308
Solyc06g054290.3.1	Solyc09g075670.1.1	0.322921	0.41744	0.773575
Solyc03g007840.1.1	Solyc04g063340.3.1	0.949372	1.22631	0.774169
Solyc10g008080.3.1	Solyc07g053420.4.1	0.599849	0.774378	0.774621
Solyc10g080140.2.1	Solyc04g015730.3.1	0.456798	0.587648	0.777332
Solyc11g008180.1.1	Solyc05g055540.3.1	0.518839	0.666789	0.778116
Solyc07g052960.3.1	Solyc07g063940.2.1	1.08992	1.39515	0.78122
Solyc03g005500.1.1	Solyc04g014530.1.1	0.644368	0.823959	0.782038
Solyc10g011910.4.1	Solyc05g050040.3.1	0.979097	1.25	0.783277
Solyc03g120780.3.1	Solyc06g066660.4.1	0.521294	0.663034	0.786225
Solyc01g096120.3.1	Solyc03g082840.3.1	0.922722	1.1622	0.793943
Solyc04g006980.1.1	Solyc05g009900.3.1	0.475586	0.598849	0.794167
Solyc04g005460.1.1	Solyc05g006800.2.1	0.835393	1.05168	0.79434
Solyc10g084000.3.1	Solyc10g085910.2.1	2.02443	2.54772	0.794606
Solyc01g108210.4.1	Solyc02g090300.3.1	1.20025	1.50554	0.797225
Solyc01g095905.1.1	Solyc10g009480.4.1	0.207367	0.259647	0.798648
Solyc12g096200.2.1	Solyc05g053150.2.1	0.463347	0.579735	0.799239
Solyc05g052410.3.1	Solyc08g081960.3.1	1.34706	1.68508	0.799406
Solyc03g005900.4.1	Solyc09g008690.3.1	0.706919	0.883689	0.799963
Solyc02g091190.4.1	Solyc03g034415.1.1	0.30643	0.381286	0.803677
Solyc11g006190.3.1	Solyc04g076220.3.1	1.3515	1.677	0.805901
Solyc10g083330.1.1	Solyc11g006900.1.1	0.897092	1.11304	0.805984
Solyc04g006930.3.1	Solyc04g007390.4.1	1.18454	1.46779	0.807022
Solyc04g063300.3.1	Solyc05g012630.2.1	1.03001	1.27582	0.807339
Solyc02g088670.1.1	Solyc04g005440.1.1	0.950163	1.17539	0.808383
Solyc12g095830.3.1	Solyc08g066400.3.1	0.255826	0.316335	0.80872
Solyc02g093990.4.1	Solyc03g111200.3.1	1.16088	1.43355	0.809793
Solyc12g089270.1.1	Solyc07g066560.1.1	1.11358	1.37428	0.810299
Solyc12g099220.1.1	Solyc07g052960.3.1	1.10347	1.35864	0.81219
Solyc11g008180.1.1	Solyc09g008370.1.1	0.516662	0.636079	0.812262
Solyc01g095690.2.1	Solyc03g114660.1.1	1.0223	1.25803	0.812619
Solyc06g150137.1.1	Solyc07g007460.3.1	1.05145	1.29084	0.814545
Solyc06g008240.3.1	Solyc09g072640.3.1	0.681629	0.8364	0.814955
Solyc05g009250.1.1	Solyc08g081960.3.1	1.31927	1.61475	0.817012
Solyc03g095780.3.1	Solyc05g052420.3.1	0.288343	0.352747	0.817421
Solyc10g007970.2.1	Solyc06g048870.3.1	1.26264	1.54463	0.817437
Solyc06g076840.3.1	Solyc07g054840.4.1	1.21234	1.4803	0.818982
Solyc03g032060.1.1	Solyc09g010650.1.1	1.18319	1.44419	0.819275
Solyc11g020230.1.1	Solyc04g006930.3.1	1.8574	2.26638	0.819545
Solyc02g092860.3.1	Solyc03g025640.2.1	1.24357	1.51419	0.821277
Solyc12g089160.3.1	Solyc04g081590.4.1	1.30238	1.58337	0.822539
Solyc03g007350.1.1	Solyc07g053380.2.1	0.928506	1.1288	0.822559
Solyc03g007350.1.1	Solyc07g053380.2.1	0.928506	1.1288	0.822559
Solyc01g090560.4.1	Solyc08g078410.2.1	0.491757	0.596021	0.825066
Solyc12g089160.3.1	Solyc03g033610.1.1	1.38885	1.6796	0.826895
Solyc06g084190.3.1	Solyc09g065410.4.1	0.488475	0.590269	0.827547
Solyc10g078970.1.1	Solyc07g006880.1.1	1.13469	1.3653	0.831089
Solyc03g116160.1.1	Solyc05g007480.1.1	1.16545	1.40178	0.831402
Solyc03g111990.4.1	Solyc04g009930.3.1	1.09508	1.31652	0.831801
Solyc12g089070.1.1	Solyc04g080070.1.1	0.572901	0.687433	0.833392
Solyc11g008310.3.1	Solyc05g055560.1.1	0.321434	0.385406	0.834014
Solyc09g066250.1.1	Solyc09g089590.1.1	0.811225	0.970578	0.835817
Solyc07g005920.3.1	Solyc07g006770.2.1	0.910198	1.08867	0.836065
Solyc01g081560.2.1	Solyc09g092050.4.1	0.820042	0.980658	0.836216
Solyc10g086110.1.1	Solyc09g010140.3.1	0.878994	1.05025	0.836939
Solyc12g089160.3.1	Solyc04g081080.1.1	1.42218	1.69166	0.840703
Solyc01g108410.3.1	Solyc10g081880.3.1	1.04321	1.23967	0.841527
Solyc12g005780.3.1	Solyc07g052560.3.1	0.21983	0.260951	0.84242
Solyc02g082570.3.1	Solyc03g032100.2.1	0.823585	0.975344	0.844404
Solyc12g098410.2.1	Solyc09g091920.3.1	0.484282	0.573369	0.844625
Solyc10g083400.1.1	Solyc11g007980.2.1	1.19638	1.41084	0.847993
Solyc12g006020.1.1	Solyc04g008830.1.1	1.08382	1.27775	0.848223
Solyc03g113670.4.1	Solyc06g071260.4.1	0.395869	0.465232	0.850906
Solyc06g076900.4.1	Solyc07g053380.2.1	1.19688	1.40654	0.850944
Solyc01g095690.2.1	Solyc09g008300.2.1	0.914873	1.07481	0.851196
Solyc02g065800.3.1	Solyc03g115010.3.1	0.605611	0.710127	0.852821
Solyc05g009520.2.1	Solyc06g069150.1.1	1.06206	1.23947	0.856866
Solyc11g069030.3.1	Solyc03g121740.3.1	0.860599	1.00421	0.856988
Solyc02g088570.2.1	Solyc05g012560.3.1	1.62673	1.89808	0.857041
Solyc01g111970.4.1	Solyc06g076330.3.1	1.09071	1.27107	0.858103
Solyc02g090290.3.1	Solyc03g044742.1.1	0.436451	0.508271	0.858697
Solyc12g006280.3.1	Solyc07g045000.4.1	0.325554	0.378546	0.860012
Solyc01g108190.3.1	Solyc03g114420.1.1	0.903518	1.05013	0.860384
Solyc03g121700.4.1	Solyc06g062680.3.1	0.955071	1.1092	0.861042
Solyc11g011270.1.1	Solyc05g051350.2.1	0.487085	0.563975	0.863664
Solyc10g085920.3.1	Solyc12g099480.2.1	1.49961	1.73364	0.865007
Solyc10g009110.1.1	Solyc02g067020.1.1	1.00145	1.15584	0.866422
Solyc10g078220.2.1	Solyc06g067930.2.1	1.1518	1.32335	0.870367
Solyc04g008310.3.1	Solyc07g006720.4.1	1.13334	1.29738	0.873564
Solyc05g052030.1.1	Solyc06g082590.1.1	0.922777	1.05243	0.876803
Solyc12g088750.2.1	Solyc07g065610.1.1	0.969784	1.10571	0.877067
Solyc12g015880.2.1	Solyc07g065840.2.1	1.57761	1.78084	0.885877
Solyc12g010490.3.1	Solyc06g068830.2.1	1.57083	1.77223	0.88636
Solyc04g006980.1.1	Solyc06g069460.3.1	1.13104	1.27511	0.887015
Solyc05g007550.3.1	Solyc07g006840.1.1	1.05492	1.18625	0.889289
Solyc10g085940.1.1	Solyc09g005880.1.1	0.506048	0.566576	0.893168
Solyc06g054310.1.1	Solyc06g084280.1.1	0.900476	1.00747	0.8938
Solyc11g064750.3.1	Solyc12g099850.1.1	0.813331	0.90829	0.895453
Solyc07g005770.2.1	Solyc09g092280.1.1	1.49761	1.67147	0.895984
Solyc02g065640.3.1	Solyc03g046320.4.1	0.585962	0.653788	0.896257
Solyc12g044670.2.1	Solyc03g121220.2.1	0.606511	0.676397	0.896679
Solyc10g009110.1.1	Solyc10g078610.1.1	1.02649	1.14251	0.898451
Solyc11g066400.1.1	Solyc05g054650.1.1	0.604703	0.671754	0.900186
Solyc10g008960.1.1	Solyc10g078940.2.1	0.995578	1.10492	0.901043
Solyc02g088190.4.1	Solyc03g119370.2.1	0.939213	1.04133	0.901939
Solyc08g076700.1.1	Solyc09g008390.3.1	0.615037	0.679149	0.9056
Solyc11g011410.3.1	Solyc03g095200.1.1	1.05097	1.157	0.908359
Solyc03g117250.4.1	Solyc06g065850.3.1	2.10558	2.3177	0.908479
Solyc01g109310.3.1	Solyc02g090740.3.1	1.16976	1.28664	0.909165
Solyc04g082690.1.1	Solyc06g063110.3.1	1.03354	1.13454	0.910982
Solyc10g079360.3.1	Solyc10g079990.3.1	0.932523	1.02248	0.912022
Solyc03g113120.4.1	Solyc05g007110.2.1	0.81844	0.895901	0.913538
Solyc02g077360.1.1	Solyc06g051840.1.1	1.07553	1.17341	0.916585
Solyc03g115940.4.1	Solyc06g069760.3.1	2.13176	2.32344	0.917504
Solyc01g010440.4.1	Solyc05g006900.2.1	0.380463	0.414653	0.917546
Solyc10g076460.2.1	Solyc07g045000.4.1	1.1044	1.19983	0.920461
Solyc10g074950.2.1	Solyc03g006290.4.1	1.05176	1.12652	0.93363
Solyc02g062910.3.1	Solyc04g076070.1.1	1.1189	1.19833	0.933713
Solyc03g116000.1.1	Solyc06g068810.4.1	1.74476	1.86722	0.934416
Solyc02g062140.2.1	Solyc03g033510.3.1	1.90216	2.03447	0.934967
Solyc10g084860.1.1	Solyc12g007110.2.1	1.22413	1.30622	0.937157
Solyc03g123680.1.1	Solyc04g014220.1.1	1.07256	1.14228	0.938967
Solyc01g010510.4.1	Solyc05g012630.2.1	1.17919	1.25355	0.940686
Solyc05g050790.3.1	Solyc06g068830.2.1	0.954021	1.01403	0.940821
Solyc03g120460.4.1	Solyc08g067060.2.1	1.27679	1.35478	0.942435
Solyc03g026270.3.1	Solyc09g066340.1.1	0.810062	0.858823	0.943223
Solyc03g006300.3.1	Solyc09g008860.4.1	1.39524	1.47577	0.945435
Solyc11g012510.3.1	Solyc04g014830.3.1	0.956834	1.01041	0.94698
Solyc02g065430.1.1	Solyc03g034410.1.1	1.01519	1.06719	0.951269
Solyc03g114990.2.1	Solyc06g069450.4.1	0.54843	0.576369	0.951526
Solyc06g008890.4.1	Solyc09g074240.1.1	0.963503	1.01218	0.951911
Solyc03g025170.1.1	Solyc07g052960.3.1	1.32112	1.38621	0.953047
Solyc02g084590.4.1	Solyc03g033660.4.1	1.95548	2.04903	0.954346
Solyc10g078610.1.1	Solyc05g052410.3.1	1.16047	1.21236	0.957204
Solyc10g008780.1.1	Solyc02g077250.2.1	0.911999	0.952021	0.957961
Solyc02g085500.4.1	Solyc04g080210.1.1	1.09525	1.14259	0.958574
Solyc10g086670.2.1	Solyc05g054270.2.1	0.945301	0.985123	0.959576
Solyc12g009900.3.1	Solyc07g005910.3.1	2.16188	2.2474	0.961943
Solyc11g066070.2.1	Solyc06g076010.3.1	1.99761	2.07653	0.961992
Solyc03g005960.3.1	Solyc07g053080.4.1	1.18814	1.23355	0.963186
Solyc10g087015.1.1	Solyc07g055350.4.1	1.23941	1.28617	0.963647
Solyc11g008180.1.1	Solyc11g066330.2.1	0.706832	0.730581	0.967494
Solyc11g071640.3.1	Solyc06g073740.3.1	2.54433	2.6238	0.969711
Solyc12g094530.1.1	Solyc03g032230.1.1	0.839392	0.865178	0.970195
Solyc07g054480.3.1	Solyc08g068230.4.1	1.27328	1.3087	0.972933
Solyc10g084340.2.1	Solyc02g030210.4.1	1.6723	1.71809	0.973349
Solyc02g085620.3.1	Solyc04g082500.4.1	1.30441	1.3393	0.973955
Solyc02g084760.3.1	Solyc04g080810.4.1	1.9018	1.95187	0.974348
Solyc01g112330.1.1	Solyc12g095740.3.1	0.850717	0.872202	0.975367
Solyc10g084050.2.1	Solyc06g066810.3.1	1.18119	1.20979	0.976357
Solyc12g089040.3.1	Solyc03g005990.3.1	2.18459	2.23699	0.976575
Solyc02g092570.1.1	Solyc03g025170.1.1	1.23348	1.26306	0.976579
Solyc01g108410.3.1	Solyc04g079150.1.1	1.19644	1.22365	0.977764
Solyc02g063340.1.1	Solyc06g083000.1.1	0.729999	0.745657	0.979001
Solyc01g096940.4.1	Solyc12g089160.3.1	1.17115	1.19458	0.980383
Solyc05g009250.1.1	Solyc06g068830.2.1	1.21252	1.23233	0.983925
Solyc02g063520.3.1	Solyc02g091930.3.1	1.60376	1.62799	0.985117
Solyc01g008110.4.1	Solyc07g055440.2.1	1.31177	1.32722	0.988357
Solyc01g008830.2.1	Solyc11g008030.3.1	0.959783	0.970316	0.989146
Solyc03g006150.2.1	Solyc04g008480.2.1	1.02034	1.03125	0.989417
Solyc10g080960.1.1	Solyc12g006280.3.1	1.21855	1.22658	0.993455
Solyc12g042210.2.1	Solyc08g066660.1.1	1.14768	1.15364	0.994834
Solyc01g009040.4.1	Solyc04g008070.3.1	1.84403	1.84677	0.998518
Solyc01g095930.4.1	Solyc01g107900.3.1	-2	-2	1
Solyc01g096050.4.1	Solyc01g107950.2.1	-2	-2	1
Solyc01g096200.4.1	Solyc01g107980.3.1	-2	-2	1
Solyc01g008740.2.1	Solyc01g096350.3.1	-2	-2	1
Solyc01g006500.4.1	Solyc01g107320.3.1	-2	-2	1
Solyc01g006910.4.1	Solyc01g107930.3.1	-2	-2	1
Solyc01g007130.3.1	Solyc01g108000.3.1	-2	-2	1
Solyc01g007950.4.1	Solyc01g108320.3.1	-2	-2	1
Solyc01g007110.3.1	Solyc01g096150.4.1	-2	-2	1
Solyc01g079170.3.1	Solyc01g100830.2.1	-2	-2	1
Solyc01g079310.3.1	Solyc01g100590.3.1	-2	-2	1
Solyc01g079535.1.1	Solyc01g100350.3.1	-2	-2	1
Solyc01g079610.3.1	Solyc01g100230.3.1	-2	-2	1
Solyc01g098710.3.1	Solyc01g101240.4.1	-2	-2	1
Solyc01g098740.4.1	Solyc01g101100.4.1	-2	-2	1
Solyc01g099350.3.1	Solyc01g100600.4.1	-2	-2	1
Solyc01g099530.3.1	Solyc01g100580.3.1	-2	-2	1
Solyc01g059930.3.1	Solyc01g100370.3.1	-2	-2	1
Solyc01g065550.3.1	Solyc01g100140.4.1	-2	-2	1
Solyc01g090420.4.1	Solyc01g091740.4.1	-2	-2	1
Solyc01g090460.3.1	Solyc01g091630.3.1	-2	-2	1
Solyc01g080720.4.1	Solyc01g097130.4.1	-2	-2	1
Solyc01g080770.3.1	Solyc01g096940.4.1	-2	-2	1
Solyc01g081110.4.1	Solyc01g096440.4.1	-2	-2	1
Solyc01g081240.3.1	Solyc01g096200.4.1	-2	-2	1
Solyc01g006840.3.1	Solyc01g081290.4.1	-2	-2	1
Solyc01g006910.4.1	Solyc01g081040.4.1	-2	-2	1
Solyc01g007130.3.1	Solyc01g080880.4.1	-2	-2	1
Solyc01g079750.3.1	Solyc01g098980.4.1	-2	-2	1
Solyc01g079780.3.1	Solyc01g098860.3.1	-2	-2	1
Solyc01g111120.4.1	Solyc10g054870.3.1	-2	-2	1
Solyc01g111230.3.1	Solyc10g055090.1.1	-2	-2	1
Solyc01g111310.3.1	Solyc10g055260.2.1	-2	-2	1
Solyc01g111340.4.1	Solyc10g055370.2.1	-2	-2	1
Solyc01g111350.3.1	Solyc10g055390.2.1	-2	-2	1
Solyc01g111530.3.1	Solyc10g055450.2.1	-2	-2	1
Solyc01g111560.3.1	Solyc10g055545.1.1	-2	-2	1
Solyc01g111580.3.1	Solyc10g055550.3.1	-2	-2	1
Solyc01g111640.3.1	Solyc10g055570.3.1	-2	-2	1
Solyc01g111760.4.1	Solyc10g055670.2.1	-2	-2	1
Solyc01g111830.3.1	Solyc10g055680.1.1	-2	-2	1
Solyc01g112050.3.1	Solyc10g074470.3.1	-2	-2	1
Solyc01g112170.3.1	Solyc10g074570.2.1	-2	-2	1
Solyc01g112250.4.1	Solyc10g074740.2.1	-2	-2	1
Solyc01g006760.3.1	Solyc10g081690.1.1	-2	-2	1
Solyc01g006790.3.1	Solyc10g081700.3.1	-2	-2	1
Solyc01g006930.3.1	Solyc10g081840.3.1	-2	-2	1
Solyc01g007080.3.1	Solyc10g081890.2.1	-2	-2	1
Solyc01g007130.3.1	Solyc10g081910.2.1	-2	-2	1
Solyc01g007260.3.1	Solyc10g082000.3.1	-2	-2	1
Solyc01g007740.4.1	Solyc10g082030.2.1	-2	-2	1
Solyc01g007780.4.1	Solyc10g082040.2.1	-2	-2	1
Solyc01g007800.3.1	Solyc10g082050.1.1	-2	-2	1
Solyc01g007860.3.1	Solyc10g083120.3.1	-2	-2	1
Solyc01g109060.4.1	Solyc10g051010.3.1	-2	-2	1
Solyc01g109330.3.1	Solyc10g051200.2.1	-2	-2	1
Solyc01g109340.4.1	Solyc10g051270.2.1	-2	-2	1
Solyc01g109530.3.1	Solyc10g051330.3.1	-2	-2	1
Solyc01g109780.3.1	Solyc10g052650.3.1	-2	-2	1
Solyc01g109940.3.1	Solyc10g054040.3.1	-2	-2	1
Solyc01g110280.3.1	Solyc10g054100.3.1	-2	-2	1
Solyc01g110320.4.1	Solyc10g054320.2.1	-2	-2	1
Solyc01g110360.3.1	Solyc10g054340.1.1	-2	-2	1
Solyc01g110440.5.1.1	Solyc10g054440.3.1	-2	-2	1
Solyc01g110555.1.1	Solyc10g054720.1.1	-2	-2	1
Solyc01g107300.4.1	Solyc10g049630.2.1	-2	-2	1
Solyc01g107420.2.1	Solyc10g049850.3.1	-2	-2	1
Solyc01g107430.2.1	Solyc10g049870.1.1	-2	-2	1
Solyc01g107700.4.1	Solyc10g049910.2.1	-2	-2	1
Solyc01g107790.2.1	Solyc10g050110.1.1	-2	-2	1
Solyc01g108010.3.1	Solyc10g050190.3.1	-2	-2	1
Solyc01g108100.3.1	Solyc10g050220.2.1	-2	-2	1
Solyc01g108110.4.1	Solyc10g050230.3.1	-2	-2	1
Solyc01g108310.4.1	Solyc10g050550.3.1	-2	-2	1
Solyc01g108500.4.1	Solyc10g050860.3.1	-2	-2	1
Solyc01g108510.3.1	Solyc10g050870.3.1	-2	-2	1
Solyc01g106400.3.1	Solyc10g047930.2.1	-2	-2	1
Solyc01g106570.3.1	Solyc10g048010.2.1	-2	-2	1
Solyc01g106600.2.1	Solyc10g048040.1.1	-2	-2	1
Solyc01g106690.3.1	Solyc10g048070.2.1	-2	-2	1
Solyc01g008950.4.1	Solyc10g081170.2.1	-2	-2	1
Solyc01g008980.3.1	Solyc10g081350.2.1	-2	-2	1
Solyc01g009070.3.1	Solyc10g081490.2.1	-2	-2	1
Solyc01g009300.3.1	Solyc10g081740.3.1	-2	-2	1
Solyc01g067510.3.1	Solyc10g074890.2.1	-2	-2	1
Solyc01g067640.3.1	Solyc10g074930.1.1	-2	-2	1
Solyc01g067850.2.1	Solyc10g075116.1.1	-2	-2	1
Solyc01g098160.3.1	Solyc10g085450.3.1	-2	-2	1
Solyc01g098410.4.1	Solyc10g085670.2.1	-2	-2	1
Solyc01g098710.3.1	Solyc10g085760.1.1	-2	-2	1
Solyc01g010780.4.1	Solyc10g051330.3.1	-2	-2	1
Solyc01g086920.3.1	Solyc10g085120.3.1	-2	-2	1
Solyc01g087150.3.1	Solyc10g085330.2.1	-2	-2	1
Solyc01g087200.3.1	Solyc10g085460.3.1	-2	-2	1
Solyc01g086850.3.1	Solyc10g079030.2.1	-2	-2	1
Solyc01g086870.3.1	Solyc10g079050.2.1	-2	-2	1
Solyc01g086960.3.1	Solyc10g079080.2.1	-2	-2	1
Solyc01g010260.3.1	Solyc10g087010.3.1	-2	-2	1
Solyc01g010890.4.1	Solyc10g084780.3.1	-2	-2	1
Solyc01g010950.3.1	Solyc10g084930.2.1	-2	-2	1
Solyc01g011040.3.1	Solyc10g085120.3.1	-2	-2	1
Solyc01g107870.3.1	Solyc10g081330.3.1	-2	-2	1
Solyc01g108280.3.1	Solyc10g081640.3.1	-2	-2	1
Solyc01g108400.3.1	Solyc10g081740.3.1	-2	-2	1
Solyc01g094410.3.1	Solyc10g017590.3.1	-2	-2	1
Solyc01g094790.3.1	Solyc10g012370.3.1	-2	-2	1
Solyc01g094820.3.1	Solyc10g012210.3.1	-2	-2	1
Solyc01g095020.3.1	Solyc10g012030.4.1	-2	-2	1
Solyc01g095060.4.1	Solyc10g011980.3.1	-2	-2	1
Solyc01g095070.4.1	Solyc10g011960.3.1	-2	-2	1
Solyc01g095180.2.1	Solyc10g011880.1.1	-2	-2	1
Solyc01g095200.3.1	Solyc10g011870.3.1	-2	-2	1
Solyc01g095410.3.1	Solyc10g011780.1.1	-2	-2	1
Solyc01g095470.3.1	Solyc10g011760.3.1	-2	-2	1
Solyc01g095490.3.1	Solyc10g011740.3.1	-2	-2	1
Solyc01g095560.3.1	Solyc10g011680.4.1	-2	-2	1
Solyc01g095570.3.1	Solyc10g011670.3.1	-2	-2	1
Solyc01g095580.3.1	Solyc10g009600.1.1	-2	-2	1
Solyc01g095610.4.1	Solyc10g009590.4.1	-2	-2	1
Solyc01g095810.3.1	Solyc10g009487.1.1	-2	-2	1
Solyc01g095930.4.1	Solyc10g009430.3.1	-2	-2	1
Solyc01g096020.4.1	Solyc10g009420.3.1	-2	-2	1
Solyc01g096080.3.1	Solyc10g009380.3.1	-2	-2	1
Solyc01g096180.4.1	Solyc10g009330.3.1	-2	-2	1
Solyc01g090730.3.1	Solyc10g018780.3.1	-2	-2	1
Solyc01g090810.4.1	Solyc10g018500.1.1	-2	-2	1
Solyc01g091030.3.1	Solyc10g018340.1.1	-2	-2	1
Solyc01g091050.4.1	Solyc10g018320.1.1	-2	-2	1
Solyc01g091250.3.1	Solyc10g018200.2.1	-2	-2	1
Solyc01g091630.3.1	Solyc10g018000.1.1	-2	-2	1
Solyc01g091880.3.1	Solyc10g017810.2.1	-2	-2	1
Solyc01g091910.4.1	Solyc10g017650.3.1	-2	-2	1
Solyc01g094030.3.1	Solyc10g017590.3.1	-2	-2	1
Solyc01g065700.3.1	Solyc10g049630.2.1	-2	-2	1
Solyc01g008740.2.1	Solyc10g074740.2.1	-2	-2	1
Solyc01g008950.4.1	Solyc10g074570.2.1	-2	-2	1
Solyc01g108320.3.1	Solyc10g084200.2.1	-2	-2	1
Solyc01g108410.3.1	Solyc10g084080.3.1	-2	-2	1
Solyc01g105383.1.1	Solyc11g009080.2.1	-2	-2	1
Solyc01g105387.1.1	Solyc11g009100.2.1	-2	-2	1
Solyc01g105560.3.1	Solyc11g010300.2.1	-2	-2	1
Solyc01g105780.4.1	Solyc11g010540.1.1	-2	-2	1
Solyc01g009070.3.1	Solyc11g071300.2.1	-2	-2	1
Solyc01g009240.4.1	Solyc11g071640.3.1	-2	-2	1
Solyc01g009160.2.1	Solyc11g066490.1.1	-2	-2	1
Solyc01g009370.2.1	Solyc11g066580.3.1	-2	-2	1
Solyc01g008440.3.1	Solyc11g007250.2.1	-2	-2	1
Solyc01g008970.4.1	Solyc11g008290.1.1	-2	-2	1
Solyc01g096440.4.1	Solyc11g005960.1.1	-2	-2	1
Solyc01g105000.3.1	Solyc11g007200.3.1	-2	-2	1
Solyc01g105610.1.1	Solyc11g007530.2.1	-2	-2	1
Solyc01g094940.4.1	Solyc11g008960.3.1	-2	-2	1
Solyc01g095160.3.1	Solyc11g010220.2.1	-2	-2	1
Solyc01g095180.2.1	Solyc11g010330.3.1	-2	-2	1
Solyc01g095430.3.1	Solyc11g010480.2.1	-2	-2	1
Solyc01g095510.3.1	Solyc11g010500.1.1	-2	-2	1
Solyc01g008680.4.1	Solyc11g065080.2.1	-2	-2	1
Solyc01g008690.3.1	Solyc11g065020.3.1	-2	-2	1
Solyc01g008990.4.1	Solyc11g072180.3.1	-2	-2	1
Solyc01g009060.3.1	Solyc11g072070.3.1	-2	-2	1
Solyc01g009070.3.1	Solyc11g072060.3.1	-2	-2	1
Solyc01g066870.3.1	Solyc12g099600.2.1	-2	-2	1
Solyc01g060080.4.1	Solyc12g099320.2.1	-2	-2	1
Solyc01g060490.4.1	Solyc12g099370.2.1	-2	-2	1
Solyc01g065540.3.1	Solyc12g099380.3.1	-2	-2	1
Solyc01g065700.3.1	Solyc12g099600.2.1	-2	-2	1
Solyc01g091600.4.1	Solyc12g056400.3.1	-2	-2	1
Solyc01g091760.3.1	Solyc12g056430.1.1	-2	-2	1
Solyc01g091870.3.1	Solyc12g056440.2.1	-2	-2	1
Solyc01g094010.3.1	Solyc12g150125.1.1	-2	-2	1
Solyc01g094350.4.1	Solyc12g056740.2.1	-2	-2	1
Solyc01g098410.4.1	Solyc12g098960.2.1	-2	-2	1
Solyc01g098740.4.1	Solyc12g099250.2.1	-2	-2	1
Solyc01g099280.3.1	Solyc12g099970.2.1	-2	-2	1
Solyc01g107780.4.1	Solyc12g088690.2.1	-2	-2	1
Solyc01g109140.3.1	Solyc12g088970.1.1	-2	-2	1
Solyc01g109350.3.1	Solyc12g088980.2.1	-2	-2	1
Solyc01g095620.3.1	Solyc12g088690.2.1	-2	-2	1
Solyc01g095810.3.1	Solyc12g088740.2.1	-2	-2	1
Solyc01g096050.4.1	Solyc12g088790.3.1	-2	-2	1
Solyc01g008440.3.1	Solyc12g005030.3.1	-2	-2	1
Solyc01g008500.4.1	Solyc12g005290.2.1	-2	-2	1
Solyc01g009070.3.1	Solyc12g005640.2.1	-2	-2	1
Solyc01g111880.4.1	Solyc12g094410.3.1	-2	-2	1
Solyc01g112220.4.1	Solyc12g094680.3.1	-2	-2	1
Solyc01g094810.3.1	Solyc12g056100.3.1	-2	-2	1
Solyc01g094940.4.1	Solyc12g056300.3.1	-2	-2	1
Solyc01g095180.2.1	Solyc12g056400.3.1	-2	-2	1
Solyc01g095510.3.1	Solyc12g056660.3.1	-2	-2	1
Solyc01g068250.2.1	Solyc12g040510.2.1	-2	-2	1
Solyc01g079240.3.1	Solyc12g042460.2.1	-2	-2	1
Solyc01g096170.4.1	Solyc12g095870.3.1	-2	-2	1
Solyc01g096200.4.1	Solyc12g094610.3.1	-2	-2	1
Solyc01g107450.4.1	Solyc02g092830.4.1	-2	-2	1
Solyc01g107730.3.1	Solyc02g092980.3.1	-2	-2	1
Solyc01g107800.4.1	Solyc02g093090.1.1	-2	-2	1
Solyc01g107860.3.1	Solyc02g093140.4.1	-2	-2	1
Solyc01g108210.4.1	Solyc02g093540.4.1	-2	-2	1
Solyc01g108513.1.1	Solyc02g093790.3.1	-2	-2	1
Solyc01g108280.3.1	Solyc02g090390.4.1	-2	-2	1
Solyc01g108300.3.1	Solyc02g090400.4.1	-2	-2	1
Solyc01g108510.3.1	Solyc02g090620.3.1	-2	-2	1
Solyc01g096190.3.1	Solyc02g064680.4.1	-2	-2	1
Solyc01g094660.3.1	Solyc02g087830.4.1	-2	-2	1
Solyc01g094840.3.1	Solyc02g088030.1.1	-2	-2	1
Solyc01g094960.3.1	Solyc02g088330.2.1	-2	-2	1
Solyc01g095100.4.1	Solyc02g088340.4.1	-2	-2	1
Solyc01g095160.3.1	Solyc02g088470.1.1	-2	-2	1
Solyc01g095320.4.1	Solyc02g088660.4.1	-2	-2	1
Solyc01g106320.2.1	Solyc02g091670.1.1	-2	-2	1
Solyc01g106500.4.1	Solyc02g091840.3.1	-2	-2	1
Solyc01g106650.3.1	Solyc02g091920.3.1	-2	-2	1
Solyc01g091400.3.1	Solyc02g086480.1.1	-2	-2	1
Solyc01g091620.3.1	Solyc02g086670.4.1	-2	-2	1
Solyc01g091630.3.1	Solyc02g086930.4.1	-2	-2	1
Solyc01g091770.4.1	Solyc02g087040.1.1	-2	-2	1
Solyc01g091940.3.1	Solyc02g087250.4.1	-2	-2	1
Solyc01g093970.4.1	Solyc02g087350.3.1	-2	-2	1
Solyc01g067390.4.1	Solyc02g062780.4.1	-2	-2	1
Solyc01g100220.3.1	Solyc02g084590.4.1	-2	-2	1
Solyc01g100320.3.1	Solyc02g084710.3.1	-2	-2	1
Solyc01g100460.3.1	Solyc02g084860.1.1	-2	-2	1
Solyc01g108930.3.1	Solyc02g090170.3.1	-2	-2	1
Solyc01g109020.3.1	Solyc02g090210.3.1	-2	-2	1
Solyc01g094800.4.1	Solyc02g062780.4.1	-2	-2	1
Solyc01g094940.4.1	Solyc02g062790.3.1	-2	-2	1
Solyc01g095620.3.1	Solyc02g062990.1.1	-2	-2	1
Solyc01g104170.3.1	Solyc02g093950.3.1	-2	-2	1
Solyc01g104380.3.1	Solyc02g094050.4.1	-2	-2	1
Solyc01g104550.3.1	Solyc02g094270.2.1	-2	-2	1
Solyc01g104970.3.1	Solyc02g094380.3.1	-2	-2	1
Solyc01g111270.3.1	Solyc02g083820.1.1	-2	-2	1
Solyc01g111320.3.1	Solyc02g083760.4.1	-2	-2	1
Solyc01g111600.3.1	Solyc02g083550.2.1	-2	-2	1
Solyc01g111730.3.1	Solyc02g083420.3.1	-2	-2	1
Solyc01g111960.3.1	Solyc02g083160.3.1	-2	-2	1
Solyc01g010020.3.1	Solyc02g063340.1.1	-2	-2	1
Solyc01g010030.3.1	Solyc02g063330.3.1	-2	-2	1
Solyc01g010360.3.1	Solyc02g063070.3.1	-2	-2	1
Solyc01g010660.3.1	Solyc02g062790.3.1	-2	-2	1
Solyc01g109120.3.1	Solyc02g090150.1.1	-2	-2	1
Solyc01g109270.3.1	Solyc02g089980.3.1	-2	-2	1
Solyc01g109340.4.1	Solyc02g089870.3.1	-2	-2	1
Solyc01g109530.3.1	Solyc02g089750.4.1	-2	-2	1
Solyc01g109880.3.1	Solyc02g089420.1.1	-2	-2	1
Solyc01g109950.4.1	Solyc02g089290.3.1	-2	-2	1
Solyc01g109660.2.1	Solyc02g085420.4.1	-2	-2	1
Solyc01g109680.3.1	Solyc02g085260.1.1	-2	-2	1
Solyc01g109800.2.1	Solyc02g084960.1.1	-2	-2	1
Solyc01g109880.3.1	Solyc02g084860.1.1	-2	-2	1
Solyc01g110000.3.1	Solyc02g084720.3.1	-2	-2	1
Solyc01g108000.3.1	Solyc02g065520.1.1	-2	-2	1
Solyc01g096200.4.1	Solyc02g085140.4.1	-2	-2	1
Solyc01g096350.3.1	Solyc02g084870.3.1	-2	-2	1
Solyc01g096440.4.1	Solyc02g084830.4.1	-2	-2	1
Solyc01g096940.4.1	Solyc02g091840.3.1	-2	-2	1
Solyc01g097000.3.1	Solyc02g091680.4.1	-2	-2	1
Solyc01g110310.3.1	Solyc02g084590.4.1	-2	-2	1
Solyc01g110370.4.1	Solyc02g084420.3.1	-2	-2	1
Solyc01g110380.3.1	Solyc02g084390.3.1	-2	-2	1
Solyc01g110470.3.1	Solyc02g084230.3.1	-2	-2	1
Solyc01g110000.3.1	Solyc02g078950.4.1	-2	-2	1
Solyc01g110030.3.1	Solyc02g078800.4.1	-2	-2	1
Solyc01g108930.3.1	Solyc03g111410.3.1	-2	-2	1
Solyc01g109020.3.1	Solyc03g111550.4.1	-2	-2	1
Solyc01g109140.3.1	Solyc03g111880.3.1	-2	-2	1
Solyc01g109530.3.1	Solyc03g112310.1.1	-2	-2	1
Solyc01g109650.3.1	Solyc03g112580.3.1	-2	-2	1
Solyc01g109860.3.1	Solyc03g112640.3.1	-2	-2	1
Solyc01g109980.4.1	Solyc03g112735.1.1	-2	-2	1
Solyc01g107430.2.1	Solyc03g113890.1.1	-2	-2	1
Solyc01g107650.3.1	Solyc03g114080.2.1	-2	-2	1
Solyc01g107780.4.1	Solyc03g114175.1.1	-2	-2	1
Solyc01g107930.3.1	Solyc03g114190.1.1	-2	-2	1
Solyc01g108280.3.1	Solyc03g114590.3.1	-2	-2	1
Solyc01g111500.3.1	Solyc03g112390.3.1	-2	-2	1
Solyc01g111870.3.1	Solyc03g112950.4.1	-2	-2	1
Solyc01g112170.3.1	Solyc03g113390.3.1	-2	-2	1
Solyc01g010260.3.1	Solyc03g114940.3.1	-2	-2	1
Solyc01g010310.4.1	Solyc03g115200.3.1	-2	-2	1
Solyc01g010410.3.1	Solyc03g115450.1.1	-2	-2	1
Solyc01g010660.3.1	Solyc03g115710.1.1	-2	-2	1
Solyc01g111320.3.1	Solyc03g118780.3.1	-2	-2	1
Solyc01g111560.3.1	Solyc03g118820.4.1	-2	-2	1
Solyc01g111880.4.1	Solyc03g119140.4.1	-2	-2	1
Solyc01g091630.3.1	Solyc03g026070.4.1	-2	-2	1
Solyc01g091700.4.1	Solyc03g026160.4.1	-2	-2	1
Solyc01g091750.3.1	Solyc03g026240.4.1	-2	-2	1
Solyc01g091760.3.1	Solyc03g026270.3.1	-2	-2	1
Solyc01g095670.4.1	Solyc03g114450.3.1	-2	-2	1
Solyc01g096050.4.1	Solyc03g114720.3.1	-2	-2	1
Solyc01g079720.3.1	Solyc03g006930.3.1	-2	-2	1
Solyc01g079800.4.1	Solyc03g007010.4.1	-2	-2	1
Solyc01g079850.3.1	Solyc03g007120.3.1	-2	-2	1
Solyc01g095620.3.1	Solyc03g083650.4.1	-2	-2	1
Solyc01g095930.4.1	Solyc03g083380.4.1	-2	-2	1
Solyc01g095990.3.1	Solyc03g083350.3.1	-2	-2	1
Solyc01g096020.4.1	Solyc03g083270.4.1	-2	-2	1
Solyc01g096080.3.1	Solyc03g083050.3.1	-2	-2	1
Solyc01g096170.4.1	Solyc03g082720.3.1	-2	-2	1
Solyc01g096200.4.1	Solyc03g082690.3.1	-2	-2	1
Solyc01g096230.4.1	Solyc03g082640.3.1	-2	-2	1
Solyc01g094360.3.1	Solyc03g025870.3.1	-2	-2	1
Solyc01g094400.3.1	Solyc03g025750.4.1	-2	-2	1
Solyc01g094570.3.1	Solyc03g025510.3.1	-2	-2	1
Solyc01g094590.4.1	Solyc03g025490.3.1	-2	-2	1
Solyc01g094830.4.1	Solyc03g025190.4.1	-2	-2	1
Solyc01g094890.4.1	Solyc03g008013.1.1	-2	-2	1
Solyc01g094970.4.1	Solyc03g007940.4.1	-2	-2	1
Solyc01g095020.3.1	Solyc03g007880.3.1	-2	-2	1
Solyc01g095160.3.1	Solyc03g007840.1.1	-2	-2	1
Solyc01g095630.3.1	Solyc03g007640.1.1	-2	-2	1
Solyc01g009650.1.1	Solyc03g025870.3.1	-2	-2	1
Solyc01g095490.3.1	Solyc03g007470.4.1	-2	-2	1
Solyc01g095500.3.1	Solyc03g007460.3.1	-2	-2	1
Solyc01g095700.3.1	Solyc03g007310.3.1	-2	-2	1
Solyc01g095770.3.1	Solyc03g007250.1.1	-2	-2	1
Solyc01g094150.3.1	Solyc03g112590.4.1	-2	-2	1
Solyc01g094210.2.1	Solyc03g112540.4.1	-2	-2	1
Solyc01g094660.3.1	Solyc03g112330.3.1	-2	-2	1
Solyc01g094890.4.1	Solyc03g112320.4.1	-2	-2	1
Solyc01g094940.4.1	Solyc03g112310.1.1	-2	-2	1
Solyc01g094960.3.1	Solyc03g112140.4.1	-2	-2	1
Solyc01g008050.4.1	Solyc03g007120.3.1	-2	-2	1
Solyc01g008140.4.1	Solyc03g006890.3.1	-2	-2	1
Solyc01g010020.3.1	Solyc03g097100.1.1	-2	-2	1
Solyc01g081040.4.1	Solyc03g032060.1.1	-2	-2	1
Solyc01g081050.4.1	Solyc03g031870.3.1	-2	-2	1
Solyc01g081290.4.1	Solyc03g031670.3.1	-2	-2	1
Solyc01g009860.3.1	Solyc03g098190.3.1	-2	-2	1
Solyc01g010020.3.1	Solyc03g098050.3.1	-2	-2	1
Solyc01g010130.4.1	Solyc03g097820.2.1	-2	-2	1
Solyc01g011040.3.1	Solyc03g093330.4.1	-2	-2	1
Solyc01g111280.3.1	Solyc03g033500.4.1	-2	-2	1
Solyc01g111320.3.1	Solyc03g033490.3.1	-2	-2	1
Solyc01g111680.4.1	Solyc03g033410.4.1	-2	-2	1
Solyc01g111730.3.1	Solyc03g033340.3.1	-2	-2	1
Solyc01g090965.1.1	Solyc03g083990.1.1	-2	-2	1
Solyc01g091050.4.1	Solyc03g083720.1.1	-2	-2	1
Solyc01g091230.3.1	Solyc03g083510.4.1	-2	-2	1
Solyc01g091250.3.1	Solyc03g083490.3.1	-2	-2	1
Solyc01g108930.3.1	Solyc04g079590.3.1	-2	-2	1
Solyc01g109140.3.1	Solyc04g079730.1.1	-2	-2	1
Solyc01g109570.4.1	Solyc04g080260.4.1	-2	-2	1
Solyc01g109800.2.1	Solyc04g080640.1.1	-2	-2	1
Solyc01g109860.3.1	Solyc04g080690.3.1	-2	-2	1
Solyc01g109880.3.1	Solyc04g080740.1.1	-2	-2	1
Solyc01g109980.4.1	Solyc04g080780.2.1	-2	-2	1
Solyc01g110000.3.1	Solyc04g080840.3.1	-2	-2	1
Solyc01g110180.4.1	Solyc04g081020.3.1	-2	-2	1
Solyc01g110380.3.1	Solyc04g081060.3.1	-2	-2	1
Solyc01g110480.4.1	Solyc04g081190.3.1	-2	-2	1
Solyc01g110555.1.1	Solyc04g081250.1.1	-2	-2	1
Solyc01g105780.4.1	Solyc04g076270.1.1	-2	-2	1
Solyc01g150169.1.1	Solyc04g076750.2.1	-2	-2	1
Solyc01g106320.2.1	Solyc04g076820.1.1	-2	-2	1
Solyc01g106390.3.1	Solyc04g076870.4.1	-2	-2	1
Solyc01g106500.4.1	Solyc04g076980.3.1	-2	-2	1
Solyc01g107170.2.1	Solyc04g077980.1.1	-2	-2	1
Solyc01g107240.4.1	Solyc04g078040.3.1	-2	-2	1
Solyc01g107350.3.1	Solyc04g078190.4.1	-2	-2	1
Solyc01g107370.3.1	Solyc04g078195.1.1	-2	-2	1
Solyc01g010130.4.1	Solyc04g005280.4.1	-2	-2	1
Solyc01g010140.1.1	Solyc04g005290.3.1	-2	-2	1
Solyc01g010310.4.1	Solyc04g005420.4.1	-2	-2	1
Solyc01g010410.3.1	Solyc04g005440.1.1	-2	-2	1
Solyc01g010660.3.1	Solyc04g006930.3.1	-2	-2	1
Solyc01g107730.3.1	Solyc04g078470.3.1	-2	-2	1
Solyc01g107790.2.1	Solyc04g078560.1.1	-2	-2	1
Solyc01g108500.4.1	Solyc04g079310.4.1	-2	-2	1
Solyc01g111930.4.1	Solyc04g082110.4.1	-2	-2	1
Solyc01g111980.3.1	Solyc04g082220.3.1	-2	-2	1
Solyc01g112190.3.1	Solyc04g082480.3.1	-2	-2	1
Solyc01g112220.4.1	Solyc04g082500.4.1	-2	-2	1
Solyc01g105000.3.1	Solyc04g072700.4.1	-2	-2	1
Solyc01g105280.3.1	Solyc04g074190.3.1	-2	-2	1
Solyc01g105330.3.1	Solyc04g074250.3.1	-2	-2	1
Solyc01g105410.4.1	Solyc04g074400.1.1	-2	-2	1
Solyc01g105670.3.1	Solyc04g074500.3.1	-2	-2	1
Solyc01g080400.3.1	Solyc04g056560.4.1	-2	-2	1
Solyc01g080640.3.1	Solyc04g056650.4.1	-2	-2	1
Solyc01g080920.3.1	Solyc04g057940.4.1	-2	-2	1
Solyc01g081330.3.1	Solyc04g063390.2.1	-2	-2	1
Solyc01g008740.2.1	Solyc04g008000.3.1	-2	-2	1
Solyc01g097840.3.1	Solyc04g076480.3.1	-2	-2	1
Solyc01g008440.3.1	Solyc04g081910.4.1	-2	-2	1
Solyc01g008830.2.1	Solyc04g082140.3.1	-2	-2	1
Solyc01g009300.3.1	Solyc04g082620.3.1	-2	-2	1
Solyc01g005060.3.1	Solyc04g008500.4.1	-2	-2	1
Solyc01g005070.3.1	Solyc04g008350.1.1	-2	-2	1
Solyc01g005470.3.1	Solyc04g007900.3.1	-2	-2	1
Solyc01g104660.3.1	Solyc04g071480.1.1	-2	-2	1
Solyc01g104770.4.1	Solyc04g071220.1.1	-2	-2	1
Solyc01g104970.3.1	Solyc04g071000.1.1	-2	-2	1
Solyc01g111730.3.1	Solyc04g064500.4.1	-2	-2	1
Solyc01g111950.4.1	Solyc04g063370.3.1	-2	-2	1
Solyc01g112250.4.1	Solyc04g058160.2.1	-2	-2	1
Solyc01g095090.3.1	Solyc05g050020.3.1	-2	-2	1
Solyc01g095100.4.1	Solyc05g050040.3.1	-2	-2	1
Solyc01g095410.3.1	Solyc05g050200.4.1	-2	-2	1
Solyc01g095460.3.1	Solyc05g050220.3.1	-2	-2	1
Solyc01g095490.3.1	Solyc05g050230.4.1	-2	-2	1
Solyc01g095580.3.1	Solyc05g050280.3.1	-2	-2	1
Solyc01g095630.3.1	Solyc05g050300.3.1	-2	-2	1
Solyc01g095990.3.1	Solyc05g050590.3.1	-2	-2	1
Solyc01g010140.1.1	Solyc05g011830.4.1	-2	-2	1
Solyc01g010240.3.1	Solyc05g012050.4.1	-2	-2	1
Solyc01g010370.3.1	Solyc05g012450.4.1	-2	-2	1
Solyc01g010410.3.1	Solyc05g012490.2.1	-2	-2	1
Solyc01g010420.3.1	Solyc05g006780.3.1	-2	-2	1
Solyc01g010600.4.1	Solyc05g006980.3.1	-2	-2	1
Solyc01g010740.4.1	Solyc05g007080.4.1	-2	-2	1
Solyc01g010780.4.1	Solyc05g007140.3.1	-2	-2	1
Solyc01g010880.3.1	Solyc05g007660.2.1	-2	-2	1
Solyc01g010920.2.1	Solyc05g007960.4.1	-2	-2	1
Solyc01g091120.3.1	Solyc05g050930.2.1	-2	-2	1
Solyc01g059870.4.1	Solyc05g053410.4.1	-2	-2	1
Solyc01g009400.3.1	Solyc05g055320.3.1	-2	-2	1
Solyc01g009650.1.1	Solyc05g055030.2.1	-2	-2	1
Solyc01g009880.2.1	Solyc05g054820.1.1	-2	-2	1
Solyc01g010150.3.1	Solyc05g054620.4.1	-2	-2	1
Solyc01g010310.4.1	Solyc05g054440.4.1	-2	-2	1
Solyc01g010780.4.1	Solyc05g007050.4.1	-2	-2	1
Solyc01g066360.3.1	Solyc05g054360.4.1	-2	-2	1
Solyc01g066820.4.1	Solyc05g054260.3.1	-2	-2	1
Solyc01g095900.4.1	Solyc05g050630.4.1	-2	-2	1
Solyc01g095970.3.1	Solyc05g050600.3.1	-2	-2	1
Solyc01g096050.4.1	Solyc05g050560.1.1	-2	-2	1
Solyc01g094320.3.1	Solyc05g049870.3.1	-2	-2	1
Solyc01g094350.4.1	Solyc05g048850.4.1	-2	-2	1
Solyc01g095570.3.1	Solyc05g051560.4.1	-2	-2	1
Solyc01g095640.2.1	Solyc05g051550.2.1	-2	-2	1
Solyc01g095770.3.1	Solyc05g051220.3.1	-2	-2	1
Solyc01g008960.3.1	Solyc06g073530.3.1	-2	-2	1
Solyc01g009020.4.1	Solyc06g150133.1.1	-2	-2	1
Solyc01g009070.3.1	Solyc06g073640.4.1	-2	-2	1
Solyc01g009240.4.1	Solyc06g073740.3.1	-2	-2	1
Solyc01g009390.4.1	Solyc06g074210.3.1	-2	-2	1
Solyc01g009520.4.1	Solyc06g074300.4.1	-2	-2	1
Solyc01g009560.2.1	Solyc06g074350.3.1	-2	-2	1
Solyc01g079340.3.1	Solyc06g009540.1.1	-2	-2	1
Solyc01g079350.3.1	Solyc06g009600.2.1	-2	-2	1
Solyc01g079480.3.1	Solyc06g009640.2.1	-2	-2	1
Solyc01g079620.4.1	Solyc06g009710.4.1	-2	-2	1
Solyc01g099600.4.1	Solyc06g008950.2.1	-2	-2	1
Solyc01g099810.3.1	Solyc06g009060.4.1	-2	-2	1
Solyc01g099910.4.1	Solyc06g009170.3.1	-2	-2	1
Solyc01g099940.3.1	Solyc06g009180.3.1	-2	-2	1
Solyc01g091100.2.1	Solyc06g034370.1.1	-2	-2	1
Solyc01g091370.4.1	Solyc06g035430.3.1	-2	-2	1
Solyc01g096230.4.1	Solyc06g053150.1.1	-2	-2	1
Solyc01g096270.3.1	Solyc06g053170.4.1	-2	-2	1
Solyc01g096290.4.1	Solyc06g053210.4.1	-2	-2	1
Solyc01g008440.3.1	Solyc06g065380.4.1	-2	-2	1
Solyc01g008880.3.1	Solyc06g065820.3.1	-2	-2	1
Solyc01g094830.4.1	Solyc06g036130.4.1	-2	-2	1
Solyc01g094890.4.1	Solyc06g036213.1.1	-2	-2	1
Solyc01g095030.3.1	Solyc06g036300.4.1	-2	-2	1
Solyc01g095200.3.1	Solyc06g036430.3.1	-2	-2	1
Solyc01g009160.2.1	Solyc06g074040.2.1	-2	-2	1
Solyc01g009300.3.1	Solyc06g074480.3.1	-2	-2	1
Solyc01g090220.4.1	Solyc06g054550.3.1	-2	-2	1
Solyc01g090550.3.1	Solyc06g060240.1.1	-2	-2	1
Solyc01g090965.1.1	Solyc06g060640.1.1	-2	-2	1
Solyc01g007070.3.1	Solyc06g074120.3.1	-2	-2	1
Solyc01g111360.3.1	Solyc06g076970.3.1	-2	-2	1
Solyc01g100350.3.1	Solyc06g009660.3.1	-2	-2	1
Solyc01g100460.3.1	Solyc06g009640.2.1	-2	-2	1
Solyc01g006220.3.1	Solyc07g052940.4.1	-2	-2	1
Solyc01g006520.3.1	Solyc07g053080.4.1	-2	-2	1
Solyc01g066620.4.1	Solyc07g019670.4.1	-2	-2	1
Solyc01g066740.3.1	Solyc07g020870.3.1	-2	-2	1
Solyc01g007130.3.1	Solyc07g055180.3.1	-2	-2	1
Solyc01g010780.4.1	Solyc07g018140.3.1	-2	-2	1
Solyc01g008500.4.1	Solyc07g055810.3.1	-2	-2	1
Solyc01g009070.3.1	Solyc07g054960.2.1	-2	-2	1
Solyc01g098410.4.1	Solyc07g007140.3.1	-2	-2	1
Solyc01g098490.3.1	Solyc07g006970.4.1	-2	-2	1
Solyc01g098740.4.1	Solyc07g006610.3.1	-2	-2	1
Solyc01g028830.3.1	Solyc07g018140.3.1	-2	-2	1
Solyc01g095100.4.1	Solyc07g055280.4.1	-2	-2	1
Solyc01g007130.3.1	Solyc07g007140.3.1	-2	-2	1
Solyc01g008050.4.1	Solyc07g006920.3.1	-2	-2	1
Solyc01g008140.4.1	Solyc07g006770.2.1	-2	-2	1
Solyc01g094640.4.1	Solyc08g081160.3.1	-2	-2	1
Solyc01g094810.3.1	Solyc08g081270.3.1	-2	-2	1
Solyc01g095100.4.1	Solyc08g081610.4.1	-2	-2	1
Solyc01g095200.3.1	Solyc08g081730.4.1	-2	-2	1
Solyc01g095440.2.1	Solyc08g081850.1.1	-2	-2	1
Solyc01g095490.3.1	Solyc08g081945.1.1	-2	-2	1
Solyc01g095500.3.1	Solyc08g081960.3.1	-2	-2	1
Solyc01g095515.1.1	Solyc08g081970.3.1	-2	-2	1
Solyc01g095570.3.1	Solyc08g082020.3.1	-2	-2	1
Solyc01g095630.3.1	Solyc08g082110.4.1	-2	-2	1
Solyc01g095700.3.1	Solyc08g082180.3.1	-2	-2	1
Solyc01g095810.3.1	Solyc08g082310.3.1	-2	-2	1
Solyc01g096070.3.1	Solyc08g082630.3.1	-2	-2	1
Solyc01g090220.4.1	Solyc08g078090.1.1	-2	-2	1
Solyc01g090440.2.1	Solyc08g078290.1.1	-2	-2	1
Solyc01g090830.2.1	Solyc08g078580.3.1	-2	-2	1
Solyc01g090950.4.1	Solyc08g078800.1.1	-2	-2	1
Solyc01g090965.1.1	Solyc08g078870.3.1	-2	-2	1
Solyc01g091030.3.1	Solyc08g079130.1.1	-2	-2	1
Solyc01g091250.3.1	Solyc08g079480.3.1	-2	-2	1
Solyc01g091260.3.1	Solyc08g079500.3.1	-2	-2	1
Solyc01g091290.4.1	Solyc08g079520.3.1	-2	-2	1
Solyc01g091320.3.1	Solyc08g079570.3.1	-2	-2	1
Solyc01g091370.4.1	Solyc08g079630.3.1	-2	-2	1
Solyc01g090810.4.1	Solyc08g080060.4.1	-2	-2	1
Solyc01g090890.3.1	Solyc08g080200.4.1	-2	-2	1
Solyc01g090950.4.1	Solyc08g080400.2.1	-2	-2	1
Solyc01g091330.4.1	Solyc08g080900.3.1	-2	-2	1
Solyc01g091770.4.1	Solyc08g081300.4.1	-2	-2	1
Solyc01g090910.3.1	Solyc08g007200.4.1	-2	-2	1
Solyc01g090990.3.1	Solyc08g007390.2.1	-2	-2	1
Solyc01g091030.3.1	Solyc08g150103.1.1	-2	-2	1
Solyc01g091100.2.1	Solyc08g007450.1.1	-2	-2	1
Solyc01g091250.3.1	Solyc08g007480.2.1	-2	-2	1
Solyc01g091370.4.1	Solyc08g007530.4.1	-2	-2	1
Solyc01g091760.3.1	Solyc08g007820.1.1	-2	-2	1
Solyc01g096130.3.1	Solyc08g082920.3.1	-2	-2	1
Solyc01g096170.4.1	Solyc08g082980.2.1	-2	-2	1
Solyc01g096320.3.1	Solyc08g083130.4.1	-2	-2	1
Solyc01g096370.4.1	Solyc08g083170.1.1	-2	-2	1
Solyc01g088480.3.1	Solyc08g077300.3.1	-2	-2	1
Solyc01g088520.3.1	Solyc08g077360.3.1	-2	-2	1
Solyc01g088550.3.1	Solyc08g077370.4.1	-2	-2	1
Solyc01g094410.3.1	Solyc08g008020.1.1	-2	-2	1
Solyc01g094840.3.1	Solyc08g008080.1.1	-2	-2	1
Solyc01g094960.3.1	Solyc08g008170.4.1	-2	-2	1
Solyc01g090190.3.1	Solyc08g007220.3.1	-2	-2	1
Solyc01g090220.4.1	Solyc08g007225.1.1	-2	-2	1
Solyc01g090460.3.1	Solyc08g007270.4.1	-2	-2	1
Solyc01g090710.3.1	Solyc08g007420.3.1	-2	-2	1
Solyc01g091760.3.1	Solyc08g080290.4.1	-2	-2	1
Solyc01g091870.3.1	Solyc08g080200.4.1	-2	-2	1
Solyc01g091910.4.1	Solyc08g080130.3.1	-2	-2	1
Solyc01g093980.3.1	Solyc08g080040.4.1	-2	-2	1
Solyc01g094040.3.1	Solyc08g079780.2.1	-2	-2	1
Solyc01g006550.3.1	Solyc08g075590.2.1	-2	-2	1
Solyc01g007130.3.1	Solyc08g075330.3.1	-2	-2	1
Solyc01g080960.4.1	Solyc08g077010.1.1	-2	-2	1
Solyc01g010260.3.1	Solyc08g062950.4.1	-2	-2	1
Solyc01g010590.2.1	Solyc08g062700.3.1	-2	-2	1
Solyc01g010950.3.1	Solyc08g062140.1.1	-2	-2	1
Solyc01g099290.3.1	Solyc09g074680.3.1	-2	-2	1
Solyc01g099320.4.1	Solyc09g074760.1.1	-2	-2	1
Solyc01g099520.3.1	Solyc09g074890.1.1	-2	-2	1
Solyc01g099760.3.1	Solyc09g074950.3.1	-2	-2	1
Solyc01g099810.3.1	Solyc09g075090.1.1	-2	-2	1
Solyc01g099940.3.1	Solyc09g075330.4.1	-2	-2	1
Solyc01g100210.3.1	Solyc09g075560.1.1	-2	-2	1
Solyc01g100220.3.1	Solyc09g075610.3.1	-2	-2	1
Solyc01g067300.3.1	Solyc09g074550.3.1	-2	-2	1
Solyc01g067440.4.1	Solyc09g074570.1.1	-2	-2	1
Solyc01g067640.3.1	Solyc09g074830.3.1	-2	-2	1
Solyc01g067900.3.1	Solyc09g074890.1.1	-2	-2	1
Solyc01g067850.2.1	Solyc09g018590.1.1	-2	-2	1
Solyc01g095740.4.1	Solyc09g007440.3.1	-2	-2	1
Solyc01g095810.3.1	Solyc09g007530.3.1	-2	-2	1
Solyc01g096070.3.1	Solyc09g007810.4.1	-2	-2	1
Solyc01g096230.4.1	Solyc09g008070.4.1	-2	-2	1
Solyc01g080220.3.1	Solyc09g072900.4.1	-2	-2	1
Solyc01g080480.4.1	Solyc09g074210.3.1	-2	-2	1
Solyc01g080520.3.1	Solyc09g074240.1.1	-2	-2	1
Solyc01g108000.3.1	Solyc09g007170.4.1	-2	-2	1
Solyc01g108270.4.1	Solyc09g007280.4.1	-2	-2	1
Solyc01g108320.3.1	Solyc09g007520.3.1	-2	-2	1
Solyc01g097790.3.1	Solyc09g075960.1.1	-2	-2	1
Solyc01g097960.3.1	Solyc09g082100.3.1	-2	-2	1
Solyc01g098010.4.1	Solyc09g082220.1.1	-2	-2	1
Solyc01g088250.4.1	Solyc09g007410.3.1	-2	-2	1
Solyc01g088690.3.1	Solyc09g007730.4.1	-2	-2	1
Solyc01g088800.4.1	Solyc09g007850.3.1	-2	-2	1
Solyc01g066700.4.1	Solyc09g005810.4.1	-2	-2	1
Solyc01g066820.4.1	Solyc09g007030.3.1	-2	-2	1
Solyc01g066870.3.1	Solyc09g007080.3.1	-2	-2	1
Solyc01g067400.3.1	Solyc09g007730.4.1	-2	-2	1
Solyc01g010590.2.1	Solyc09g065720.4.1	-2	-2	1
Solyc01g097470.4.1	Solyc09g082570.3.1	-2	-2	1
Solyc01g097730.4.1	Solyc09g082390.3.1	-2	-2	1
Solyc01g098240.3.1	Solyc09g076050.4.1	-2	-2	1
Solyc01g079680.3.1	Solyc09g065190.3.1	-2	-2	1
Solyc01g079850.3.1	Solyc09g065030.3.1	-2	-2	1
Solyc01g080150.3.1	Solyc09g064910.1.1	-2	-2	1
Solyc01g080200.3.1	Solyc09g064780.3.1	-2	-2	1
Solyc01g080220.3.1	Solyc09g064680.3.1	-2	-2	1
Solyc01g081040.4.1	Solyc09g075320.1.1	-2	-2	1
Solyc01g081330.3.1	Solyc09g074610.3.1	-2	-2	1
Solyc01g073650.3.1	Solyc09g074320.3.1	-2	-2	1
Solyc01g006340.3.1	Solyc09g007440.3.1	-2	-2	1
Solyc01g095620.3.1	Solyc09g008510.1.1	-2	-2	1
Solyc01g095640.2.1	Solyc09g008390.3.1	-2	-2	1
Solyc01g104840.4.1	Solyc09g007850.3.1	-2	-2	1
Solyc01g104970.3.1	Solyc09g007510.3.1	-2	-2	1
Solyc01g105080.2.1	Solyc09g007280.4.1	-2	-2	1
Solyc01g105280.3.1	Solyc09g007080.3.1	-2	-2	1
Solyc01g105387.1.1	Solyc09g005970.1.1	-2	-2	1
Solyc01g080720.4.1	Solyc09g097840.2.1	-2	-2	1
Solyc01g081330.3.1	Solyc09g092260.4.1	-2	-2	1
Solyc01g103030.3.1	Solyc09g014220.3.1	-2	-2	1
Solyc01g103160.3.1	Solyc09g014210.3.1	-2	-2	1
Solyc10g078960.2.1	Solyc10g080590.2.1	-2	-2	1
Solyc10g083500.2.1	Solyc10g085450.3.1	-2	-2	1
Solyc10g083780.1.1	Solyc10g085810.2.1	-2	-2	1
Solyc10g084110.2.1	Solyc10g085990.3.1	-2	-2	1
Solyc10g084280.2.1	Solyc10g086060.2.1	-2	-2	1
Solyc10g047130.2.1	Solyc10g050860.3.1	-2	-2	1
Solyc10g084780.3.1	Solyc10g086520.2.1	-2	-2	1
Solyc10g005330.3.1	Solyc10g006420.4.1	-2	-2	1
Solyc10g005430.4.1	Solyc10g006650.3.1	-2	-2	1
Solyc10g005630.3.1	Solyc10g006710.4.1	-2	-2	1
Solyc10g009020.3.1	Solyc10g085130.2.1	-2	-2	1
Solyc10g009090.3.1	Solyc10g085220.3.1	-2	-2	1
Solyc10g009350.4.1	Solyc10g085670.2.1	-2	-2	1
Solyc10g074570.2.1	Solyc10g085450.3.1	-2	-2	1
Solyc10g074710.2.1	Solyc10g085570.3.1	-2	-2	1
Solyc10g074890.2.1	Solyc10g085990.3.1	-2	-2	1
Solyc10g075030.3.1	Solyc10g086130.3.1	-2	-2	1
Solyc10g077020.2.1	Solyc10g081140.3.1	-2	-2	1
Solyc10g077030.2.1	Solyc10g081130.2.1	-2	-2	1
Solyc10g078330.2.1	Solyc10g080950.2.1	-2	-2	1
Solyc10g078360.3.1	Solyc10g080890.2.1	-2	-2	1
Solyc10g078530.2.1	Solyc10g080690.2.1	-2	-2	1
Solyc10g076290.2.1	Solyc10g085600.2.1	-2	-2	1
Solyc10g076350.2.1	Solyc10g085350.2.1	-2	-2	1
Solyc10g076400.2.1	Solyc10g085320.2.1	-2	-2	1
Solyc10g076660.2.1	Solyc10g085190.2.1	-2	-2	1
Solyc10g076740.3.1	Solyc10g085170.3.1	-2	-2	1
Solyc10g076830.2.1	Solyc10g085090.3.1	-2	-2	1
Solyc10g077050.2.1	Solyc10g084820.2.1	-2	-2	1
Solyc10g083730.2.1	Solyc10g085490.3.1	-2	-2	1
Solyc10g084110.2.1	Solyc10g085000.2.1	-2	-2	1
Solyc10g084390.2.1	Solyc10g084770.3.1	-2	-2	1
Solyc10g008840.3.1	Solyc10g086310.1.1	-2	-2	1
Solyc10g009220.3.1	Solyc10g085750.2.1	-2	-2	1
Solyc10g009350.4.1	Solyc10g085570.3.1	-2	-2	1
Solyc10g009590.4.1	Solyc10g085320.2.1	-2	-2	1
Solyc10g011670.3.1	Solyc10g085220.3.1	-2	-2	1
Solyc10g084290.2.1	Solyc10g086030.2.1	-2	-2	1
Solyc10g084310.2.1	Solyc10g086020.3.1	-2	-2	1
Solyc10g084390.2.1	Solyc10g085990.3.1	-2	-2	1
Solyc10g079590.1.1	Solyc10g079710.3.1	-2	-2	1
Solyc10g008790.3.1	Solyc10g086060.2.1	-2	-2	1
Solyc10g008960.1.1	Solyc10g085670.2.1	-2	-2	1
Solyc10g009350.4.1	Solyc10g085450.3.1	-2	-2	1
Solyc10g008840.3.1	Solyc10g079030.2.1	-2	-2	1
Solyc10g009340.1.1	Solyc10g077010.2.1	-2	-2	1
Solyc10g007110.3.1	Solyc10g008200.4.1	-2	-2	1
Solyc10g007140.3.1	Solyc10g008080.3.1	-2	-2	1
Solyc10g081640.3.1	Solyc11g006370.2.1	-2	-2	1
Solyc10g081940.2.1	Solyc11g006620.3.1	-2	-2	1
Solyc10g150146.1.1	Solyc11g006690.1.1	-2	-2	1
Solyc10g083340.3.1	Solyc11g067280.2.1	-2	-2	1
Solyc10g083580.2.1	Solyc11g066880.2.1	-2	-2	1
Solyc10g083670.3.1	Solyc11g066820.2.1	-2	-2	1
Solyc10g083240.2.1	Solyc11g008210.3.1	-2	-2	1
Solyc10g083500.2.1	Solyc11g007760.2.1	-2	-2	1
Solyc10g084000.3.1	Solyc11g007200.3.1	-2	-2	1
Solyc10g006880.3.1	Solyc12g013620.2.1	-2	-2	1
Solyc10g006930.4.1	Solyc12g013740.3.1	-2	-2	1
Solyc10g007040.3.1	Solyc12g013850.2.1	-2	-2	1
Solyc10g007070.4.1	Solyc12g013900.3.1	-2	-2	1
Solyc10g007156.2.1	Solyc12g014120.3.1	-2	-2	1
Solyc10g007170.2.1	Solyc12g014170.2.1	-2	-2	1
Solyc10g007270.4.1	Solyc12g014240.3.1	-2	-2	1
Solyc10g007350.4.1	Solyc12g014290.2.1	-2	-2	1
Solyc10g007510.2.1	Solyc12g014420.2.1	-2	-2	1
Solyc10g084690.2.1	Solyc12g006990.2.1	-2	-2	1
Solyc10g084930.2.1	Solyc12g007200.2.1	-2	-2	1
Solyc10g084930.2.1	Solyc12g040680.2.1	-2	-2	1
Solyc10g007590.4.1	Solyc12g011340.2.1	-2	-2	1
Solyc10g008490.3.1	Solyc12g010450.3.1	-2	-2	1
Solyc10g005950.3.1	Solyc12g015700.3.1	-2	-2	1
Solyc10g006050.3.1	Solyc12g014600.2.1	-2	-2	1
Solyc10g081110.3.1	Solyc12g006230.3.1	-2	-2	1
Solyc10g081180.2.1	Solyc12g006180.2.1	-2	-2	1
Solyc10g081580.3.1	Solyc12g005580.2.1	-2	-2	1
Solyc10g081180.2.1	Solyc12g088720.2.1	-2	-2	1
Solyc10g081550.2.1	Solyc12g088460.3.1	-2	-2	1
Solyc10g085220.3.1	Solyc12g056660.3.1	-2	-2	1
Solyc10g085380.2.1	Solyc12g056600.3.1	-2	-2	1
Solyc10g076530.2.1	Solyc12g009310.2.1	-2	-2	1
Solyc10g076570.2.1	Solyc12g009150.2.1	-2	-2	1
Solyc10g076760.3.1	Solyc12g008990.2.1	-2	-2	1
Solyc10g083820.2.1	Solyc12g099230.2.1	-2	-2	1
Solyc10g084080.3.1	Solyc12g098990.2.1	-2	-2	1
Solyc10g085180.2.1	Solyc12g096040.3.1	-2	-2	1
Solyc10g085220.3.1	Solyc12g096030.1.1	-2	-2	1
Solyc10g085310.1.1	Solyc12g095970.3.1	-2	-2	1
Solyc10g085570.3.1	Solyc12g094410.3.1	-2	-2	1
Solyc10g085740.2.1	Solyc12g089350.3.1	-2	-2	1
Solyc10g011670.3.1	Solyc12g056660.3.1	-2	-2	1
Solyc10g011880.1.1	Solyc12g056400.3.1	-2	-2	1
Solyc10g086000.3.1	Solyc12g099380.3.1	-2	-2	1
Solyc10g084930.2.1	Solyc12g095860.2.1	-2	-2	1
Solyc10g085000.2.1	Solyc12g094680.3.1	-2	-2	1
Solyc10g085050.3.1	Solyc12g094590.2.1	-2	-2	1
Solyc10g085090.3.1	Solyc12g094460.2.1	-2	-2	1
Solyc10g008710.3.1	Solyc02g077130.2.1	-2	-2	1
Solyc10g008730.3.1	Solyc02g077230.3.1	-2	-2	1
Solyc10g008840.3.1	Solyc02g077400.4.1	-2	-2	1
Solyc10g008880.3.1	Solyc02g077450.3.1	-2	-2	1
Solyc10g008950.3.1	Solyc02g077600.3.1	-2	-2	1
Solyc10g009130.4.1	Solyc02g077730.3.1	-2	-2	1
Solyc10g008570.3.1	Solyc02g065560.1.1	-2	-2	1
Solyc10g008710.3.1	Solyc02g065710.3.1	-2	-2	1
Solyc10g008780.1.1	Solyc02g065800.3.1	-2	-2	1
Solyc10g009360.4.1	Solyc02g067230.3.1	-2	-2	1
Solyc10g009487.1.1	Solyc02g067280.1.1	-2	-2	1
Solyc10g008960.1.1	Solyc02g078530.3.1	-2	-2	1
Solyc10g009170.2.1	Solyc02g078820.3.1	-2	-2	1
Solyc10g009180.3.1	Solyc02g078840.4.1	-2	-2	1
Solyc10g009210.4.1	Solyc02g079040.3.1	-2	-2	1
Solyc10g083240.2.1	Solyc02g066930.3.1	-2	-2	1
Solyc10g083900.2.1	Solyc02g067340.4.1	-2	-2	1
Solyc10g083900.2.1	Solyc02g067760.4.1	-2	-2	1
Solyc10g083920.2.1	Solyc02g067980.3.1	-2	-2	1
Solyc10g084110.2.1	Solyc02g068370.3.1	-2	-2	1
Solyc10g083800.2.1	Solyc02g062370.4.1	-2	-2	1
Solyc10g084050.2.1	Solyc02g062550.3.1	-2	-2	1
Solyc10g005200.3.1	Solyc02g082140.3.1	-2	-2	1
Solyc10g005210.4.1	Solyc02g082120.3.1	-2	-2	1
Solyc10g005220.3.1	Solyc02g082100.4.1	-2	-2	1
Solyc10g005260.3.1	Solyc02g081940.3.1	-2	-2	1
Solyc10g008960.1.1	Solyc02g078530.3.1	-2	-2	1
Solyc10g009020.3.1	Solyc02g078460.3.1	-2	-2	1
Solyc10g009040.4.1	Solyc02g078430.3.1	-2	-2	1
Solyc10g009050.3.1	Solyc02g078180.3.1	-2	-2	1
Solyc10g009080.4.1	Solyc02g077920.4.1	-2	-2	1
Solyc10g006340.3.1	Solyc02g079990.3.1	-2	-2	1
Solyc10g006510.3.1	Solyc02g079970.4.1	-2	-2	1
Solyc10g084690.2.1	Solyc02g024020.3.1	-2	-2	1
Solyc10g005460.3.1	Solyc02g079280.3.1	-2	-2	1
Solyc10g085450.3.1	Solyc02g090390.4.1	-2	-2	1
Solyc10g085460.3.1	Solyc02g090380.4.1	-2	-2	1
Solyc10g085500.2.1	Solyc02g090290.3.1	-2	-2	1
Solyc10g085740.2.1	Solyc02g090210.3.1	-2	-2	1
Solyc10g085990.3.1	Solyc02g090110.3.1	-2	-2	1
Solyc10g086120.2.1	Solyc02g090000.3.1	-2	-2	1
Solyc10g085670.2.1	Solyc03g080060.1.1	-2	-2	1
Solyc10g086150.2.1	Solyc03g082380.4.1	-2	-2	1
Solyc10g075116.1.1	Solyc03g006700.3.1	-2	-2	1
Solyc10g076190.2.1	Solyc03g006810.3.1	-2	-2	1
Solyc10g076490.1.1	Solyc03g007050.3.1	-2	-2	1
Solyc10g076570.2.1	Solyc03g007120.3.1	-2	-2	1
Solyc10g076760.3.1	Solyc03g007210.3.1	-2	-2	1
Solyc10g018200.2.1	Solyc03g083490.3.1	-2	-2	1
Solyc10g005330.3.1	Solyc03g031760.4.1	-2	-2	1
Solyc10g005560.3.1	Solyc03g032160.3.1	-2	-2	1
Solyc10g005640.4.1	Solyc03g033340.3.1	-2	-2	1
Solyc10g084630.2.1	Solyc03g005680.3.1	-2	-2	1
Solyc10g084940.3.1	Solyc03g005947.1.1	-2	-2	1
Solyc10g085110.3.1	Solyc03g006080.4.1	-2	-2	1
Solyc10g085210.2.1	Solyc03g006120.4.1	-2	-2	1
Solyc10g085570.3.1	Solyc03g006400.3.1	-2	-2	1
Solyc10g085670.2.1	Solyc03g006500.3.1	-2	-2	1
Solyc10g005520.3.1	Solyc03g007010.4.1	-2	-2	1
Solyc10g005640.4.1	Solyc03g007230.4.1	-2	-2	1
Solyc10g005680.2.1	Solyc03g007380.2.1	-2	-2	1
Solyc10g076570.2.1	Solyc03g096030.3.1	-2	-2	1
Solyc10g076710.3.1	Solyc03g096070.3.1	-2	-2	1
Solyc10g076820.2.1	Solyc03g096350.3.1	-2	-2	1
Solyc10g080390.2.1	Solyc03g006110.3.1	-2	-2	1
Solyc10g080410.3.1	Solyc03g006120.4.1	-2	-2	1
Solyc10g080650.3.1	Solyc03g006320.1.1	-2	-2	1
Solyc10g081500.1.1	Solyc03g026060.3.1	-2	-2	1
Solyc10g081550.2.1	Solyc03g026130.3.1	-2	-2	1
Solyc10g081740.3.1	Solyc03g026340.4.1	-2	-2	1
Solyc10g084390.2.1	Solyc03g032150.3.1	-2	-2	1
Solyc10g084630.2.1	Solyc03g033310.4.1	-2	-2	1
Solyc10g074570.2.1	Solyc03g097100.1.1	-2	-2	1
Solyc10g074930.1.1	Solyc03g096890.3.1	-2	-2	1
Solyc10g076750.2.1	Solyc03g096080.4.1	-2	-2	1
Solyc10g086540.3.1	Solyc03g082630.3.1	-2	-2	1
Solyc10g005030.4.1	Solyc03g081240.3.1	-2	-2	1
Solyc10g005040.4.1	Solyc03g081230.1.1	-2	-2	1
Solyc10g078170.3.1	Solyc03g083350.3.1	-2	-2	1
Solyc10g085180.2.1	Solyc03g121930.3.1	-2	-2	1
Solyc10g085220.3.1	Solyc03g121920.3.1	-2	-2	1
Solyc10g084770.3.1	Solyc03g006890.3.1	-2	-2	1
Solyc10g085000.2.1	Solyc03g006770.4.1	-2	-2	1
Solyc10g009487.1.1	Solyc03g096930.4.1	-2	-2	1
Solyc10g006930.4.1	Solyc03g006300.3.1	-2	-2	1
Solyc10g085620.2.1	Solyc03g006150.2.1	-2	-2	1
Solyc10g085670.2.1	Solyc03g006130.3.1	-2	-2	1
Solyc10g085740.2.1	Solyc03g005900.4.1	-2	-2	1
Solyc10g076760.3.1	Solyc04g057930.4.1	-2	-2	1
Solyc10g077010.2.1	Solyc04g058160.2.1	-2	-2	1
Solyc10g078560.3.1	Solyc04g063390.2.1	-2	-2	1
Solyc10g078800.3.1	Solyc04g064500.4.1	-2	-2	1
Solyc10g047140.2.1	Solyc04g072570.3.1	-2	-2	1
Solyc10g047290.2.1	Solyc04g074190.3.1	-2	-2	1
Solyc10g083400.1.1	Solyc04g051190.3.1	-2	-2	1
Solyc10g083610.2.1	Solyc04g051510.1.1	-2	-2	1
Solyc10g083790.3.1	Solyc04g051730.1.1	-2	-2	1
Solyc10g078940.2.1	Solyc04g078700.3.1	-2	-2	1
Solyc10g079870.3.1	Solyc04g016430.3.1	-2	-2	1
Solyc10g080230.2.1	Solyc04g015520.3.1	-2	-2	1
Solyc10g080420.3.1	Solyc04g015070.3.1	-2	-2	1
Solyc10g079260.2.1	Solyc04g016440.4.1	-2	-2	1
Solyc10g079280.2.1	Solyc04g016280.3.1	-2	-2	1
Solyc10g079390.1.1	Solyc04g015850.3.1	-2	-2	1
Solyc10g079400.3.1	Solyc04g015830.3.1	-2	-2	1
Solyc10g017510.3.1	Solyc04g051190.3.1	-2	-2	1
Solyc10g085020.3.1	Solyc04g077020.3.1	-2	-2	1
Solyc10g085450.3.1	Solyc04g076810.4.1	-2	-2	1
Solyc10g080960.1.1	Solyc05g054390.4.1	-2	-2	1
Solyc10g150146.1.1	Solyc05g055230.2.1	-2	-2	1
Solyc10g083450.3.1	Solyc05g055470.4.1	-2	-2	1
Solyc10g084000.3.1	Solyc05g055310.3.1	-2	-2	1
Solyc10g084420.2.1	Solyc05g055360.4.1	-2	-2	1
Solyc10g084430.2.1	Solyc05g055390.3.1	-2	-2	1
Solyc10g085090.3.1	Solyc05g055710.3.1	-2	-2	1
Solyc10g085230.2.1	Solyc05g055840.4.1	-2	-2	1
Solyc10g085620.2.1	Solyc05g055940.3.1	-2	-2	1
Solyc10g085670.2.1	Solyc05g056200.1.1	-2	-2	1
Solyc10g078390.3.1	Solyc05g052270.3.1	-2	-2	1
Solyc10g078800.3.1	Solyc05g052520.3.1	-2	-2	1
Solyc10g079200.2.1	Solyc05g052640.3.1	-2	-2	1
Solyc10g085220.3.1	Solyc05g012540.4.1	-2	-2	1
Solyc10g085460.3.1	Solyc05g012910.4.1	-2	-2	1
Solyc10g085570.3.1	Solyc05g013070.3.1	-2	-2	1
Solyc10g085740.2.1	Solyc05g013680.3.1	-2	-2	1
Solyc10g084780.3.1	Solyc05g052250.3.1	-2	-2	1
Solyc10g084930.2.1	Solyc05g052270.3.1	-2	-2	1
Solyc10g085110.3.1	Solyc05g052350.3.1	-2	-2	1
Solyc10g085320.2.1	Solyc05g052430.3.1	-2	-2	1
Solyc10g076660.2.1	Solyc05g052740.1.1	-2	-2	1
Solyc10g076760.3.1	Solyc05g053010.1.1	-2	-2	1
Solyc10g086150.2.1	Solyc05g053780.4.1	-2	-2	1
Solyc10g086530.1.1	Solyc05g054170.4.1	-2	-2	1
Solyc10g005030.4.1	Solyc05g054390.4.1	-2	-2	1
Solyc10g085740.2.1	Solyc05g050210.4.1	-2	-2	1
Solyc10g008280.3.1	Solyc05g052270.3.1	-2	-2	1
Solyc10g008840.3.1	Solyc05g052900.3.1	-2	-2	1
Solyc10g009550.3.1	Solyc05g050300.3.1	-2	-2	1
Solyc10g009600.1.1	Solyc05g050280.3.1	-2	-2	1
Solyc10g011780.1.1	Solyc05g050200.4.1	-2	-2	1
Solyc10g017530.3.1	Solyc05g048850.4.1	-2	-2	1
Solyc10g083250.2.1	Solyc06g074230.3.1	-2	-2	1
Solyc10g083260.1.1	Solyc06g074260.4.1	-2	-2	1
Solyc10g083500.2.1	Solyc06g074480.3.1	-2	-2	1
Solyc10g083580.2.1	Solyc06g074540.4.1	-2	-2	1
Solyc10g083670.3.1	Solyc06g074630.4.1	-2	-2	1
Solyc10g083800.2.1	Solyc06g074640.2.1	-2	-2	1
Solyc10g083880.2.1	Solyc06g074820.3.1	-2	-2	1
Solyc10g083900.2.1	Solyc06g074910.3.1	-2	-2	1
Solyc10g084150.2.1	Solyc06g075090.4.1	-2	-2	1
Solyc10g086460.2.1	Solyc06g076090.3.1	-2	-2	1
Solyc10g086490.2.1	Solyc06g076100.3.1	-2	-2	1
Solyc10g086700.3.1	Solyc06g076610.3.1	-2	-2	1
Solyc10g005080.3.1	Solyc06g076770.3.1	-2	-2	1
Solyc10g084970.2.1	Solyc06g076490.3.1	-2	-2	1
Solyc10g085140.2.1	Solyc06g076920.3.1	-2	-2	1
Solyc10g085320.2.1	Solyc06g082070.3.1	-2	-2	1
Solyc10g085570.3.1	Solyc06g082190.3.1	-2	-2	1
Solyc10g084980.3.1	Solyc06g005820.3.1	-2	-2	1
Solyc10g085020.3.1	Solyc06g005910.4.1	-2	-2	1
Solyc10g085320.2.1	Solyc06g007170.4.1	-2	-2	1
Solyc10g085450.3.1	Solyc06g007430.3.1	-2	-2	1
Solyc10g076660.2.1	Solyc06g050110.2.1	-2	-2	1
Solyc10g086020.3.1	Solyc06g005110.3.1	-2	-2	1
Solyc10g086250.2.1	Solyc06g005310.3.1	-2	-2	1
Solyc10g086410.3.1	Solyc06g005440.1.1	-2	-2	1
Solyc10g086620.2.1	Solyc06g005720.4.1	-2	-2	1
[truncated: 4,621 more rows]

## Sheet: Sp_DWGT_kaks
Selection pressure gauge derived from DWGT gene in Solanum pennellii
gene_id1	gene_id2	Ka	Ks	Ka/Ks
Sopen08g003090.1	Sopen08g026220.1	0	0.493779	0
Sopen01g040060.1	Sopen03g022330.1	0.00335571	1.55958	0.00215167
Sopen06g001390.1	Sopen06g032360.1	0.00436365	1.95598	0.00223093
Sopen10g003850.1	Sopen07g026990.1	0.00239617	0.682235	0.00351223
Sopen08g004410.1	Sopen08g031340.1	0.00334822	0.885469	0.0037813
Sopen10g028690.1	Sopen10g031670.1	0.00279005	0.699763	0.00398714
Sopen10g003610.1	Sopen07g029510.1	0.00207218	0.504575	0.00410679
Sopen06g002420.1	Sopen06g034000.1	0.00291121	0.617331	0.00471581
Sopen03g022330.1	Sopen08g031340.1	0.0100983	2.13678	0.00472596
Sopen04g005580.1	Sopen05g033090.1	0.00433684	0.720502	0.00601919
Sopen02g029070.1	Sopen04g034710.1	0.00826075	1.29265	0.00639054
Sopen10g002220.1	Sopen07g032880.1	0.00361338	0.549496	0.0065758
Sopen01g004440.1	Sopen11g029910.1	0.00288323	0.437831	0.00658526
Sopen01g040060.1	Sopen08g031340.1	0.00670583	0.930374	0.00720767
Sopen10g035390.1	Sopen09g002250.1	0.00320685	0.443988	0.00722282
Sopen11g005010.1	Sopen05g029910.1	0.00326176	0.448321	0.0072755
Sopen02g032480.1	Sopen06g027250.1	0.0199584	2.31642	0.00861606
Sopen10g003080.1	Sopen07g030800.1	0.00570752	0.658352	0.0086694
Sopen10g033750.1	Sopen10g035390.1	0.00320257	0.356854	0.00897446
Sopen01g004440.1	Sopen10g031670.1	0.0169339	1.86934	0.00905877
Sopen10g003610.1	Sopen12g006490.1	0.00622518	0.621628	0.0100143
Sopen10g033500.1	Sopen06g031380.1	0.0407025	3.74597	0.0108657
Sopen10g002430.1	Sopen07g032270.1	0.0162053	1.49024	0.0108742
Sopen01g006190.1	Sopen05g003210.1	0.00664702	0.602319	0.0110357
Sopen02g032670.1	Sopen05g003450.1	0.022355	1.98001	0.0112903
Sopen03g003420.1	Sopen08g030240.1	0.0177217	1.51705	0.0116817
Sopen01g031310.1	Sopen01g043870.1	0.0415092	3.50181	0.0118536
Sopen02g032480.1	Sopen03g032170.1	0.0324258	2.60053	0.0124689
Sopen11g025710.1	Sopen06g032500.1	0.0133479	1.05932	0.0126005
Sopen10g033750.1	Sopen09g002250.1	0.00638472	0.498101	0.0128181
Sopen04g005680.1	Sopen06g032500.1	0.016286	1.26251	0.0128997
Sopen12g006290.1	Sopen07g026990.1	0.00780319	0.589335	0.0132407
Sopen12g005850.1	Sopen07g027440.1	0.0639584	4.82027	0.0132686
Sopen05g032960.1	Sopen06g032500.1	0.0174646	1.28227	0.0136201
Sopen10g034480.1	Sopen06g001890.1	0.0414628	2.96799	0.01397
Sopen03g041500.1	Sopen06g022590.1	0.00914413	0.636325	0.0143702
Sopen04g005680.1	Sopen05g032960.1	0.00928176	0.600594	0.0154543
Sopen01g039240.1	Sopen03g003420.1	0.0243864	1.56083	0.015624
Sopen12g006490.1	Sopen07g029510.1	0.00832475	0.517362	0.0160908
Sopen10g035840.1	Sopen04g005680.1	0.0404586	2.46664	0.0164023
Sopen01g038370.1	Sopen03g004360.1	0.0244504	1.46448	0.0166956
Sopen01g039240.1	Sopen10g005530.1	0.011719	0.687218	0.0170528
Sopen11g003790.1	Sopen03g019890.1	0.0228154	1.31568	0.0173412
Sopen09g028670.1	Sopen09g033550.1	0.0191398	1.09408	0.0174939
Sopen06g003980.1	Sopen09g030210.1	0.0123185	0.700928	0.0175746
Sopen10g002530.1	Sopen07g032020.1	0.0146535	0.784476	0.0186794
Sopen02g012980.1	Sopen03g006190.1	0.0111901	0.597403	0.0187312
Sopen12g033110.1	Sopen05g032170.1	0.0117817	0.624258	0.0188732
Sopen01g003400.1	Sopen10g032590.1	0.00896202	0.463398	0.0193398
Sopen10g004700.1	Sopen05g029910.1	0.0593194	3.00798	0.0197207
Sopen10g035840.1	Sopen05g032960.1	0.0368299	1.86225	0.0197771
Sopen10g034100.1	Sopen04g005560.1	0.0554781	2.71098	0.0204642
Sopen10g002420.1	Sopen03g005670.1	0.0467684	2.25696	0.0207219
Sopen10g035790.1	Sopen06g032430.1	0.0366595	1.72124	0.0212984
Sopen11g003790.1	Sopen05g033890.1	0.0167392	0.783706	0.0213591
Sopen12g007760.1	Sopen07g034010.1	0.0246733	1.14167	0.0216116
Sopen04g005430.1	Sopen06g032020.1	0.0364592	1.68281	0.0216657
Sopen02g014830.1	Sopen04g031660.1	0.076373	3.51299	0.0217402
Sopen05g022290.1	Sopen08g019600.1	0.0497897	2.27094	0.0219247
Sopen03g032170.1	Sopen06g027250.1	0.0142083	0.631349	0.0225047
Sopen10g005530.1	Sopen05g028680.1	0.0146453	0.646469	0.0226543
Sopen10g035790.1	Sopen04g005620.1	0.037898	1.66869	0.0227112
Sopen05g003450.1	Sopen06g027130.1	0.0279709	1.23047	0.0227319
Sopen10g036160.1	Sopen06g033030.1	0.0373884	1.63965	0.0228027
Sopen06g035740.1	Sopen09g028780.1	0.0142522	0.618132	0.0230569
Sopen10g028710.1	Sopen10g031630.1	0.0123915	0.536603	0.0230925
Sopen01g031310.1	Sopen06g004300.1	0.02515	1.08531	0.0231732
Sopen10g035840.1	Sopen06g032500.1	0.0406819	1.73346	0.0234686
Sopen01g036970.1	Sopen03g023340.1	0.0216287	0.917832	0.023565
Sopen04g005550.1	Sopen09g005110.1	0.0421314	1.7652	0.0238677
Sopen10g034480.1	Sopen06g033030.1	0.0417508	1.74581	0.0239149
Sopen11g030510.1	Sopen06g001390.1	0.035615	1.47866	0.0240859
Sopen10g034480.1	Sopen10g036160.1	0.016841	0.695182	0.0242253
Sopen11g002620.1	Sopen05g033670.1	0.0122734	0.504902	0.0243084
Sopen12g004070.1	Sopen06g022390.1	0.0654286	2.68416	0.0243758
Sopen11g025930.1	Sopen06g001390.1	0.0131438	0.531861	0.0247129
Sopen04g005620.1	Sopen06g032430.1	0.0508154	2.04102	0.0248971
Sopen06g001890.1	Sopen06g033030.1	0.0216568	0.857458	0.025257
Sopen01g028310.1	Sopen12g034140.1	0.016186	0.638507	0.0253497
Sopen06g002430.1	Sopen06g034040.1	0.0161269	0.610713	0.0264068
Sopen06g002450.1	Sopen06g034070.1	0.0182011	0.680889	0.0267314
Sopen06g031380.1	Sopen09g002870.1	0.0523785	1.95681	0.0267673
Sopen03g002280.1	Sopen07g027440.1	0.100837	3.66776	0.0274929
Sopen03g003840.1	Sopen06g012060.1	0.0242201	0.875251	0.0276721
Sopen05g031050.1	Sopen06g017260.1	0.015518	0.555155	0.0279526
Sopen12g006080.1	Sopen07g030650.1	0.0255548	0.911267	0.0280431
Sopen12g030180.1	Sopen02g036440.1	0.0568492	2.02175	0.0281188
Sopen04g005580.1	Sopen06g032360.1	0.0492714	1.74307	0.0282671
Sopen04g005580.1	Sopen06g001390.1	0.0538751	1.90476	0.0282844
Sopen03g033940.1	Sopen04g001320.1	0.0639816	2.25689	0.0283494
Sopen11g028560.1	Sopen09g002870.1	0.0568282	1.99248	0.0285213
Sopen11g028560.1	Sopen06g031380.1	0.0153845	0.537808	0.0286059
Sopen02g014170.1	Sopen02g030480.1	0.0177012	0.613201	0.0288668
Sopen01g039740.1	Sopen03g023020.1	0.0795495	2.7448	0.0289819
Sopen01g053600.1	Sopen02g028360.1	0.0386742	1.32269	0.029239
Sopen10g035790.1	Sopen09g005340.1	0.0204854	0.69858	0.0293244
Sopen02g016560.1	Sopen03g032170.1	0.0545828	1.81873	0.0300115
Sopen06g001360.1	Sopen06g032230.1	0.0677603	2.2079	0.0306899
Sopen10g036160.1	Sopen03g037700.1	0.0636543	2.06041	0.030894
Sopen02g016270.1	Sopen06g026840.1	0.0752943	2.42985	0.0309872
Sopen03g022740.1	Sopen08g031050.1	0.0531812	1.70433	0.0312036
Sopen04g005620.1	Sopen09g005340.1	0.0480575	1.52931	0.0314244
Sopen06g003120.1	Sopen06g035230.1	0.0260048	0.823959	0.0315608
Sopen12g028610.1	Sopen08g004070.1	0.020691	0.652159	0.0317269
Sopen02g029430.1	Sopen04g034400.1	0.0636473	1.99537	0.0318975
Sopen11g026460.1	Sopen06g031080.1	0.0228133	0.710315	0.0321171
Sopen11g003090.1	Sopen11g026920.1	0.085348	2.64442	0.0322747
Sopen01g038580.1	Sopen08g029580.1	0.085966	2.65704	0.032354
Sopen12g001310.1	Sopen07g032020.1	0.0198259	0.60116	0.0329794
Sopen10g002580.1	Sopen02g024520.1	0.0595484	1.79076	0.0332531
Sopen02g016560.1	Sopen02g032480.1	0.0286021	0.859925	0.0332612
Sopen10g033420.1	Sopen09g003100.1	0.0174656	0.523082	0.0333897
Sopen02g037190.1	Sopen03g008050.1	0.0142615	0.421131	0.0338646
Sopen06g032430.1	Sopen09g005340.1	0.0451877	1.32671	0.0340599
Sopen10g003180.1	Sopen12g006080.1	0.036827	1.07941	0.0341177
Sopen10g002420.1	Sopen07g032290.1	0.0152628	0.446925	0.0341508
Sopen02g028360.1	Sopen03g006190.1	0.0179616	0.525676	0.0341685
Sopen10g034910.1	Sopen09g003590.1	0.0203955	0.594662	0.0342977
Sopen03g026100.1	Sopen06g017260.1	0.0195421	0.556587	0.0351107
Sopen04g005430.1	Sopen05g033280.1	0.0215326	0.608922	0.0353618
Sopen03g033940.1	Sopen05g006860.1	0.0740483	2.06711	0.0358221
Sopen12g028610.1	Sopen08g030240.1	0.0207369	0.57795	0.0358802
Sopen03g032450.1	Sopen06g027400.1	0.0196907	0.546953	0.0360008
Sopen04g001320.1	Sopen05g006860.1	0.0293543	0.813727	0.0360739
Sopen01g053600.1	Sopen03g006190.1	0.0505261	1.38912	0.0363727
Sopen12g024260.1	Sopen06g022800.1	0.0171845	0.468518	0.0366785
Sopen03g040170.1	Sopen06g021990.1	0.0437017	1.19022	0.0367172
Sopen09g024630.1	Sopen09g034530.1	0.0908012	2.45657	0.0369626
Sopen02g028170.1	Sopen04g035570.1	0.228122	6.13208	0.0372014
Sopen12g031760.1	Sopen08g020130.1	0.0225836	0.60213	0.0375061
Sopen06g035480.1	Sopen09g027500.1	0.0200513	0.530963	0.0377641
Sopen12g034140.1	Sopen05g032780.1	0.0208524	0.546305	0.0381698
Sopen01g053800.1	Sopen10g025460.1	0.0166585	0.435804	0.0382247
Sopen04g002630.1	Sopen05g004290.1	0.0206686	0.538841	0.0383575
Sopen02g014760.1	Sopen02g036980.1	0.0448356	1.14311	0.0392224
Sopen02g033400.1	Sopen03g034390.1	0.0776282	1.94262	0.0399606
Sopen04g005560.1	Sopen09g005180.1	0.0722483	1.78743	0.0404202
Sopen11g002590.1	Sopen05g033650.1	0.0199397	0.490119	0.0406834
Sopen02g016620.1	Sopen06g027350.1	0.0936937	2.29335	0.0408545
Sopen03g004360.1	Sopen06g011800.1	0.022314	0.542199	0.0411547
Sopen10g004630.1	Sopen07g027440.1	0.0855248	2.06672	0.0413819
Sopen02g014830.1	Sopen02g037200.1	0.0529468	1.25272	0.0422655
Sopen01g028310.1	Sopen05g032780.1	0.0228136	0.537676	0.0424301
Sopen10g003180.1	Sopen07g030650.1	0.0286431	0.673456	0.0425315
Sopen03g023020.1	Sopen05g029020.1	0.0871925	2.04387	0.0426605
Sopen11g025930.1	Sopen04g005580.1	0.0631715	1.45145	0.0435229
Sopen10g033050.1	Sopen09g003990.1	0.0365965	0.83501	0.0438276
Sopen02g036980.1	Sopen03g007800.1	0.0478804	1.08309	0.0442074
Sopen06g021350.1	Sopen08g002930.1	0.0236716	0.532653	0.0444409
Sopen12g028730.1	Sopen08g003930.1	0.0289778	0.651504	0.0444783
Sopen03g026480.1	Sopen05g031310.1	0.035721	0.786451	0.0454205
Sopen04g005560.1	Sopen06g001320.1	0.0889932	1.95518	0.0455167
Sopen10g002020.1	Sopen07g033390.1	0.0282386	0.619186	0.045606
Sopen12g033280.1	Sopen09g035280.1	0.0298947	0.654811	0.045654
Sopen02g015960.1	Sopen04g001320.1	0.0937668	2.03899	0.0459869
Sopen06g001780.1	Sopen06g032840.1	0.0312213	0.67822	0.0460341
Sopen01g026610.1	Sopen06g004370.1	0.127348	2.7579	0.0461755
Sopen01g031520.1	Sopen01g042450.1	0.210859	4.56571	0.0461831
Sopen02g016620.1	Sopen03g032280.1	0.0927885	2.00608	0.0462538
Sopen02g014740.1	Sopen02g036890.1	0.0273352	0.590332	0.0463047
Sopen12g033270.1	Sopen05g032280.1	0.0368538	0.795561	0.0463243
Sopen07g019510.1	Sopen08g018310.1	0.0726566	1.55358	0.0467672
Sopen11g005280.1	Sopen05g029810.1	0.0813611	1.73867	0.046795
Sopen11g026600.1	Sopen06g031000.1	0.0677525	1.43785	0.0471207
Sopen01g043340.1	Sopen09g029970.1	0.116958	2.45988	0.0475464
Sopen02g014760.1	Sopen03g007800.1	0.057571	1.20708	0.0476945
Sopen03g003590.1	Sopen06g012130.1	0.0432874	0.906879	0.0477322
Sopen02g022630.1	Sopen07g027660.1	0.29793	6.23924	0.047751
Sopen01g039240.1	Sopen05g028680.1	0.0266103	0.552516	0.0481621
Sopen01g050500.1	Sopen02g035090.1	0.105423	2.15933	0.0488221
Sopen04g005590.1	Sopen05g033070.1	0.0410396	0.840555	0.0488244
Sopen06g002180.1	Sopen06g033480.1	0.0337049	0.688345	0.0489652
Sopen10g001770.1	Sopen07g033990.1	0.0460503	0.940443	0.0489666
Sopen06g003120.1	Sopen09g028150.1	0.0372543	0.760735	0.0489715
Sopen10g032640.1	Sopen11g002620.1	0.142969	2.91414	0.0490605
Sopen01g052510.1	Sopen02g013330.1	0.0627612	1.27424	0.0492539
Sopen01g039860.1	Sopen08g031150.1	0.0624605	1.25187	0.0498938
Sopen10g033420.1	Sopen12g033740.1	0.0839804	1.68147	0.0499445
Sopen12g033430.1	Sopen09g036210.1	0.0317576	0.634354	0.050063
Sopen03g040730.1	Sopen06g022300.1	0.0425815	0.85037	0.050074
Sopen01g052510.1	Sopen02g029140.1	0.0587384	1.16368	0.0504762
Sopen10g034960.1	Sopen09g003760.1	0.0307165	0.608503	0.0504788
Sopen02g012980.1	Sopen02g028360.1	0.0225115	0.444777	0.0506131
Sopen12g006800.1	Sopen07g031780.1	0.0296026	0.584578	0.0506392
Sopen07g027150.1	Sopen07g030760.1	0.10144	1.98638	0.0510677
Sopen02g015960.1	Sopen03g033940.1	0.0862543	1.6871	0.0511258
Sopen02g035760.1	Sopen05g004320.1	0.167498	3.27518	0.0511416
Sopen01g002940.1	Sopen10g032370.1	0.0741619	1.44588	0.0512919
Sopen11g004980.1	Sopen04g029530.1	0.085812	1.67072	0.0513622
Sopen12g021150.1	Sopen03g037240.1	0.0328483	0.635264	0.0517081
Sopen02g037200.1	Sopen04g031660.1	0.0611733	1.17904	0.0518841
Sopen01g053370.1	Sopen10g025080.1	0.0476497	0.898569	0.0530285
Sopen11g003550.1	Sopen09g003630.1	0.109535	2.04124	0.0536608
Sopen12g004940.1	Sopen07g001660.1	0.0386559	0.715712	0.0540104
Sopen10g029590.1	Sopen10g031130.1	0.0396628	0.731348	0.0542325
Sopen01g003130.1	Sopen10g032430.1	0.034397	0.634222	0.054235
Sopen03g034640.1	Sopen04g001530.1	0.0578022	1.0572	0.0546746
Sopen12g004730.1	Sopen06g025520.1	0.0761549	1.38043	0.0551674
Sopen11g002350.1	Sopen05g033580.1	0.0402746	0.728995	0.0552468
Sopen11g025920.1	Sopen04g005590.1	0.08812	1.5923	0.0553413
Sopen03g027660.1	Sopen06g029180.1	0.0358519	0.642384	0.0558106
Sopen03g003270.1	Sopen08g030470.1	0.136916	2.43346	0.0562641
Sopen03g003270.1	Sopen08g030470.1	0.136916	2.43346	0.0562641
Sopen02g014780.1	Sopen04g031470.1	0.146904	2.60481	0.0563973
Sopen01g032030.1	Sopen09g028790.1	0.187675	3.32184	0.0564974
Sopen10g033190.1	Sopen11g003550.1	0.0972387	1.71811	0.0565962
Sopen07g027740.1	Sopen07g031160.1	0.22	3.87688	0.0567467
Sopen01g035960.1	Sopen08g026570.1	0.0921726	1.62108	0.0568587
Sopen02g025290.1	Sopen03g005510.1	0.0470317	0.826947	0.0568739
Sopen03g036380.1	Sopen06g025520.1	0.03172	0.557162	0.0569314
Sopen06g018940.1	Sopen09g032290.1	0.0352574	0.617367	0.0571093
Sopen03g025260.1	Sopen06g014630.1	0.045791	0.800532	0.0572007
Sopen05g032070.1	Sopen09g034440.1	0.0493026	0.86105	0.0572588
Sopen02g021290.1	Sopen07g027030.1	0.0791375	1.36192	0.0581074
Sopen08g004070.1	Sopen08g030240.1	0.0298473	0.513167	0.0581629
Sopen12g021920.1	Sopen03g035740.1	0.0377742	0.648969	0.0582065
Sopen02g021110.1	Sopen07g026920.1	0.167334	2.86667	0.0583722
Sopen02g027520.1	Sopen04g036070.1	0.0944702	1.61699	0.0584236
Sopen12g031200.1	Sopen03g006170.1	0.132604	2.26032	0.0586659
Sopen04g005640.1	Sopen09g005350.1	0.254258	4.33311	0.058678
Sopen10g001410.1	Sopen10g002580.1	0.118011	2.01006	0.0587105
Sopen01g039690.1	Sopen05g029040.1	0.0318944	0.542228	0.0588209
Sopen03g028620.1	Sopen06g028860.1	0.0116479	0.197904	0.0588562
Sopen03g036780.1	Sopen06g025930.1	0.0746732	1.25945	0.0592901
Sopen02g037680.1	Sopen04g032200.1	0.105016	1.76837	0.0593855
Sopen12g003530.1	Sopen08g019810.1	0.142853	2.39299	0.0596963
Sopen11g028530.1	Sopen06g031400.1	0.062517	1.04472	0.059841
Sopen02g011720.1	Sopen07g024880.1	0.121985	2.03476	0.0599504
Sopen01g038140.1	Sopen10g006340.1	0.0453312	0.754498	0.0600813
Sopen03g028680.1	Sopen06g028810.1	0.0545055	0.907059	0.0600904
Sopen01g006430.1	Sopen05g003020.1	0.0326189	0.541469	0.0602415
Sopen01g053770.1	Sopen02g028210.1	0.124298	2.04381	0.0608167
Sopen01g053350.1	Sopen10g025070.1	0.229548	3.77093	0.060873
Sopen11g006730.1	Sopen04g006730.1	0.0702608	1.15099	0.0610439
Sopen03g033660.1	Sopen06g026590.1	0.0473457	0.774619	0.0611212
Sopen08g003350.1	Sopen08g027280.1	0.0420573	0.687089	0.0612108
Sopen12g004730.1	Sopen07g003590.1	0.0375277	0.612168	0.061303
Sopen02g035780.1	Sopen04g002630.1	0.0840759	1.37093	0.0613277
Sopen02g036890.1	Sopen03g007780.1	0.0309322	0.501787	0.0616441
Sopen11g025810.1	Sopen06g032420.1	0.0548691	0.889218	0.0617049
Sopen12g023170.1	Sopen03g040220.1	0.0404283	0.651181	0.0620846
Sopen03g035930.1	Sopen06g025670.1	0.0797869	1.27959	0.0623536
Sopen11g003790.1	Sopen11g026180.1	0.0827512	1.32368	0.0625161
Sopen01g047490.1	Sopen04g028770.1	0.135045	2.15866	0.0625596
Sopen02g035780.1	Sopen05g004290.1	0.0846932	1.34897	0.0627835
Sopen02g024980.1	Sopen03g005610.1	0.0505274	0.804334	0.062819
Sopen03g030850.1	Sopen05g008850.1	0.21421	3.4016	0.0629735
Sopen02g032580.1	Sopen05g003170.1	0.162299	2.5633	0.0633164
Sopen01g006410.1	Sopen03g012820.1	0.141715	2.23214	0.0634884
Sopen12g029760.1	Sopen04g029530.1	0.0649198	1.01756	0.0637993
Sopen01g036950.1	Sopen03g023360.1	0.208061	3.26065	0.0638095
Sopen03g036140.1	Sopen06g024340.1	0.229845	3.59762	0.063888
Sopen11g006180.1	Sopen05g029630.1	0.0629111	0.983854	0.0639435
Sopen10g028420.1	Sopen09g007220.1	0.0484806	0.753937	0.0643033
Sopen11g006840.1	Sopen04g006790.1	0.0526742	0.818145	0.0643825
Sopen06g021580.1	Sopen08g025120.1	0.0402065	0.620101	0.0648386
Sopen11g002350.1	Sopen04g004880.1	0.0487998	0.751822	0.0649087
Sopen03g035510.1	Sopen06g025360.1	0.0289303	0.442253	0.0654156
Sopen02g024050.1	Sopen07g031810.1	0.193644	2.95771	0.0654711
Sopen09g028190.1	Sopen09g033110.1	0.151138	2.3081	0.0654813
Sopen01g053550.1	Sopen02g028400.1	0.130243	1.98725	0.0655391
Sopen01g049630.1	Sopen02g037370.1	0.144715	2.20054	0.0657634
Sopen10g033600.1	Sopen09g002670.1	0.0312209	0.474689	0.0657713
Sopen04g005380.1	Sopen05g033350.1	0.143264	2.17257	0.0659421
Sopen11g026810.1	Sopen06g030910.1	0.0585762	0.887828	0.065977
Sopen01g001390.1	Sopen04g003140.1	0.186714	2.82551	0.0660816
Sopen02g013510.1	Sopen04g034350.1	0.313944	4.72449	0.0664503
Sopen11g007540.1	Sopen07g033910.1	0.233764	3.46953	0.0673764
Sopen10g007490.1	Sopen03g023360.1	0.218396	3.22434	0.0677338
Sopen01g043420.1	Sopen09g030080.1	0.0957675	1.41386	0.0677349
Sopen10g033210.1	Sopen10g034910.1	0.0190004	0.28005	0.0678463
Sopen02g014210.1	Sopen02g030550.1	0.0752231	1.10846	0.0678625
Sopen10g002550.1	Sopen07g026580.1	0.22105	3.25647	0.0678802
Sopen01g028370.1	Sopen12g034170.1	0.159446	2.3489	0.0678814
Sopen03g039600.1	Sopen06g024930.1	0.0336325	0.49323	0.0681883
Sopen04g005690.1	Sopen06g001470.1	0.111891	1.63439	0.0684604
Sopen01g047190.1	Sopen04g027400.1	0.138512	2.02028	0.068561
Sopen10g032120.1	Sopen11g002230.1	0.121444	1.76557	0.0687848
Sopen03g001360.1	Sopen09g031930.1	0.0777296	1.12932	0.0688286
Sopen04g003060.1	Sopen04g006620.1	0.166668	2.41925	0.0688926
Sopen02g037010.1	Sopen04g031470.1	0.150168	2.16847	0.0692504
Sopen11g007200.1	Sopen05g032640.1	0.0587878	0.847897	0.0693336
Sopen01g029640.1	Sopen06g003590.1	0.213379	3.06817	0.0695461
Sopen12g030930.1	Sopen04g033550.1	0.0458889	0.65713	0.0698324
Sopen03g033050.1	Sopen06g027610.1	0.0663901	0.947168	0.0700932
Sopen02g031260.1	Sopen03g031560.1	0.209151	2.97933	0.0702009
Sopen06g021580.1	Sopen08g001220.1	0.0537939	0.7648	0.0703372
Sopen04g002780.1	Sopen05g003900.1	0.0761572	1.08098	0.0704519
Sopen07g028670.1	Sopen07g031810.1	0.25162	3.55419	0.0707953
Sopen10g002550.1	Sopen07g031970.1	0.132065	1.86427	0.0708399
Sopen03g041000.1	Sopen06g022430.1	0.0437314	0.610814	0.0715954
Sopen01g038580.1	Sopen10g006000.1	0.0418853	0.584881	0.0716133
Sopen04g004880.1	Sopen05g033580.1	0.0465496	0.648506	0.0717798
Sopen04g024550.1	Sopen05g030370.1	0.0429844	0.598676	0.0717992
Sopen10g029300.1	Sopen10g030960.1	0.039261	0.545057	0.0720311
Sopen12g022600.1	Sopen06g024830.1	0.0510031	0.708028	0.0720355
Sopen01g053770.1	Sopen03g006120.1	0.134922	1.87258	0.0720516
Sopen03g001150.1	Sopen06g019390.1	0.0945135	1.31025	0.0721339
Sopen12g004280.1	Sopen07g022190.1	0.198078	2.74266	0.0722212
Sopen11g030090.1	Sopen06g001020.1	0.0486	0.669494	0.0725921
Sopen02g021160.1	Sopen07g026930.1	0.13342	1.83526	0.0726982
Sopen11g004980.1	Sopen12g029760.1	0.0851755	1.1695	0.0728306
Sopen10g035900.1	Sopen06g032650.1	0.172661	2.3659	0.0729788
Sopen01g037030.1	Sopen10g007260.1	0.0501326	0.685815	0.0730993
Sopen12g033810.1	Sopen05g031810.1	0.0438879	0.599926	0.0731556
Sopen10g032950.1	Sopen09g004200.1	0.0518043	0.706749	0.0732995
Sopen03g031460.1	Sopen06g028020.1	0.0615547	0.837462	0.0735015
Sopen11g026000.1	Sopen06g031270.1	0.0397181	0.539342	0.0736417
Sopen06g001790.1	Sopen06g032860.1	0.0505011	0.685389	0.0736824
Sopen12g028730.1	Sopen08g029490.1	0.0395714	0.53402	0.0741008
Sopen11g026530.1	Sopen06g031050.1	0.0661173	0.89006	0.0742841
Sopen03g039740.1	Sopen08g020320.1	0.11934	1.60403	0.0744001
Sopen10g032450.1	Sopen11g002550.1	0.202422	2.71674	0.0745093
Sopen08g003060.1	Sopen08g026010.1	0.0460962	0.618447	0.0745353
Sopen02g014130.1	Sopen03g006960.1	0.0350941	0.470082	0.0746553
Sopen11g028150.1	Sopen09g002610.1	0.141039	1.88815	0.0746968
Sopen02g028340.1	Sopen03g006170.1	0.046063	0.616017	0.0747755
Sopen03g022750.1	Sopen06g018080.1	0.0416738	0.556432	0.0748947
Sopen03g039820.1	Sopen08g020180.1	0.126187	1.67979	0.0751202
Sopen12g005400.1	Sopen07g003100.1	0.0445546	0.590447	0.0754591
Sopen06g003170.1	Sopen06g035240.1	0.0402018	0.532553	0.0754888
Sopen01g050560.1	Sopen02g035160.1	0.167653	2.21892	0.0755562
Sopen02g014740.1	Sopen03g007780.1	0.0297127	0.391642	0.0758671
Sopen03g034880.1	Sopen06g027030.1	0.0646373	0.846556	0.0763532
Sopen01g006280.1	Sopen05g003110.1	0.0502052	0.652395	0.0769553
Sopen01g049590.1	Sopen04g031810.1	0.129791	1.68617	0.0769735
Sopen03g040980.1	Sopen06g022440.1	0.0669306	0.866542	0.0772388
Sopen03g028430.1	Sopen06g028930.1	0.0486234	0.626887	0.0775633
Sopen12g001890.1	Sopen07g024880.1	0.0617513	0.79273	0.077897
Sopen02g025850.1	Sopen03g005700.1	0.0880086	1.12726	0.0780732
Sopen01g037040.1	Sopen08g027890.1	0.202499	2.59261	0.0781063
Sopen03g022740.1	Sopen06g018100.1	0.0507745	0.647589	0.0784054
Sopen10g005600.1	Sopen05g028480.1	0.113542	1.44454	0.0786007
Sopen01g041050.1	Sopen09g031580.1	0.288452	3.6552	0.0789154
Sopen10g034230.1	Sopen06g032650.1	0.192557	2.43039	0.079229
Sopen01g050030.1	Sopen12g030620.1	0.151476	1.91115	0.0792587
Sopen02g036570.1	Sopen03g007700.1	0.100766	1.26963	0.0793666
Sopen10g034100.1	Sopen09g005180.1	0.0470251	0.592197	0.0794079
Sopen08g003930.1	Sopen08g029490.1	0.0517928	0.647962	0.0799318
Sopen12g004930.1	Sopen03g035810.1	0.318972	3.98039	0.0801358
Sopen10g002810.1	Sopen07g028140.1	0.15866	1.97741	0.0802363
Sopen01g048760.1	Sopen04g030630.1	0.209578	2.60772	0.0803682
Sopen11g002360.1	Sopen04g004860.1	0.160467	1.99163	0.0805708
Sopen04g005540.1	Sopen05g033120.1	0.0450829	0.558958	0.0806552
Sopen01g047910.1	Sopen04g029490.1	0.15055	1.86368	0.080781
Sopen12g023900.1	Sopen06g022480.1	0.0353006	0.436756	0.0808247
Sopen03g040140.1	Sopen06g021980.1	0.0457284	0.564709	0.080977
Sopen12g022230.1	Sopen06g025010.1	0.0415323	0.512541	0.081032
Sopen01g048020.1	Sopen11g005080.1	0.247673	3.05263	0.0811343
Sopen01g039320.1	Sopen08g030320.1	0.121682	1.49801	0.0812294
Sopen01g040100.1	Sopen03g022230.1	0.212843	2.61816	0.0812948
Sopen11g028290.1	Sopen09g002680.1	0.30998	3.80853	0.081391
Sopen10g028150.1	Sopen06g033520.1	0.130085	1.596	0.0815068
Sopen10g034460.1	Sopen12g034460.1	0.21787	2.67279	0.081514
Sopen02g015600.1	Sopen02g034730.1	0.0314292	0.384766	0.0816839
Sopen12g005010.1	Sopen07g001350.1	0.116179	1.42	0.0818164
Sopen01g038530.1	Sopen08g029530.1	0.142658	1.74172	0.0819063
Sopen10g035570.1	Sopen09g002760.1	0.0467975	0.57068	0.0820031
Sopen03g035840.1	Sopen06g025690.1	0.063684	0.772678	0.0824198
Sopen03g033290.1	Sopen06g027690.1	0.0601455	0.72656	0.0827812
Sopen11g003000.1	Sopen05g033740.1	0.0980093	1.18196	0.0829207
Sopen10g001830.1	Sopen07g034080.1	0.0431866	0.520181	0.0830222
Sopen11g028280.1	Sopen09g002670.1	0.114059	1.37362	0.0830348
Sopen01g049440.1	Sopen02g037040.1	0.257108	3.08258	0.0834068
Sopen09g024860.1	Sopen09g034400.1	0.122964	1.47282	0.0834888
Sopen08g003370.1	Sopen08g027320.1	0.0756494	0.905427	0.0835511
Sopen11g004880.1	Sopen05g029970.1	0.0674256	0.806162	0.0836378
Sopen10g030530.1	Sopen04g008380.1	0.0472036	0.563114	0.083826
Sopen02g028350.1	Sopen03g006180.1	0.039659	0.472881	0.0838668
Sopen10g003110.1	Sopen12g006040.1	0.0451807	0.538008	0.0839778
Sopen12g023270.1	Sopen03g040610.1	0.061878	0.734809	0.0842096
Sopen02g012510.1	Sopen04g036230.1	0.310925	3.68224	0.0844392
Sopen06g003170.1	Sopen09g028160.1	0.0466579	0.552528	0.0844443
Sopen06g024360.1	Sopen06g025600.1	0.432604	5.1191	0.084508
Sopen10g035900.1	Sopen09g005600.1	0.118128	1.39766	0.0845185
Sopen03g040220.1	Sopen06g022010.1	0.0532863	0.627186	0.084961
Sopen11g004180.1	Sopen11g025780.1	0.357013	4.1995	0.0850133
Sopen11g003620.1	Sopen03g020030.1	0.0501221	0.58701	0.0853854
Sopen01g036950.1	Sopen10g007490.1	0.0647758	0.758369	0.0854146
Sopen08g001300.1	Sopen08g024930.1	0.0624223	0.72741	0.0858144
Sopen10g002350.1	Sopen07g032430.1	0.0618777	0.719162	0.0860414
Sopen10g003670.1	Sopen07g029710.1	0.0596966	0.692883	0.0861568
Sopen05g032310.1	Sopen09g035770.1	0.0516198	0.599107	0.0861612
Sopen04g005620.1	Sopen06g001420.1	0.116455	1.34799	0.0863912
Sopen10g028070.1	Sopen10g034750.1	0.0607995	0.702985	0.0864875
Sopen01g005860.1	Sopen05g006900.1	0.0631233	0.727415	0.0867776
Sopen01g053340.1	Sopen02g028610.1	0.270998	3.10763	0.087204
Sopen02g025800.1	Sopen07g024610.1	0.128375	1.47086	0.087279
Sopen01g053680.1	Sopen10g025320.1	0.151097	1.72757	0.0874623
Sopen03g032280.1	Sopen06g027350.1	0.0425609	0.484684	0.0878116
Sopen02g032810.1	Sopen03g034870.1	0.184097	2.09498	0.0878752
Sopen01g037650.1	Sopen10g006640.1	0.0753219	0.857123	0.0878777
Sopen05g032150.1	Sopen09g034640.1	0.0534952	0.606874	0.0881488
Sopen10g033950.1	Sopen09g001780.1	0.0676659	0.766396	0.088291
Sopen01g039440.1	Sopen03g003270.1	0.137798	1.55991	0.0883373
Sopen12g006220.1	Sopen07g027220.1	0.0759556	0.859817	0.0883392
Sopen02g024960.1	Sopen07g032340.1	0.363057	4.10387	0.0884669
Sopen10g003420.1	Sopen07g030400.1	0.0651494	0.736257	0.0884874
Sopen01g038400.1	Sopen03g004330.1	0.233115	2.63302	0.0885352
Sopen12g022520.1	Sopen06g024910.1	0.0414515	0.468192	0.0885353
Sopen03g039300.1	Sopen06g025090.1	0.0714717	0.806193	0.0886533
Sopen10g030430.1	Sopen04g008770.1	0.0946612	1.06515	0.0888715
Sopen01g031240.1	Sopen06g004270.1	0.169892	1.91163	0.0888729
Sopen02g034550.1	Sopen03g009260.1	0.140116	1.56957	0.0892702
Sopen03g034390.1	Sopen06g026840.1	0.0548075	0.613901	0.0892775
Sopen06g023860.1	Sopen08g004020.1	0.353898	3.95804	0.0894124
Sopen06g021020.1	Sopen08g003190.1	0.185618	2.07192	0.0895874
Sopen10g034220.1	Sopen04g005700.1	0.244552	2.72042	0.0898951
Sopen02g024050.1	Sopen07g028670.1	0.248639	2.75784	0.0901572
Sopen12g030320.1	Sopen04g031390.1	0.060579	0.671608	0.0901999
Sopen02g011810.1	Sopen02g026010.1	0.0517156	0.57314	0.090232
Sopen10g032990.1	Sopen09g003940.1	0.0617281	0.683836	0.0902674
Sopen09g028130.1	Sopen09g032980.1	0.134553	1.48786	0.0904342
Sopen12g007780.1	Sopen07g034020.1	0.0346127	0.382306	0.0905365
Sopen01g005720.1	Sopen05g006660.1	0.0607113	0.67043	0.0905558
Sopen10g005480.1	Sopen08g030320.1	0.122857	1.35504	0.0906666
Sopen08g003380.1	Sopen08g027440.1	0.095298	1.05063	0.0907051
Sopen11g026370.1	Sopen06g031120.1	0.0944041	1.03066	0.0915958
Sopen01g039220.1	Sopen08g030220.1	0.192895	2.10074	0.0918224
Sopen01g041510.1	Sopen09g030930.1	0.200412	2.18225	0.0918373
Sopen02g021720.1	Sopen07g027140.1	0.179267	1.94698	0.0920744
Sopen04g024320.1	Sopen04g028900.1	0.296087	3.21372	0.092132
Sopen11g029460.1	Sopen06g030300.1	0.0664557	0.721058	0.092164
Sopen02g015070.1	Sopen02g037660.1	0.104803	1.13472	0.0923606
Sopen02g014630.1	Sopen03g007700.1	0.105819	1.14483	0.0924317
Sopen01g047640.1	Sopen04g029090.1	0.147937	1.59757	0.0926011
Sopen02g034570.1	Sopen04g033430.1	0.196075	2.11382	0.0927586
Sopen02g025700.1	Sopen07g024540.1	0.183117	1.97309	0.0928073
Sopen12g003590.1	Sopen06g021910.1	0.153256	1.6505	0.0928541
Sopen06g021590.1	Sopen08g001240.1	0.0716878	0.76916	0.0932027
Sopen03g022390.1	Sopen08g031230.1	0.240573	2.57778	0.093326
Sopen12g005970.1	Sopen07g030880.1	0.0682863	0.731358	0.0933692
Sopen12g003660.1	Sopen08g019080.1	0.166644	1.78175	0.093528
Sopen03g023070.1	Sopen08g018900.1	0.268582	2.87062	0.0935623
Sopen10g027040.1	Sopen06g011130.1	0.390048	4.16746	0.0935937
Sopen02g023770.1	Sopen07g031700.1	0.215213	2.29754	0.0936707
Sopen12g030580.1	Sopen04g032200.1	0.080872	0.863068	0.093703
Sopen02g029450.1	Sopen04g034350.1	0.349898	3.72818	0.0938522
Sopen02g016520.1	Sopen02g032580.1	0.0641839	0.683362	0.0939237
Sopen01g033700.1	Sopen10g029300.1	0.228942	2.4348	0.0940288
Sopen02g028610.1	Sopen03g006260.1	0.113413	1.20544	0.0940845
Sopen01g035380.1	Sopen08g025940.1	0.139029	1.47764	0.094089
Sopen03g033500.1	Sopen06g026570.1	0.0507564	0.537317	0.0944626
Sopen01g038870.1	Sopen08g029860.1	0.24402	2.57166	0.0948881
Sopen11g030180.1	Sopen06g031810.1	0.0542249	0.57057	0.0950363
Sopen10g029570.1	Sopen10g031120.1	0.0560485	0.588798	0.0951914
Sopen10g032120.1	Sopen06g030220.1	0.215772	2.26572	0.0952335
Sopen12g006200.1	Sopen07g027240.1	0.0824431	0.864948	0.0953156
Sopen01g037510.1	Sopen10g006680.1	0.0651738	0.683514	0.0953511
Sopen10g035560.1	Sopen09g002720.1	0.078128	0.819148	0.0953771
Sopen12g004880.1	Sopen07g001700.1	0.0607869	0.637277	0.0953853
Sopen02g014310.1	Sopen02g030870.1	0.065937	0.690895	0.095437
Sopen01g003210.1	Sopen10g032470.1	0.13327	1.39617	0.0954545
Sopen11g027810.1	Sopen06g031340.1	0.0687375	0.718588	0.0956563
Sopen12g029180.1	Sopen07g001940.1	0.237875	2.4838	0.0957708
Sopen11g030110.1	Sopen06g001080.1	0.0920392	0.960794	0.0957949
Sopen04g002180.1	Sopen05g005410.1	0.065233	0.680275	0.095892
Sopen10g002450.1	Sopen07g032190.1	0.0763443	0.795806	0.0959333
Sopen08g004060.1	Sopen08g030200.1	0.0588315	0.612291	0.0960842
Sopen10g028310.1	Sopen06g002090.1	0.304975	3.17113	0.0961721
Sopen02g011260.1	Sopen02g025350.1	0.0616809	0.640525	0.0962974
Sopen01g039740.1	Sopen10g005200.1	0.0669007	0.69301	0.0965364
Sopen03g023720.1	Sopen08g027520.1	0.228412	2.3653	0.0965677
Sopen02g024210.1	Sopen03g002690.1	0.0822559	0.851574	0.0965928
Sopen12g002350.1	Sopen07g023110.1	0.0627399	0.648225	0.0967873
Sopen02g022570.1	Sopen07g027570.1	0.17891	1.84385	0.0970306
Sopen10g033330.1	Sopen06g031260.1	0.155927	1.60681	0.0970413
Sopen01g050440.1	Sopen04g032500.1	0.202851	2.08772	0.097164
Sopen02g013680.1	Sopen02g029800.1	0.0566875	0.58338	0.0971707
Sopen02g013190.1	Sopen03g006370.1	0.0675923	0.695505	0.0971844
Sopen03g002310.1	Sopen07g027550.1	0.343335	3.5327	0.0971876
Sopen03g023020.1	Sopen06g018030.1	0.0461247	0.47256	0.097606
Sopen10g001190.1	Sopen02g026800.1	0.120509	1.23439	0.0976257
Sopen03g038180.1	Sopen05g004870.1	0.26642	2.726	0.0977329
Sopen11g005250.1	Sopen07g027220.1	0.257707	2.63396	0.0978401
Sopen01g037610.1	Sopen08g028620.1	0.195893	1.99901	0.0979952
Sopen01g003380.1	Sopen11g027490.1	0.306321	3.12	0.0981799
Sopen02g028120.1	Sopen04g035650.1	0.204326	2.07904	0.098279
Sopen01g038990.1	Sopen08g030030.1	0.195862	1.99197	0.0983254
Sopen02g032810.1	Sopen05g003690.1	0.140353	1.41894	0.098914
Sopen05g030900.1	Sopen06g033620.1	0.270485	2.73187	0.0990112
Sopen06g002780.1	Sopen06g034800.1	0.0835957	0.84355	0.0990999
Sopen02g020970.1	Sopen03g001990.1	0.066179	0.667538	0.0991389
Sopen02g015730.1	Sopen02g034570.1	0.0910997	0.918254	0.0992097
Sopen02g021290.1	Sopen03g002080.1	0.0664589	0.669286	0.0992983
Sopen10g002920.1	Sopen07g031350.1	0.0669373	0.672665	0.0995106
Sopen02g025830.1	Sopen07g024880.1	0.141858	1.42501	0.0995489
Sopen11g026530.1	Sopen09g003750.1	0.215192	2.1569	0.0997692
Sopen02g036990.1	Sopen03g007810.1	0.0685265	0.68642	0.0998318
Sopen03g001600.1	Sopen09g033100.1	0.0602302	0.603268	0.0998399
Sopen03g035970.1	Sopen06g025660.1	0.0788994	0.789659	0.0999158
Sopen05g031970.1	Sopen09g034150.1	0.0532379	0.532763	0.0999278
Sopen12g003940.1	Sopen08g018200.1	0.178726	1.7874	0.0999922
Sopen10g003820.1	Sopen07g026920.1	0.0631182	0.630513	0.100106
Sopen02g028640.1	Sopen03g006320.1	0.0752747	0.751201	0.100206
Sopen03g035120.1	Sopen05g003370.1	0.187241	1.86814	0.100229
Sopen10g032990.1	Sopen11g026690.1	0.275566	2.74646	0.100335
Sopen01g050620.1	Sopen02g035180.1	0.157257	1.56685	0.100365
Sopen12g030340.1	Sopen04g031450.1	0.0937618	0.933763	0.100413
Sopen08g004220.1	Sopen08g030680.1	0.0662073	0.658895	0.100482
Sopen01g053180.1	Sopen10g024790.1	0.0535964	0.531577	0.100825
Sopen04g025300.1	Sopen05g034170.1	0.0593292	0.588139	0.100876
Sopen11g030130.1	Sopen06g031780.1	0.0705217	0.698669	0.100937
Sopen03g033080.1	Sopen05g002050.1	0.155359	1.53763	0.101038
Sopen10g004300.1	Sopen07g028200.1	0.0922714	0.912879	0.101077
Sopen02g023090.1	Sopen07g027970.1	0.20449	2.01793	0.101336
Sopen12g028620.1	Sopen08g030200.1	0.0634703	0.626122	0.101371
Sopen08g001650.1	Sopen08g023920.1	0.0801249	0.789242	0.101521
Sopen01g036650.1	Sopen08g027170.1	0.233249	2.28658	0.102008
Sopen01g004330.1	Sopen11g024530.1	0.0631423	0.618842	0.102033
Sopen12g030240.1	Sopen04g031060.1	0.0883175	0.864019	0.102217
Sopen03g028990.1	Sopen06g028670.1	0.0727902	0.712007	0.102232
Sopen08g004580.1	Sopen08g025820.1	0.376088	3.67867	0.102235
Sopen02g029740.1	Sopen04g034160.1	0.157741	1.54278	0.102245
Sopen09g024960.1	Sopen09g034360.1	0.155911	1.52471	0.102256
Sopen03g003490.1	Sopen08g030180.1	0.345751	3.37907	0.102321
Sopen01g038500.1	Sopen08g029490.1	0.120933	1.18042	0.102449
Sopen02g026190.1	Sopen03g005790.1	0.0800643	0.781427	0.102459
Sopen03g033810.1	Sopen06g026640.1	0.0632631	0.617384	0.10247
Sopen12g031500.1	Sopen03g006030.1	0.313966	3.06199	0.102537
Sopen08g001220.1	Sopen08g025120.1	0.0579839	0.563823	0.102841
Sopen04g005210.1	Sopen05g033440.1	0.0706159	0.686603	0.102848
Sopen05g031240.1	Sopen06g033280.1	0.204974	1.99226	0.102885
Sopen01g053880.1	Sopen10g025470.1	0.109088	1.05865	0.103044
Sopen02g013100.1	Sopen02g028600.1	0.0746343	0.722873	0.103247
Sopen12g004180.1	Sopen06g022450.1	0.174226	1.68516	0.103389
Sopen11g007180.1	Sopen04g006940.1	0.124247	1.19921	0.103608
Sopen10g034230.1	Sopen10g035900.1	0.13574	1.30905	0.103694
Sopen07g026580.1	Sopen07g031970.1	0.167905	1.6185	0.103741
Sopen01g049940.1	Sopen12g030570.1	0.289468	2.78832	0.103815
Sopen02g032210.1	Sopen05g002520.1	0.335812	3.2334	0.103857
Sopen02g031200.1	Sopen03g031510.1	0.234877	2.25837	0.104003
Sopen02g010130.1	Sopen02g017750.1	0.0595655	0.572425	0.104058
Sopen01g039740.1	Sopen05g029020.1	0.0698574	0.670164	0.104239
Sopen10g034230.1	Sopen09g005600.1	0.130319	1.24905	0.104335
Sopen02g013750.1	Sopen04g034060.1	0.363542	3.47943	0.104483
Sopen01g053410.1	Sopen10g025180.1	0.105101	0.999456	0.105158
Sopen01g053920.1	Sopen02g028090.1	0.241786	2.2939	0.105404
Sopen02g028180.1	Sopen03g006110.1	0.0683382	0.645186	0.10592
Sopen03g026110.1	Sopen06g016640.1	0.520958	4.91267	0.106044
Sopen02g021800.1	Sopen03g002190.1	0.0857682	0.808709	0.106056
Sopen05g002800.1	Sopen06g027410.1	0.226115	2.12975	0.10617
Sopen11g028210.1	Sopen09g002650.1	0.267378	2.51827	0.106175
Sopen10g005200.1	Sopen05g029020.1	0.0651266	0.612043	0.106409
Sopen01g031250.1	Sopen06g004280.1	0.118857	1.11282	0.106807
Sopen10g035800.1	Sopen09g005350.1	0.069539	0.649743	0.107025
Sopen01g006410.1	Sopen02g016610.1	0.139179	1.29985	0.107073
Sopen02g038190.1	Sopen05g008550.1	0.259286	2.42135	0.107084
Sopen10g005670.1	Sopen08g030030.1	0.222121	2.07349	0.107124
Sopen10g034460.1	Sopen06g032990.1	0.206065	1.92296	0.10716
Sopen10g020980.1	Sopen08g024030.1	0.509358	4.75262	0.107174
Sopen02g023470.1	Sopen03g002520.1	0.0665459	0.619065	0.107494
Sopen04g001710.1	Sopen06g027190.1	0.197838	1.8395	0.10755
Sopen10g032530.1	Sopen09g002670.1	0.174543	1.62216	0.107599
Sopen02g036420.1	Sopen03g007630.1	0.0893043	0.829757	0.107627
Sopen03g035660.1	Sopen07g003920.1	0.171045	1.58799	0.107712
Sopen10g002930.1	Sopen07g027920.1	0.194707	1.807	0.107751
Sopen02g032420.1	Sopen03g032210.1	0.316814	2.93395	0.107982
Sopen02g037150.1	Sopen03g007980.1	0.104289	0.965758	0.107986
Sopen08g001610.1	Sopen08g024060.1	0.078179	0.723762	0.108018
Sopen10g034380.1	Sopen09g006030.1	0.051991	0.481043	0.10808
Sopen06g032990.1	Sopen09g006570.1	0.189255	1.75036	0.108123
Sopen04g001510.1	Sopen05g007440.1	0.0616753	0.570182	0.108168
Sopen12g004710.1	Sopen07g003610.1	0.0739946	0.68396	0.108186
Sopen10g001320.1	Sopen03g005620.1	0.107042	0.988148	0.108326
Sopen11g003450.1	Sopen09g003750.1	0.216027	1.98651	0.108747
Sopen08g003500.1	Sopen08g028010.1	0.0962441	0.884645	0.108794
Sopen12g006360.1	Sopen07g029210.1	0.0776522	0.713439	0.108842
Sopen10g002660.1	Sopen02g024340.1	0.360647	3.31154	0.108906
Sopen01g006790.1	Sopen05g007840.1	0.0723388	0.663192	0.109077
Sopen10g028490.1	Sopen09g007120.1	0.0949641	0.870342	0.109111
Sopen12g001360.1	Sopen07g028670.1	0.230032	2.1068	0.109186
Sopen12g024220.1	Sopen03g041550.1	0.0673723	0.616532	0.109276
Sopen05g003370.1	Sopen06g027140.1	0.155782	1.4242	0.109382
Sopen02g013510.1	Sopen02g029450.1	0.106999	0.977754	0.109433
Sopen10g033190.1	Sopen09g003630.1	0.0570108	0.52076	0.109476
Sopen01g039330.1	Sopen05g028710.1	0.0992384	0.904704	0.109692
Sopen10g002070.1	Sopen12g007330.1	0.136367	1.24249	0.109753
Sopen11g028150.1	Sopen05g034400.1	0.265961	2.42243	0.109791
Sopen03g031150.1	Sopen05g008690.1	0.119354	1.0863	0.109872
Sopen12g030710.1	Sopen04g032470.1	0.0738406	0.671304	0.109996
Sopen02g026920.1	Sopen03g005860.1	0.0940952	0.854157	0.110162
Sopen02g024030.1	Sopen03g002660.1	0.0942367	0.85543	0.110163
Sopen02g015730.1	Sopen04g033430.1	0.129751	1.17673	0.110263
Sopen12g004180.1	Sopen03g040950.1	0.18747	1.69888	0.110349
Sopen03g027620.1	Sopen06g029210.1	0.0570053	0.516377	0.110395
Sopen03g040870.1	Sopen06g022480.1	0.0478859	0.433079	0.110571
Sopen02g032980.1	Sopen05g007810.1	0.229921	2.07717	0.110689
Sopen10g033130.1	Sopen11g026530.1	0.204969	1.85098	0.110735
Sopen02g013330.1	Sopen02g029140.1	0.0484416	0.437074	0.110832
Sopen01g002740.1	Sopen10g032170.1	0.0670148	0.604199	0.110915
Sopen12g033000.1	Sopen09g034530.1	0.09759	0.878906	0.111036
Sopen02g030980.1	Sopen03g007100.1	0.109021	0.979671	0.111283
Sopen10g034920.1	Sopen09g003610.1	0.0982565	0.882763	0.111306
Sopen02g023970.1	Sopen07g028540.1	0.262261	2.35109	0.111549
Sopen11g026690.1	Sopen09g003940.1	0.24414	2.18686	0.111639
Sopen11g029310.1	Sopen06g030140.1	0.121163	1.08379	0.111795
Sopen04g006650.1	Sopen05g029630.1	0.0762289	0.681518	0.111852
Sopen02g034620.1	Sopen04g033410.1	0.173466	1.55075	0.11186
Sopen04g002600.1	Sopen05g004420.1	0.0753958	0.673926	0.111875
Sopen01g039440.1	Sopen08g030470.1	0.173501	1.54887	0.112018
Sopen01g037640.1	Sopen08g028560.1	0.192833	1.71965	0.112135
Sopen12g001810.1	Sopen07g025970.1	0.0584643	0.521182	0.112176
Sopen10g029020.1	Sopen10g031400.1	0.272269	2.42477	0.112287
Sopen05g028480.1	Sopen08g018670.1	0.256156	2.27385	0.112653
Sopen02g011720.1	Sopen02g025830.1	0.0843486	0.748026	0.112762
Sopen12g034420.1	Sopen07g032800.1	0.289534	2.56748	0.11277
Sopen12g006390.1	Sopen07g029340.1	0.126491	1.12161	0.112776
Sopen04g005700.1	Sopen09g005590.1	0.244528	2.16756	0.112812
Sopen03g041430.1	Sopen06g022550.1	0.0655888	0.580611	0.112965
Sopen12g031000.1	Sopen04g033890.1	0.106387	0.94041	0.113128
Sopen01g048380.1	Sopen11g005460.1	0.25004	2.20833	0.113226
Sopen02g017240.1	Sopen02g038770.1	0.143301	1.2648	0.113299
Sopen02g016510.1	Sopen03g035140.1	0.263479	2.3236	0.113393
Sopen02g013620.1	Sopen04g034160.1	0.136556	1.20325	0.11349
Sopen11g005120.1	Sopen04g029770.1	0.409636	3.60914	0.1135
Sopen01g053580.1	Sopen10g025240.1	0.134999	1.18837	0.113601
Sopen03g022360.1	Sopen06g018240.1	0.06165	0.541848	0.113777
Sopen06g018730.1	Sopen09g032970.1	0.0788518	0.692526	0.113861
Sopen02g034840.1	Sopen04g033250.1	0.37329	3.2711	0.114118
Sopen10g028490.1	Sopen10g034550.1	0.0920104	0.805848	0.114178
Sopen02g030340.1	Sopen04g033600.1	0.515082	4.5075	0.114272
Sopen10g001340.1	Sopen03g005660.1	0.0790776	0.690895	0.114457
Sopen11g028270.1	Sopen06g031520.1	0.0751654	0.656541	0.114487
Sopen02g026020.1	Sopen03g005750.1	0.0834282	0.727752	0.114638
Sopen10g002680.1	Sopen07g031860.1	0.100849	0.879003	0.114731
Sopen10g003860.1	Sopen07g027070.1	0.0764315	0.665374	0.11487
Sopen12g007340.1	Sopen07g033110.1	0.0702637	0.611435	0.114916
Sopen01g004450.1	Sopen06g029890.1	0.130311	1.13333	0.11498
Sopen01g050470.1	Sopen04g032540.1	0.234503	2.03819	0.115055
Sopen10g004160.1	Sopen07g027900.1	0.0917635	0.796761	0.115171
Sopen11g002940.1	Sopen04g004800.1	0.0730076	0.633643	0.115219
Sopen02g033290.1	Sopen05g007390.1	0.341032	2.95891	0.115256
Sopen03g004920.1	Sopen08g028820.1	0.21198	1.83918	0.115258
Sopen04g001100.1	Sopen05g002470.1	0.0755379	0.655367	0.115261
Sopen11g028260.1	Sopen06g031530.1	0.0759248	0.656458	0.115658
Sopen11g026490.1	Sopen06g031070.1	0.0368986	0.318905	0.115704
Sopen10g034110.1	Sopen09g005200.1	0.0849173	0.73258	0.115915
Sopen01g039320.1	Sopen10g005480.1	0.0520604	0.448658	0.116036
Sopen02g032080.1	Sopen03g032780.1	0.153525	1.32131	0.116191
Sopen10g033600.1	Sopen06g031510.1	0.129521	1.11204	0.116472
Sopen12g029480.1	Sopen04g028420.1	0.211695	1.81718	0.116496
Sopen03g040950.1	Sopen06g022450.1	0.0650485	0.558274	0.116517
Sopen10g006360.1	Sopen03g004570.1	0.205023	1.75958	0.116518
Sopen11g025760.1	Sopen06g032460.1	0.0974482	0.834354	0.116795
Sopen05g028380.1	Sopen06g012100.1	0.469103	4.01247	0.116911
Sopen04g002430.1	Sopen05g004880.1	0.0659946	0.563775	0.117058
Sopen10g035430.1	Sopen09g002370.1	0.0560085	0.478115	0.117144
Sopen02g032910.1	Sopen05g007920.1	0.398435	3.39945	0.117206
Sopen04g025240.1	Sopen05g034150.1	0.127411	1.08691	0.117222
Sopen10g005570.1	Sopen05g028630.1	0.110527	0.940862	0.117474
Sopen10g005550.1	Sopen08g030220.1	0.236843	2.01386	0.117606
Sopen11g002230.1	Sopen05g033550.1	0.0758576	0.64412	0.117769
Sopen12g031400.1	Sopen04g035840.1	0.0949499	0.805591	0.117864
Sopen02g014780.1	Sopen02g037010.1	0.0707101	0.598594	0.118127
Sopen03g022390.1	Sopen06g018230.1	0.0742623	0.627132	0.118416
Sopen10g033130.1	Sopen09g003020.1	0.231709	1.95605	0.118458
Sopen01g049450.1	Sopen02g037120.1	0.342082	2.88441	0.118597
Sopen01g054330.1	Sopen04g036330.1	0.203541	1.71559	0.118642
Sopen04g001600.1	Sopen05g007810.1	0.0610189	0.514119	0.118686
Sopen06g020750.1	Sopen08g027440.1	0.153558	1.29308	0.118753
Sopen06g035520.1	Sopen09g027310.1	0.0978747	0.823959	0.118786
Sopen02g012160.1	Sopen02g026920.1	0.0945708	0.796126	0.118789
Sopen10g002460.1	Sopen02g024720.1	0.342808	2.88327	0.118896
Sopen01g052680.1	Sopen04g034860.1	0.383534	3.22179	0.119044
Sopen03g002880.1	Sopen06g011290.1	0.154522	1.29791	0.119054
Sopen12g002020.1	Sopen07g024620.1	0.111475	0.936267	0.119063
Sopen10g033130.1	Sopen11g003450.1	0.206236	1.729	0.11928
Sopen01g049930.1	Sopen02g037560.1	0.282405	2.3661	0.119355
Sopen02g020190.1	Sopen03g001850.1	0.0617898	0.517022	0.119511
Sopen10g001920.1	Sopen07g033740.1	0.19236	1.60634	0.119751
Sopen12g028930.1	Sopen08g028910.1	0.251924	2.09726	0.120121
Sopen10g034460.1	Sopen09g006570.1	0.0658745	0.548283	0.120147
Sopen10g033130.1	Sopen06g031050.1	0.183937	1.52797	0.12038
Sopen11g007150.1	Sopen05g032620.1	0.0740935	0.615484	0.120382
Sopen10g004310.1	Sopen07g028250.1	0.088179	0.73166	0.120519
Sopen02g028270.1	Sopen04g035490.1	0.183503	1.52157	0.120601
Sopen12g028670.1	Sopen08g030100.1	0.230413	1.90765	0.120783
Sopen08g003790.1	Sopen08g028680.1	0.0695091	0.575204	0.120842
Sopen11g007250.1	Sopen07g033480.1	0.404792	3.34182	0.121129
Sopen02g012500.1	Sopen02g027090.1	0.0839328	0.692073	0.121277
Sopen11g026300.1	Sopen06g031150.1	0.0742922	0.612471	0.121299
Sopen08g004040.1	Sopen08g030100.1	0.111668	0.920039	0.121373
Sopen02g016710.1	Sopen02g032080.1	0.0678002	0.558483	0.121401
Sopen02g028210.1	Sopen03g006120.1	0.0731352	0.602034	0.12148
Sopen10g028310.1	Sopen06g017590.1	0.269751	2.21952	0.121536
Sopen03g004030.1	Sopen06g011930.1	0.121299	0.998019	0.12154
Sopen12g030820.1	Sopen04g032890.1	0.077307	0.635675	0.121614
Sopen08g003110.1	Sopen08g026280.1	0.0952317	0.782779	0.121658
Sopen10g032150.1	Sopen11g002270.1	0.236716	1.94519	0.121693
Sopen12g004880.1	Sopen03g035780.1	0.24829	2.03986	0.121719
Sopen08g004360.1	Sopen08g031190.1	0.0941114	0.770782	0.122099
Sopen10g033360.1	Sopen09g003220.1	0.113717	0.931285	0.122108
Sopen12g001830.1	Sopen07g025940.1	0.0912856	0.747058	0.122193
Sopen12g021300.1	Sopen03g037000.1	0.117447	0.960758	0.122244
Sopen12g031430.1	Sopen04g035860.1	0.16331	1.33591	0.122247
Sopen01g050720.1	Sopen02g035260.1	0.2367	1.93588	0.12227
Sopen01g043730.1	Sopen09g030350.1	0.28673	2.34239	0.122409
Sopen02g038430.1	Sopen03g001110.1	0.104816	0.855294	0.12255
Sopen08g004400.1	Sopen08g031330.1	0.143046	1.167	0.122576
Sopen04g022740.1	Sopen04g027690.1	0.136419	1.11243	0.122631
Sopen08g003190.1	Sopen08g026590.1	0.17124	1.39499	0.122753
Sopen02g013190.1	Sopen02g028810.1	0.073849	0.600489	0.122981
Sopen04g006290.1	Sopen09g036120.1	0.383205	3.1147	0.123031
Sopen02g024720.1	Sopen07g032180.1	0.312393	2.53575	0.123196
Sopen02g016370.1	Sopen02g032850.1	0.226023	1.83012	0.123502
Sopen01g003260.1	Sopen10g032530.1	0.095928	0.776311	0.123569
Sopen01g036980.1	Sopen08g027830.1	0.360115	2.91215	0.12366
Sopen01g054200.1	Sopen10g027010.1	0.0627659	0.507302	0.123725
Sopen01g038490.1	Sopen08g029480.1	0.183597	1.48311	0.123792
Sopen04g005600.1	Sopen05g033040.1	0.117766	0.950664	0.123877
Sopen02g014630.1	Sopen02g036570.1	0.101012	0.815284	0.123898
Sopen06g031050.1	Sopen09g003750.1	0.201411	1.62409	0.124015
Sopen10g034550.1	Sopen09g007120.1	0.104118	0.839558	0.124015
Sopen12g022130.1	Sopen03g038850.1	0.0693702	0.558478	0.124213
Sopen01g002810.1	Sopen10g032230.1	0.140523	1.1303	0.124324
Sopen12g028620.1	Sopen08g004060.1	0.0742673	0.596341	0.124538
Sopen03g040230.1	Sopen06g022020.1	0.130671	1.04873	0.124598
Sopen01g053770.1	Sopen10g025450.1	0.0791401	0.635064	0.124618
Sopen11g002550.1	Sopen04g004850.1	0.0762298	0.610091	0.124948
Sopen11g004930.1	Sopen04g029510.1	0.190882	1.52742	0.12497
Sopen11g028810.1	Sopen08g020130.1	0.0697096	0.557182	0.125111
Sopen05g008950.1	Sopen09g024960.1	0.23415	1.87152	0.125113
Sopen12g005470.1	Sopen07g003270.1	0.100575	0.803777	0.125128
Sopen03g021920.1	Sopen06g029430.1	0.127673	1.018	0.125416
Sopen02g016510.1	Sopen06g027160.1	0.244963	1.95284	0.125439
Sopen02g021720.1	Sopen07g030710.1	0.25176	2.00504	0.125563
Sopen06g035510.1	Sopen09g027360.1	0.118686	0.944571	0.12565
Sopen10g034930.1	Sopen09g003660.1	0.495563	3.94092	0.125748
Sopen06g031510.1	Sopen09g002670.1	0.134396	1.06803	0.125836
Sopen11g028280.1	Sopen06g031510.1	0.0973072	0.772728	0.125927
Sopen10g006260.1	Sopen08g029480.1	0.20627	1.63652	0.126042
Sopen08g001140.1	Sopen08g025250.1	0.124974	0.991317	0.126069
Sopen01g004550.1	Sopen11g029720.1	0.0968995	0.768331	0.126117
Sopen10g034060.1	Sopen09g005130.1	0.128408	1.01733	0.12622
Sopen12g002160.1	Sopen07g023760.1	0.0997233	0.789629	0.126291
Sopen06g001420.1	Sopen06g032430.1	0.102753	0.812259	0.126503
Sopen01g049610.1	Sopen04g031820.1	0.246629	1.94589	0.126743
Sopen02g032420.1	Sopen06g027320.1	0.297031	2.34323	0.126762
Sopen04g005040.1	Sopen05g033510.1	0.188542	1.48704	0.12679
Sopen10g029030.1	Sopen10g031390.1	0.0777015	0.612778	0.126802
Sopen02g014010.1	Sopen02g030300.1	0.152583	1.20177	0.126966
Sopen12g031060.1	Sopen04g034050.1	0.0699917	0.55034	0.127179
Sopen04g023040.1	Sopen04g028230.1	0.196804	1.54727	0.127195
Sopen10g028240.1	Sopen10g034670.1	0.0750693	0.589764	0.127287
Sopen01g037110.1	Sopen08g003470.1	0.333025	2.61202	0.127497
Sopen12g031270.1	Sopen04g035520.1	0.237718	1.86438	0.127505
Sopen10g033110.1	Sopen11g026540.1	0.186984	1.46567	0.127575
Sopen06g035640.1	Sopen09g026940.1	0.0715571	0.560861	0.127584
Sopen04g006290.1	Sopen05g032640.1	0.359756	2.81643	0.127735
Sopen06g016050.1	Sopen06g033620.1	0.269616	2.11046	0.127752
Sopen03g034870.1	Sopen05g003690.1	0.178443	1.39516	0.127901
Sopen02g038370.1	Sopen05g009380.1	0.343563	2.68548	0.127934
Sopen12g021460.1	Sopen03g036780.1	0.119636	0.93513	0.127935
Sopen02g017260.1	Sopen02g038830.1	0.121932	0.951439	0.128155
Sopen02g024970.1	Sopen03g005620.1	0.111409	0.868383	0.128295
Sopen01g039400.1	Sopen05g029910.1	0.455259	3.54795	0.128316
Sopen01g053980.1	Sopen04g035740.1	0.292926	2.28276	0.128321
Sopen06g021270.1	Sopen08g003000.1	0.0867977	0.676326	0.128337
Sopen02g017110.1	Sopen02g038440.1	0.0662777	0.515732	0.128512
Sopen10g035980.1	Sopen09g005830.1	0.0612426	0.476359	0.128564
Sopen01g036950.1	Sopen08g027810.1	0.209452	1.62856	0.128612
Sopen02g030900.1	Sopen03g007060.1	0.0954765	0.740755	0.128891
Sopen12g023840.1	Sopen08g023570.1	0.466033	3.61536	0.128904
Sopen02g016200.1	Sopen04g001600.1	0.255162	1.97907	0.128931
Sopen10g001250.1	Sopen07g032710.1	0.281476	2.18026	0.129102
Sopen03g037000.1	Sopen06g026020.1	0.122943	0.951554	0.129202
Sopen03g032570.1	Sopen05g002630.1	0.247074	1.91204	0.129221
Sopen05g031000.1	Sopen06g016780.1	0.0993678	0.768037	0.129379
Sopen07g026270.1	Sopen07g032180.1	0.3146	2.43074	0.129426
Sopen01g052190.1	Sopen02g029390.1	0.195407	1.50958	0.129444
Sopen03g001430.1	Sopen09g032250.1	0.0743949	0.574471	0.129502
Sopen11g002650.1	Sopen05g033680.1	0.138928	1.07078	0.129745
Sopen01g051770.1	Sopen10g023030.1	0.0910982	0.700907	0.129972
Sopen03g037780.1	Sopen06g026260.1	0.0900544	0.692832	0.12998
Sopen01g052230.1	Sopen04g034530.1	0.217886	1.67417	0.130145
Sopen06g015180.1	Sopen06g016050.1	0.108808	0.834325	0.130415
Sopen02g017250.1	Sopen02g038820.1	0.0973259	0.745746	0.130508
Sopen12g003460.1	Sopen06g024730.1	0.216932	1.66086	0.130614
Sopen10g001410.1	Sopen02g024520.1	0.0942752	0.720888	0.130776
Sopen01g004480.1	Sopen11g029830.1	0.0769906	0.588716	0.130777
Sopen10g003520.1	Sopen07g029900.1	0.0825301	0.630702	0.130854
Sopen05g033350.1	Sopen09g001830.1	0.240637	1.83873	0.130871
Sopen06g035810.1	Sopen09g029080.1	0.162291	1.2391	0.130975
Sopen02g032980.1	Sopen04g001600.1	0.235166	1.79432	0.131061
Sopen02g014200.1	Sopen02g030530.1	0.0786286	0.597792	0.131532
Sopen10g033200.1	Sopen09g003610.1	0.132292	1.00533	0.131591
Sopen03g031600.1	Sopen06g027900.1	0.0967393	0.734898	0.131636
Sopen11g003380.1	Sopen05g033840.1	0.168303	1.27843	0.131648
Sopen05g031540.1	Sopen09g005750.1	0.289711	2.19731	0.131848
Sopen02g032660.1	Sopen05g003440.1	0.380157	2.88262	0.131879
Sopen10g003620.1	Sopen07g029610.1	0.122553	0.927247	0.132168
Sopen12g029160.1	Sopen04g027440.1	0.119451	0.903476	0.132213
Sopen10g002060.1	Sopen12g007340.1	0.087689	0.663046	0.132252
Sopen05g030840.1	Sopen06g033800.1	0.258088	1.94917	0.132409
Sopen02g012880.1	Sopen04g035650.1	0.218278	1.64792	0.132457
Sopen04g024910.1	Sopen04g029160.1	0.244873	1.84811	0.132499
Sopen12g028670.1	Sopen08g004040.1	0.246187	1.85655	0.132605
Sopen10g004050.1	Sopen07g027660.1	0.0999429	0.75327	0.132679
Sopen02g020730.1	Sopen07g029240.1	0.24145	1.81867	0.132762
Sopen02g026910.1	Sopen03g005850.1	0.148276	1.11615	0.132847
Sopen12g029180.1	Sopen04g027640.1	0.071471	0.537387	0.132997
Sopen02g011310.1	Sopen02g025570.1	0.0763504	0.573796	0.133062
Sopen02g038650.1	Sopen03g001050.1	0.174025	1.30781	0.133066
Sopen02g033820.1	Sopen05g006950.1	0.257625	1.93486	0.133149
Sopen01g039760.1	Sopen10g005190.1	0.153245	1.15076	0.133169
Sopen01g051930.1	Sopen04g034120.1	0.308196	2.30951	0.133447
Sopen02g016520.1	Sopen06g027190.1	0.2698	2.0213	0.133478
Sopen12g004110.1	Sopen03g041010.1	0.422741	3.16634	0.133511
Sopen11g007150.1	Sopen07g033350.1	0.216664	1.62239	0.133546
Sopen02g006800.1	Sopen02g018990.1	0.0651714	0.487244	0.133755
Sopen12g006660.1	Sopen07g029930.1	0.081931	0.612397	0.133787
Sopen12g001800.1	Sopen07g026010.1	0.114457	0.855142	0.133846
Sopen03g006710.1	Sopen04g034140.1	0.269251	2.00942	0.133995
Sopen01g047670.1	Sopen04g029250.1	0.245276	1.82731	0.134228
Sopen12g033660.1	Sopen05g031720.1	0.130579	0.972807	0.134229
Sopen12g022110.1	Sopen06g025190.1	0.109271	0.813892	0.134257
Sopen11g006950.1	Sopen04g006840.1	0.137236	1.02177	0.134312
Sopen02g016590.1	Sopen03g032210.1	0.373511	2.78092	0.134312
Sopen11g003160.1	Sopen11g026760.1	0.242723	1.80338	0.134593
Sopen12g004120.1	Sopen06g022430.1	0.332315	2.46544	0.134789
Sopen03g030740.1	Sopen05g009130.1	0.285835	2.12025	0.134812
Sopen01g003280.1	Sopen10g032540.1	0.0999048	0.739457	0.135106
Sopen08g003970.1	Sopen08g029860.1	0.139783	1.03432	0.135145
Sopen01g051310.1	Sopen02g034840.1	0.369684	2.73411	0.135212
Sopen05g002630.1	Sopen06g027460.1	0.22457	1.66072	0.135224
Sopen12g022730.1	Sopen06g024750.1	0.231509	1.71179	0.135244
Sopen10g004800.1	Sopen05g009250.1	0.503951	3.72512	0.135284
Sopen01g039500.1	Sopen08g030550.1	0.218217	1.61218	0.135355
Sopen03g003160.1	Sopen08g027910.1	0.246112	1.81816	0.135363
Sopen04g001050.1	Sopen05g002320.1	0.261112	1.92556	0.135603
Sopen03g032570.1	Sopen06g027460.1	0.0972749	0.716557	0.135753
Sopen10g028290.1	Sopen10g034650.1	0.104966	0.772697	0.135844
Sopen10g030050.1	Sopen10g030400.1	0.101052	0.74385	0.135849
Sopen01g028000.1	Sopen05g032850.1	0.239819	1.76261	0.136059
Sopen10g035140.1	Sopen06g031110.1	0.232963	1.71133	0.13613
Sopen01g048930.1	Sopen04g031010.1	0.226136	1.6611	0.136136
Sopen06g021020.1	Sopen08g026590.1	0.171186	1.25565	0.136332
Sopen02g021060.1	Sopen03g002020.1	0.127144	0.932255	0.136384
Sopen12g034150.1	Sopen05g033070.1	0.322381	2.36376	0.136385
Sopen02g012570.1	Sopen02g027230.1	0.079468	0.582474	0.136432
Sopen10g002060.1	Sopen07g033110.1	0.101118	0.740829	0.136494
Sopen11g005400.1	Sopen04g030090.1	0.226275	1.65639	0.136608
Sopen02g029870.1	Sopen04g034050.1	0.202806	1.48435	0.13663
Sopen01g049690.1	Sopen02g037390.1	0.4416	3.23177	0.136643
Sopen06g033800.1	Sopen07g027040.1	0.330648	2.41856	0.136713
Sopen01g034230.1	Sopen10g029760.1	0.240154	1.75454	0.136876
Sopen10g001320.1	Sopen02g024970.1	0.139763	1.02093	0.136897
Sopen03g039240.1	Sopen06g025070.1	0.0836169	0.610594	0.136944
Sopen10g004060.1	Sopen07g027680.1	0.326222	2.38206	0.13695
Sopen02g031610.1	Sopen03g033420.1	0.275771	2.0113	0.137111
Sopen11g007050.1	Sopen04g006870.1	0.0915968	0.667902	0.137141
Sopen02g012690.1	Sopen02g027510.1	0.0771034	0.562074	0.137176
Sopen10g004970.1	Sopen02g023660.1	0.0688591	0.501243	0.137377
Sopen12g006480.1	Sopen07g029500.1	0.0960699	0.69925	0.13739
Sopen01g001350.1	Sopen04g003190.1	0.0743472	0.53991	0.137703
Sopen09g025030.1	Sopen09g034340.1	0.252885	1.83627	0.137717
Sopen01g052070.1	Sopen02g029530.1	0.287319	2.08345	0.137905
Sopen01g005910.1	Sopen04g001400.1	0.118449	0.858134	0.138031
Sopen10g033130.1	Sopen09g003750.1	0.0888629	0.643124	0.138174
Sopen11g007520.1	Sopen04g007090.1	0.0974808	0.704529	0.138363
Sopen11g028170.1	Sopen06g031580.1	0.141418	1.02094	0.138516
Sopen12g003140.1	Sopen06g024920.1	0.259553	1.8738	0.138517
Sopen02g014450.1	Sopen02g036140.1	0.117367	0.846192	0.1387
Sopen12g006040.1	Sopen07g030760.1	0.0712548	0.51369	0.138712
Sopen12g007760.1	Sopen08g018900.1	0.381826	2.75193	0.138748
Sopen03g033080.1	Sopen06g027630.1	0.0701286	0.50543	0.13875
Sopen01g038990.1	Sopen10g005670.1	0.127814	0.920773	0.138812
Sopen09g027250.1	Sopen09g031240.1	0.217163	1.5633	0.138913
Sopen02g028520.1	Sopen03g006210.1	0.122824	0.883941	0.13895
Sopen03g033650.1	Sopen04g001160.1	0.232188	1.67062	0.138983
Sopen08g003030.1	Sopen08g025910.1	0.114068	0.8198	0.139141
Sopen10g002710.1	Sopen03g002670.1	0.311156	2.23557	0.139185
Sopen10g035910.1	Sopen06g032710.1	0.427631	3.0715	0.139225
Sopen04g005810.1	Sopen09g005640.1	0.380111	2.73001	0.139234
Sopen06g020980.1	Sopen08g003230.1	0.242371	1.73996	0.139297
Sopen02g010930.1	Sopen02g025160.1	0.236015	1.69171	0.139513
Sopen12g003530.1	Sopen06g024700.1	0.166301	1.1919	0.139526
Sopen03g035540.1	Sopen06g025380.1	0.106697	0.764362	0.13959
Sopen01g051620.1	Sopen04g033620.1	0.227319	1.62507	0.139882
Sopen10g033410.1	Sopen09g003130.1	0.0884041	0.630944	0.140114
Sopen12g004200.1	Sopen07g021870.1	0.120411	0.859038	0.140169
Sopen06g032740.1	Sopen09g005710.1	0.223062	1.58959	0.140327
Sopen10g001740.1	Sopen07g033920.1	0.0908986	0.647535	0.140376
Sopen03g035250.1	Sopen06g027180.1	0.166951	1.18828	0.140499
Sopen02g017330.1	Sopen02g039000.1	0.115011	0.817521	0.140682
Sopen02g011840.1	Sopen02g026090.1	0.231738	1.6465	0.140746
Sopen01g050080.1	Sopen02g037810.1	0.0925673	0.65755	0.140776
Sopen12g022050.1	Sopen06g025230.1	0.0710429	0.504463	0.140829
Sopen11g002270.1	Sopen04g004930.1	0.0714778	0.507483	0.140848
Sopen11g003170.1	Sopen11g026710.1	0.21806	1.54807	0.140859
Sopen10g029930.1	Sopen04g008380.1	0.0661611	0.468933	0.141089
Sopen06g021120.1	Sopen08g026280.1	0.0967211	0.685431	0.14111
Sopen12g031480.1	Sopen04g035910.1	0.129575	0.917773	0.141184
Sopen03g023110.1	Sopen06g018010.1	0.170939	1.21024	0.141244
Sopen10g033850.1	Sopen02g037290.1	0.414198	2.92889	0.141418
Sopen02g027080.1	Sopen04g036320.1	0.291334	2.05846	0.14153
Sopen12g030940.1	Sopen04g033560.1	0.0978078	0.690062	0.141738
Sopen03g023370.1	Sopen06g011130.1	0.123961	0.873056	0.141985
Sopen07g029290.1	Sopen07g032190.1	0.527632	3.71563	0.142003
Sopen02g021010.1	Sopen07g030350.1	0.235754	1.65947	0.142065
Sopen08g003700.1	Sopen08g028400.1	0.0910206	0.640181	0.14218
Sopen04g001660.1	Sopen05g003650.1	0.122237	0.85968	0.142189
Sopen09g028240.1	Sopen09g033090.1	0.156551	1.10068	0.142232
Sopen10g034220.1	Sopen06g001480.1	0.167893	1.18015	0.142264
Sopen10g027300.1	Sopen06g014680.1	0.254855	1.78863	0.142486
Sopen10g003550.1	Sopen07g029790.1	0.199957	1.40333	0.142487
Sopen03g036940.1	Sopen06g025980.1	0.104166	0.730173	0.14266
Sopen03g039900.1	Sopen06g024730.1	0.0959167	0.672096	0.142713
Sopen12g002440.1	Sopen06g024550.1	0.216836	1.51918	0.142733
Sopen05g030870.1	Sopen06g016410.1	0.0656283	0.459425	0.142849
Sopen03g026110.1	Sopen06g017320.1	0.11903	0.832182	0.143033
Sopen09g027310.1	Sopen09g031410.1	0.200364	1.40019	0.143098
Sopen02g015740.1	Sopen02g034560.1	0.116263	0.812349	0.14312
Sopen04g001880.1	Sopen06g027410.1	0.211537	1.47669	0.14325
Sopen12g002320.1	Sopen07g023160.1	0.0727638	0.507257	0.143446
Sopen06g035470.1	Sopen09g027590.1	0.0841635	0.586723	0.143447
Sopen04g024320.1	Sopen05g030330.1	0.124324	0.86657	0.143467
Sopen12g024390.1	Sopen06g018020.1	0.239192	1.66566	0.143602
Sopen02g016220.1	Sopen03g034680.1	0.232832	1.62053	0.143677
Sopen12g031010.1	Sopen04g033900.1	0.0897572	0.624553	0.143714
Sopen02g029390.1	Sopen04g034430.1	0.190828	1.32736	0.143765
Sopen02g011300.1	Sopen02g025560.1	0.139807	0.971528	0.143904
Sopen01g006390.1	Sopen02g016590.1	0.418101	2.90455	0.143947
Sopen11g005440.1	Sopen12g029990.1	0.290561	2.01617	0.144115
Sopen10g028480.1	Sopen06g033150.1	0.34782	2.41328	0.144127
Sopen10g003120.1	Sopen07g030710.1	0.149938	1.03836	0.144399
Sopen02g028040.1	Sopen04g035700.1	0.233361	1.6128	0.144693
Sopen10g036130.1	Sopen09g006630.1	0.0849245	0.586823	0.144719
Sopen02g023040.1	Sopen07g031340.1	0.350817	2.42322	0.144773
Sopen01g005720.1	Sopen06g019910.1	0.421094	2.90599	0.144906
Sopen08g003080.1	Sopen08g026110.1	0.102104	0.70426	0.14498
Sopen02g029300.1	Sopen04g034610.1	0.30398	2.09622	0.145014
Sopen03g023300.1	Sopen06g011170.1	0.19974	1.37433	0.145336
Sopen02g031400.1	Sopen03g031950.1	0.331178	2.27668	0.145465
Sopen02g031720.1	Sopen03g033270.1	0.452211	3.10865	0.145469
Sopen02g020720.1	Sopen07g029280.1	0.308298	2.11782	0.145574
Sopen02g037570.1	Sopen04g032110.1	0.240162	1.64963	0.145585
Sopen02g025350.1	Sopen03g005490.1	0.0916163	0.6288	0.1457
Sopen03g037890.1	Sopen04g002610.1	0.474487	3.25622	0.145717
Sopen01g043660.1	Sopen09g030320.1	0.24593	1.68595	0.145871
Sopen03g005310.1	Sopen08g028540.1	0.391506	2.68348	0.145895
Sopen01g038560.1	Sopen10g006200.1	0.108729	0.745144	0.145917
Sopen12g003870.1	Sopen08g018580.1	0.240655	1.64908	0.145933
Sopen01g031360.1	Sopen06g004310.1	0.155706	1.06682	0.145953
Sopen12g023280.1	Sopen05g005900.1	0.347	2.37411	0.14616
Sopen06g003190.1	Sopen09g028220.1	0.102889	0.703888	0.146172
Sopen10g034280.1	Sopen09g005750.1	0.145195	0.992841	0.146242
Sopen01g005960.1	Sopen05g007240.1	0.07698	0.526258	0.146278
Sopen02g013780.1	Sopen04g034050.1	0.230385	1.57478	0.146296
Sopen02g022620.1	Sopen03g002320.1	0.0978762	0.668738	0.14636
Sopen11g006230.1	Sopen05g029620.1	0.111008	0.75816	0.146418
Sopen04g002220.1	Sopen05g005330.1	0.293518	2.00345	0.146507
Sopen06g001740.1	Sopen06g032820.1	0.0932013	0.636082	0.146524
Sopen12g031510.1	Sopen04g036030.1	0.182051	1.24232	0.146542
Sopen03g032310.1	Sopen05g002950.2	0.2697	1.83884	0.146668
Sopen02g031690.1	Sopen03g033280.1	0.449963	3.06707	0.146708
Sopen11g028570.1	Sopen06g031370.1	0.0708951	0.483205	0.146719
Sopen04g002240.1	Sopen05g005270.1	0.120298	0.819015	0.146881
Sopen12g029030.1	Sopen08g028560.1	0.079365	0.540254	0.146903
Sopen10g004740.1	Sopen02g022500.1	0.0994284	0.676783	0.146913
Sopen04g002640.1	Sopen05g004260.1	0.0898313	0.61128	0.146956
Sopen01g051850.1	Sopen10g023060.1	0.134164	0.912931	0.146959
Sopen12g034220.1	Sopen05g032750.1	0.0919899	0.625545	0.147056
Sopen01g053340.1	Sopen03g006260.1	0.261751	1.77963	0.147082
Sopen10g003110.1	Sopen07g030760.1	0.0772401	0.524499	0.147265
Sopen02g030170.1	Sopen04g033800.1	0.31552	2.14006	0.147436
Sopen11g003170.1	Sopen05g033770.1	0.103648	0.702692	0.147502
Sopen10g035910.1	Sopen04g005810.1	0.382719	2.5946	0.147506
Sopen01g039710.1	Sopen08g030730.1	0.300405	2.03643	0.147516
Sopen03g022460.1	Sopen08g031210.1	0.260879	1.76813	0.147545
Sopen01g052190.1	Sopen04g034430.1	0.204755	1.38592	0.147739
Sopen03g040510.1	Sopen08g018580.1	0.242363	1.63977	0.147803
Sopen03g037860.1	Sopen04g002590.1	0.275351	1.86285	0.147811
Sopen10g033460.1	Sopen06g031350.1	0.435634	2.94691	0.147828
Sopen03g033910.1	Sopen06g026710.1	0.122511	0.828706	0.147834
Sopen09g028550.1	Sopen09g033390.1	0.281051	1.90027	0.1479
Sopen02g027070.1	Sopen04g036330.1	0.204568	1.38241	0.14798
Sopen01g036740.1	Sopen08g027560.1	0.184644	1.24776	0.147981
Sopen10g033730.1	Sopen09g002300.1	0.0976696	0.659526	0.148091
Sopen10g004280.1	Sopen07g031480.1	0.242764	1.63771	0.148233
Sopen10g034550.1	Sopen06g033140.1	0.217395	1.46551	0.148341
Sopen01g027900.1	Sopen05g032860.1	0.0946842	0.638189	0.148364
Sopen02g031670.1	Sopen05g001610.1	0.208505	1.40291	0.148623
Sopen01g004280.1	Sopen11g024440.1	0.0834538	0.561115	0.148728
Sopen12g006160.1	Sopen07g030470.1	0.106231	0.713936	0.148796
Sopen06g021440.1	Sopen08g025390.1	0.101996	0.685314	0.148831
Sopen05g032190.1	Sopen09g034940.1	0.107911	0.724933	0.148856
Sopen02g028170.1	Sopen03g006100.1	0.103777	0.69683	0.148927
Sopen11g030600.1	Sopen06g031990.1	0.0840887	0.564433	0.148979
Sopen10g002460.1	Sopen07g026270.1	0.344555	2.31195	0.149032
Sopen10g001310.1	Sopen07g032430.1	0.270563	1.81538	0.149039
Sopen03g003660.1	Sopen06g012170.1	0.109847	0.736713	0.149104
Sopen12g029540.1	Sopen04g028640.1	0.0857572	0.574592	0.149249
Sopen11g029520.1	Sopen06g030370.1	0.141352	0.946851	0.149286
Sopen12g006780.1	Sopen07g030230.1	0.0692873	0.463705	0.149421
Sopen01g035530.1	Sopen08g026130.1	0.299564	2.00249	0.149596
Sopen03g037270.1	Sopen06g026170.1	0.0847614	0.566539	0.149613
Sopen10g002070.1	Sopen07g033100.1	0.131678	0.880088	0.149619
Sopen03g032210.1	Sopen05g003050.1	0.399306	2.66751	0.149692
Sopen12g005480.1	Sopen07g003380.1	0.116293	0.776551	0.149756
Sopen01g051620.1	Sopen12g030950.1	0.207518	1.38501	0.149832
Sopen04g005460.1	Sopen05g033250.1	0.203356	1.35708	0.149848
Sopen02g035830.1	Sopen03g007310.1	0.123177	0.821861	0.149876
Sopen01g053210.1	Sopen10g024810.1	0.076097	0.507717	0.149881
Sopen10g027060.1	Sopen02g011130.1	0.413809	2.76077	0.149889
Sopen01g041390.1	Sopen09g030790.1	0.235373	1.57002	0.149917
Sopen01g054020.1	Sopen04g035770.1	0.194586	1.2976	0.149959
Sopen12g029290.1	Sopen04g027960.1	0.112857	0.751644	0.150147
Sopen01g006300.1	Sopen05g003100.1	0.0922606	0.613515	0.15038
Sopen02g022380.1	Sopen07g027450.1	0.257696	1.70927	0.150764
Sopen01g039710.1	Sopen03g023100.1	0.292971	1.94092	0.150945
Sopen10g034220.1	Sopen09g005590.1	0.0970912	0.643088	0.150977
Sopen06g003180.1	Sopen09g028190.1	0.0946784	0.627088	0.150981
Sopen01g039520.1	Sopen03g003230.1	0.240123	1.59014	0.151008
Sopen12g030880.1	Sopen04g033250.1	0.15833	1.04847	0.151011
Sopen03g025190.1	Sopen06g014580.1	0.106408	0.703177	0.151325
Sopen06g001940.1	Sopen06g033160.1	0.219701	1.45184	0.151326
Sopen03g036180.1	Sopen06g025600.1	0.146918	0.97005	0.151454
Sopen02g029080.1	Sopen04g034700.1	0.29323	1.93487	0.15155
Sopen12g030200.1	Sopen04g030740.1	0.106819	0.703702	0.151795
Sopen05g032220.1	Sopen09g034990.1	0.104907	0.690868	0.151848
Sopen08g003940.1	Sopen08g029540.1	0.114258	0.752368	0.151865
Sopen12g002390.1	Sopen07g022870.1	0.111148	0.731755	0.151893
Sopen03g030650.1	Sopen05g009250.1	0.303993	1.9976	0.152179
Sopen01g051760.1	Sopen04g033840.1	0.317684	2.08259	0.152542
Sopen12g002270.1	Sopen07g023370.1	0.0750708	0.491751	0.15266
Sopen01g028320.1	Sopen12g034150.1	0.112644	0.73693	0.152856
Sopen03g038610.1	Sopen05g005670.1	0.242394	1.58484	0.152946
Sopen10g027200.1	Sopen11g024390.1	0.515427	3.36842	0.153017
Sopen01g031260.1	Sopen06g004290.1	0.0908136	0.593335	0.153056
Sopen01g048550.1	Sopen04g030400.1	0.265527	1.72945	0.153533
Sopen10g031390.1	Sopen05g003900.1	0.269091	1.75204	0.153587
Sopen12g029700.1	Sopen04g029360.1	0.085636	0.557475	0.153614
Sopen02g015280.1	Sopen02g035110.1	0.212237	1.38147	0.153631
Sopen03g037890.1	Sopen07g002830.1	0.267619	1.74172	0.153652
Sopen01g052470.1	Sopen02g029230.1	0.263521	1.71466	0.153687
Sopen01g031090.1	Sopen01g044090.1	0.293614	1.91026	0.153704
Sopen06g019180.1	Sopen09g031240.1	0.104196	0.677626	0.153767
Sopen02g013690.1	Sopen03g006730.1	0.09631	0.625895	0.153876
Sopen02g035650.1	Sopen04g032350.1	0.260064	1.6859	0.154258
Sopen06g032650.1	Sopen09g005600.1	0.187556	1.21523	0.154337
Sopen11g025840.1	Sopen09g005350.1	0.280855	1.81835	0.154456
Sopen02g028110.2	Sopen03g006090.1	0.0803236	0.51986	0.15451
Sopen04g025020.1	Sopen04g029180.1	0.217458	1.40699	0.154555
Sopen02g015900.1	Sopen02g034160.1	0.0800071	0.517231	0.154684
Sopen12g032740.1	Sopen09g033530.1	0.176248	1.13878	0.154769
Sopen11g003450.1	Sopen11g026530.1	0.253169	1.63479	0.154863
Sopen03g001370.1	Sopen09g031970.1	0.227615	1.46857	0.154991
Sopen10g006550.1	Sopen03g002850.1	0.226779	1.463	0.15501
Sopen04g008140.1	Sopen05g030230.1	0.51057	3.29328	0.155034
Sopen10g033850.1	Sopen09g001940.1	0.125694	0.810626	0.155058
Sopen01g051560.1	Sopen04g033450.1	0.312625	2.01593	0.155077
Sopen02g023550.1	Sopen03g002580.1	0.129627	0.835821	0.155089
Sopen02g014630.1	Sopen04g031000.1	0.256414	1.65275	0.155144
Sopen12g031520.1	Sopen04g036070.1	0.128845	0.830344	0.155171
Sopen06g027680.1	Sopen08g031010.1	0.429063	2.76357	0.155257
Sopen04g001880.1	Sopen05g002800.1	0.10198	0.656782	0.155273
Sopen11g030680.1	Sopen06g032030.1	0.127684	0.822169	0.155302
Sopen10g005000.1	Sopen07g002930.1	0.246071	1.58288	0.155458
Sopen03g033070.1	Sopen05g002060.1	0.494047	3.17768	0.155474
Sopen05g032640.1	Sopen09g036120.1	0.30347	1.94677	0.155884
Sopen10g035770.1	Sopen09g005240.1	0.122239	0.78379	0.155959
Sopen03g006390.1	Sopen04g034700.1	0.324687	2.07977	0.156116
Sopen03g038140.1	Sopen05g004840.1	0.312654	1.99877	0.156423
Sopen12g001240.1	Sopen07g032170.1	0.115369	0.73719	0.156499
Sopen03g034630.1	Sopen05g007510.1	0.20484	1.30855	0.156539
Sopen03g001510.1	Sopen09g032800.1	0.141627	0.904522	0.156577
Sopen03g003060.1	Sopen08g028110.1	0.294645	1.88025	0.156706
Sopen11g004900.1	Sopen07g027440.1	0.304418	1.94059	0.156868
Sopen10g003120.1	Sopen12g006050.1	0.178782	1.13866	0.15701
Sopen09g027340.1	Sopen09g031440.1	0.301779	1.92035	0.157148
Sopen11g006810.1	Sopen07g033100.1	0.363601	2.31322	0.157184
Sopen02g037670.1	Sopen04g032170.1	0.360049	2.28917	0.157284
Sopen05g031460.1	Sopen09g005980.1	0.252785	1.60618	0.157383
Sopen01g032000.1	Sopen09g028730.1	0.2858	1.81593	0.157385
Sopen03g028580.1	Sopen06g028880.1	0.104234	0.66058	0.157792
Sopen02g016370.1	Sopen05g003650.1	0.306899	1.94424	0.157851
Sopen12g030110.1	Sopen04g030440.1	0.18089	1.14558	0.157902
Sopen11g005550.1	Sopen05g029750.1	0.178183	1.12796	0.15797
Sopen12g005850.1	Sopen07g029510.1	0.504369	3.19212	0.158004
Sopen02g029380.1	Sopen04g034440.1	0.246754	1.55932	0.158244
Sopen08g001090.1	Sopen08g025490.1	0.0987357	0.62393	0.158248
Sopen01g050710.1	Sopen04g032920.1	0.260738	1.64707	0.158304
Sopen06g020750.1	Sopen08g003380.1	0.164251	1.03664	0.158446
Sopen02g013810.1	Sopen02g030080.1	0.117285	0.739719	0.158554
Sopen03g036720.1	Sopen06g025860.1	0.103917	0.654943	0.158666
Sopen12g007440.1	Sopen07g033260.1	0.102393	0.645007	0.158747
Sopen12g002180.1	Sopen07g023740.1	0.0956079	0.602126	0.158784
Sopen03g023320.1	Sopen08g027830.1	0.371449	2.33809	0.158869
Sopen12g030570.1	Sopen04g032140.1	0.183397	1.15428	0.158885
Sopen11g025760.1	Sopen09g005400.1	0.261022	1.64279	0.158889
Sopen01g050190.1	Sopen02g037870.1	0.28588	1.79681	0.159105
Sopen09g027510.1	Sopen09g031850.1	0.450653	2.83135	0.159165
Sopen11g030490.1	Sopen06g031970.1	0.0846503	0.531665	0.159218
Sopen11g030470.1	Sopen06g031960.1	0.113311	0.711673	0.159218
Sopen01g053570.1	Sopen10g025230.1	0.10638	0.667967	0.15926
Sopen10g027040.1	Sopen03g023370.1	0.399389	2.50666	0.159331
Sopen02g013560.1	Sopen02g029570.1	0.426874	2.67774	0.159415
Sopen12g001720.1	Sopen05g027200.1	0.231661	1.45083	0.159675
Sopen03g023930.1	Sopen06g010930.1	0.124175	0.777668	0.159676
Sopen02g014080.1	Sopen02g030350.1	0.0933178	0.584116	0.159759
Sopen02g027070.1	Sopen03g005890.1	0.0959638	0.600589	0.159783
Sopen02g006650.1	Sopen02g019160.1	0.104681	0.654976	0.159824
Sopen03g022330.1	Sopen06g018280.1	0.136688	0.855077	0.159854
Sopen12g007330.1	Sopen07g033100.1	0.153525	0.960209	0.159887
Sopen04g001650.1	Sopen06g020350.1	0.566663	3.54205	0.159982
Sopen02g034440.1	Sopen03g009630.1	0.124375	0.777053	0.16006
Sopen03g023440.1	Sopen06g011110.1	0.266178	1.66289	0.16007
Sopen03g036990.1	Sopen06g026000.1	0.116717	0.72705	0.160535
Sopen10g028490.1	Sopen06g033140.1	0.227821	1.41887	0.160564
Sopen06g002890.1	Sopen06g035120.1	0.119733	0.745116	0.16069
Sopen08g024270.1	Sopen09g025680.1	0.868179	5.40264	0.160695
Sopen01g006690.1	Sopen05g003370.1	0.0756673	0.470598	0.16079
Sopen12g030100.1	Sopen02g036170.1	0.221668	1.37861	0.160791
Sopen01g032180.1	Sopen09g028900.1	0.224597	1.39635	0.160846
Sopen01g048000.1	Sopen11g005070.1	0.245947	1.52874	0.160883
Sopen06g019180.1	Sopen09g027250.1	0.246828	1.53273	0.161038
Sopen12g001540.1	Sopen07g028270.1	0.0899467	0.558483	0.161055
Sopen02g023330.1	Sopen03g002470.1	0.167672	1.04024	0.161186
Sopen12g001680.1	Sopen07g026210.1	0.0962999	0.597306	0.161224
Sopen02g023350.1	Sopen03g002490.1	0.13557	0.840519	0.161293
Sopen01g038600.1	Sopen03g004030.1	0.286373	1.77387	0.16144
Sopen07g019390.1	Sopen08g018510.1	0.48963	3.03229	0.161472
Sopen02g014030.1	Sopen02g030340.1	0.325885	2.0162	0.161633
Sopen01g053920.1	Sopen10g025490.1	0.102044	0.631115	0.161689
Sopen02g029450.1	Sopen03g006480.1	0.196902	1.21741	0.161739
Sopen01g032280.1	Sopen09g029030.1	0.318613	1.96988	0.161743
Sopen02g037630.1	Sopen03g008320.1	0.0953241	0.589292	0.16176
Sopen01g002770.1	Sopen10g032210.1	0.289917	1.79132	0.161846
Sopen06g020830.1	Sopen08g027130.1	0.141765	0.875926	0.161846
Sopen02g038430.1	Sopen05g009440.1	0.258073	1.59432	0.16187
Sopen11g007250.1	Sopen07g024380.1	0.335636	2.07234	0.16196
Sopen01g054310.1	Sopen04g036240.1	0.329636	2.03469	0.162008
Sopen03g035280.1	Sopen05g003250.1	0.259678	1.6026	0.162035
Sopen10g028270.1	Sopen03g026130.1	0.290271	1.79126	0.162048
Sopen01g037470.1	Sopen10g006730.1	0.175815	1.08393	0.162202
Sopen02g012880.1	Sopen02g028120.1	0.10836	0.666639	0.162547
Sopen02g036310.1	Sopen03g007590.1	0.229456	1.4101	0.162723
Sopen10g003690.1	Sopen07g029750.1	0.236114	1.45076	0.162752
Sopen12g023800.1	Sopen03g041180.1	0.199181	1.22345	0.162802
Sopen02g029980.1	Sopen04g034030.1	0.264352	1.62229	0.16295
Sopen04g023070.1	Sopen05g011470.1	0.790474	4.84961	0.162998
Sopen06g031560.1	Sopen09g002650.1	0.33225	2.0369	0.163116
Sopen01g050080.1	Sopen10g021310.1	0.0568732	0.348316	0.16328
Sopen03g022700.1	Sopen06g018110.1	0.169093	1.0347	0.163423
Sopen06g001080.1	Sopen06g031750.1	0.157798	0.964998	0.163521
Sopen09g028160.1	Sopen09g033140.1	0.154452	0.943735	0.163661
Sopen12g033440.1	Sopen09g036250.1	0.118404	0.722201	0.163949
Sopen01g037850.1	Sopen10g006510.1	0.120978	0.737559	0.164025
Sopen03g040410.1	Sopen06g022090.1	0.14072	0.857662	0.164074
Sopen10g033380.1	Sopen09g003230.1	0.106982	0.65196	0.164093
Sopen11g006300.1	Sopen05g029590.1	0.109166	0.665249	0.164099
Sopen10g004950.1	Sopen02g023640.1	0.135164	0.823491	0.164135
Sopen10g036100.1	Sopen09g006560.1	0.0869812	0.529771	0.164186
Sopen10g003570.1	Sopen07g029390.1	0.14197	0.864534	0.164216
Sopen05g022310.1	Sopen08g019650.1	0.278659	1.69655	0.164251
Sopen10g034920.1	Sopen12g029000.1	0.403707	2.45781	0.164255
Sopen02g027620.1	Sopen03g006030.1	0.120105	0.730451	0.164426
Sopen03g035050.1	Sopen06g027080.1	0.105714	0.642582	0.164514
Sopen12g028710.1	Sopen08g029740.1	0.155309	0.943895	0.164541
Sopen03g032600.1	Sopen05g002590.1	0.37238	2.26152	0.164659
Sopen03g028770.1	Sopen06g028730.1	0.238785	1.44966	0.164717
Sopen10g004320.1	Sopen07g031600.1	0.35259	2.13959	0.164793
Sopen02g031690.1	Sopen06g027680.1	0.472378	2.86537	0.164857
Sopen01g005550.1	Sopen06g017620.1	0.488812	2.96393	0.16492
Sopen10g028010.1	Sopen06g016090.1	0.296966	1.79888	0.165084
Sopen04g002350.1	Sopen05g004970.1	0.15208	0.920622	0.165192
Sopen11g026380.1	Sopen06g031110.1	0.109037	0.659948	0.165221
Sopen08g004170.1	Sopen08g030550.1	0.0939349	0.568511	0.16523
Sopen10g035420.1	Sopen09g002300.1	0.117363	0.710251	0.165241
Sopen10g035300.1	Sopen09g001700.1	0.0418086	0.25298	0.165264
Sopen02g016910.1	Sopen02g031200.1	0.143003	0.86461	0.165395
Sopen01g038210.1	Sopen05g028100.1	0.241916	1.46173	0.165499
Sopen12g030660.1	Sopen04g032300.1	0.123176	0.743982	0.165564
Sopen12g023260.1	Sopen03g040400.1	0.0912707	0.55062	0.16576
Sopen01g036980.1	Sopen03g023320.1	0.275435	1.66125	0.1658
Sopen03g022380.1	Sopen08g031280.1	0.251148	1.51459	0.165819
Sopen04g001160.1	Sopen05g006110.1	0.110434	0.665918	0.165837
Sopen01g049110.1	Sopen12g030190.1	0.262232	1.58055	0.165912
Sopen06g002880.1	Sopen09g025200.1	0.0905587	0.545564	0.165991
Sopen03g030810.1	Sopen05g008950.1	0.127943	0.770741	0.166
Sopen02g013510.1	Sopen03g006480.1	0.167763	1.01031	0.16605
Sopen02g037550.1	Sopen04g032090.1	0.321334	1.93419	0.166134
Sopen11g025840.1	Sopen04g005640.1	0.299706	1.80381	0.166152
Sopen02g031030.1	Sopen05g004560.1	0.354059	2.12956	0.166259
Sopen02g036030.1	Sopen03g007520.1	0.101118	0.607654	0.166406
Sopen11g028240.1	Sopen06g031540.1	0.0937195	0.562722	0.166547
Sopen02g022730.1	Sopen03g002370.1	0.164349	0.986758	0.166555
Sopen06g003860.1	Sopen09g029910.1	0.0964779	0.579046	0.166615
Sopen02g013620.1	Sopen02g029740.1	0.0823575	0.494261	0.166628
Sopen10g032770.1	Sopen09g004820.1	0.144242	0.86528	0.1667
Sopen10g034450.1	Sopen09g006560.1	0.0862498	0.517199	0.166763
Sopen02g029820.1	Sopen03g006730.1	0.0975236	0.584059	0.166976
Sopen04g029200.1	Sopen05g030530.1	0.296876	1.77738	0.16703
Sopen03g031850.1	Sopen04g023460.1	0.848471	5.07895	0.167056
Sopen05g032250.1	Sopen09g035220.1	0.144529	0.864985	0.167089
Sopen05g003540.1	Sopen06g027070.1	0.30095	1.80097	0.167105
Sopen02g015300.1	Sopen02g035060.1	0.0936193	0.559642	0.167284
Sopen12g007110.1	Sopen07g028020.1	0.643567	3.84694	0.167293
Sopen06g031630.1	Sopen09g002530.1	0.423569	2.53182	0.167298
Sopen06g002900.1	Sopen09g025420.1	0.0833284	0.498075	0.167301
Sopen03g027490.1	Sopen06g029340.1	0.229916	1.3741	0.167321
Sopen01g051590.1	Sopen03g006920.1	0.191625	1.14267	0.167699
Sopen12g002330.1	Sopen09g004750.1	0.291567	1.73811	0.167749
Sopen11g005410.1	Sopen04g030100.1	0.333216	1.98449	0.167911
Sopen10g030470.1	Sopen04g008550.1	0.151583	0.902593	0.167942
Sopen02g033820.1	Sopen03g034050.1	0.294615	1.75324	0.168041
Sopen12g001040.1	Sopen07g032800.1	0.0934194	0.555785	0.168085
Sopen12g029010.1	Sopen08g028680.1	0.103437	0.614583	0.168304
Sopen03g001520.1	Sopen09g032850.1	0.175768	1.04408	0.168347
Sopen06g021710.1	Sopen08g024780.1	0.0799695	0.474968	0.168368
Sopen03g023630.1	Sopen06g011070.1	0.176155	1.04485	0.168593
Sopen10g028400.1	Sopen09g007270.1	0.143269	0.848962	0.168758
Sopen06g001650.1	Sopen06g032750.1	0.0949998	0.562859	0.168781
Sopen01g036720.1	Sopen10g007590.1	0.315056	1.86595	0.168845
Sopen11g007160.1	Sopen04g006930.1	0.112103	0.663457	0.168967
Sopen11g030330.1	Sopen09g002040.1	0.268021	1.58608	0.168984
Sopen02g016880.1	Sopen02g031450.1	0.132632	0.784748	0.169012
Sopen02g016330.1	Sopen02g032900.1	0.129211	0.763974	0.169131
Sopen02g014930.1	Sopen02g037370.1	0.151939	0.898277	0.169144
Sopen01g036200.1	Sopen08g026760.1	0.334229	1.97557	0.169181
Sopen10g029370.1	Sopen10g031020.1	0.115661	0.68344	0.169233
Sopen10g034400.1	Sopen09g006120.1	0.143603	0.848451	0.169253
Sopen02g014610.1	Sopen02g036500.1	0.208655	1.23138	0.169448
Sopen10g034130.1	Sopen09g005250.1	0.143995	0.84961	0.169484
Sopen01g006680.1	Sopen05g003340.1	0.109953	0.648405	0.169574
Sopen12g006440.1	Sopen07g029470.1	0.120003	0.707339	0.169654
Sopen08g001070.1	Sopen08g025500.1	0.168061	0.990328	0.169702
Sopen10g032790.1	Sopen09g004800.1	0.0954922	0.561765	0.169986
Sopen01g003110.1	Sopen06g030490.1	0.353512	2.07938	0.170008
Sopen03g038520.1	Sopen05g005500.1	0.369209	2.16915	0.170209
Sopen10g035450.1	Sopen09g002580.1	0.132822	0.780248	0.170231
Sopen03g023070.1	Sopen06g018020.1	0.114246	0.66907	0.170754
Sopen12g005680.1	Sopen07g031080.1	0.133891	0.783093	0.170977
Sopen09g024690.1	Sopen09g034520.1	0.224945	1.3144	0.171138
Sopen01g028270.1	Sopen07g008470.1	0.405668	2.36271	0.171696
Sopen12g022320.1	Sopen03g039120.1	0.0863979	0.503154	0.171713
Sopen02g032100.1	Sopen05g002460.1	0.308493	1.79576	0.17179
Sopen03g037690.1	Sopen06g026240.1	0.104631	0.608869	0.171845
Sopen12g028510.1	Sopen08g030470.1	0.102403	0.595682	0.171909
Sopen12g016850.1	Sopen08g019550.1	0.403776	2.34784	0.171978
Sopen11g004090.1	Sopen11g025980.1	0.271907	1.58058	0.172029
Sopen12g030950.1	Sopen04g033620.1	0.108595	0.631132	0.172063
Sopen03g038090.1	Sopen05g004650.1	0.500265	2.90432	0.172249
Sopen10g004440.1	Sopen07g028740.1	0.0969543	0.562673	0.17231
Sopen10g001310.1	Sopen10g002350.1	0.274754	1.59452	0.172312
Sopen03g040630.1	Sopen06g022240.1	0.0774255	0.449319	0.172317
Sopen10g033140.1	Sopen09g003660.1	0.544903	3.15734	0.172583
Sopen10g001250.1	Sopen02g025110.1	0.101905	0.589945	0.172737
Sopen03g005040.1	Sopen08g028690.1	0.415032	2.40219	0.172772
Sopen12g004120.1	Sopen03g041000.1	0.31063	1.79682	0.172878
Sopen06g035820.1	Sopen09g029130.1	0.153096	0.884378	0.173112
Sopen11g028490.1	Sopen06g031440.1	0.102466	0.591866	0.173123
Sopen03g023680.1	Sopen08g027550.1	0.237011	1.36885	0.173146
Sopen01g028330.1	Sopen01g043330.1	0.264257	1.52603	0.173166
Sopen02g012410.1	Sopen02g027010.1	0.152416	0.879906	0.173218
Sopen10g028970.1	Sopen10g031470.1	0.154523	0.89169	0.173292
Sopen04g025030.1	Sopen04g029200.1	0.249613	1.43887	0.173479
Sopen02g027600.1	Sopen03g006010.1	0.10363	0.596453	0.173744
Sopen01g050840.1	Sopen04g032750.1	0.402997	2.31901	0.17378
Sopen04g007040.1	Sopen05g032700.1	0.198624	1.14279	0.173806
Sopen02g021500.1	Sopen06g002350.1	0.372078	2.14071	0.173811
Sopen01g050710.1	Sopen10g022430.1	0.0909865	0.523458	0.173818
Sopen02g038340.1	Sopen03g001130.1	0.123993	0.713226	0.173848
Sopen03g035700.1	Sopen07g003840.1	0.314338	1.8069	0.173966
Sopen03g002660.1	Sopen08g028650.1	0.244695	1.40593	0.174044
Sopen01g038380.1	Sopen03g004350.1	0.26588	1.52731	0.174084
Sopen04g005610.1	Sopen05g033020.1	0.0485821	0.278881	0.174204
Sopen10g033840.1	Sopen09g002020.1	0.146106	0.838429	0.174262
Sopen12g005910.1	Sopen02g022180.1	0.550286	3.15781	0.174262
Sopen01g006300.1	Sopen10g027200.1	0.476694	2.73366	0.174379
Sopen03g001350.1	Sopen09g031870.1	0.119111	0.682941	0.174408
Sopen01g051460.1	Sopen04g033360.1	0.312596	1.79215	0.174425
Sopen01g053890.1	Sopen04g035640.1	0.434232	2.48567	0.174694
Sopen10g030710.1	Sopen04g007880.1	0.0874557	0.50036	0.174786
Sopen02g011730.1	Sopen02g025840.1	0.101318	0.579484	0.174842
Sopen02g014410.1	Sopen02g036100.1	0.143669	0.821666	0.174851
Sopen06g035600.1	Sopen09g027140.1	0.145035	0.829402	0.174868
Sopen12g032500.1	Sopen08g005560.1	0.103057	0.588878	0.175005
Sopen06g035450.1	Sopen09g027670.1	0.131072	0.748191	0.175185
Sopen03g033490.1	Sopen06g026560.1	0.168338	0.960572	0.175247
Sopen10g033200.1	Sopen10g034920.1	0.141893	0.808283	0.175549
Sopen02g014790.1	Sopen02g037050.1	0.1659	0.944698	0.175612
Sopen02g032230.1	Sopen05g002600.1	0.366613	2.08623	0.17573
Sopen02g024480.1	Sopen07g026600.1	0.299471	1.70365	0.175783
Sopen03g035120.1	Sopen06g027140.1	0.0977234	0.555243	0.176001
Sopen03g027890.1	Sopen06g029120.1	0.23094	1.31115	0.176135
Sopen12g022000.1	Sopen03g035420.1	0.162609	0.923029	0.176169
Sopen10g035870.1	Sopen09g005500.1	0.176628	1.00228	0.176225
Sopen08g001120.1	Sopen08g025390.1	0.146756	0.832708	0.176239
Sopen01g038970.1	Sopen10g005680.1	0.162792	0.923259	0.176324
Sopen02g022010.1	Sopen03g002230.1	0.109974	0.623557	0.176365
Sopen10g004430.1	Sopen07g028540.1	0.110225	0.624949	0.176375
Sopen11g003630.1	Sopen05g033860.1	0.114681	0.6497	0.176514
Sopen01g050020.1	Sopen02g037710.1	0.285777	1.61473	0.176982
Sopen12g029670.1	Sopen04g029160.1	0.151707	0.85628	0.17717
Sopen11g005230.1	Sopen04g006390.1	0.0913818	0.515731	0.177189
Sopen03g040350.1	Sopen06g022060.1	0.0802474	0.452869	0.177198
Sopen06g032460.1	Sopen09g005400.1	0.273135	1.54068	0.177282
Sopen10g002400.1	Sopen07g032340.1	0.1702	0.959939	0.177303
Sopen04g024310.1	Sopen04g028890.1	0.384034	2.16561	0.177333
Sopen01g039990.1	Sopen03g022400.1	0.318751	1.79683	0.177396
Sopen05g030860.1	Sopen06g016460.1	0.328855	1.85289	0.177483
Sopen06g030810.1	Sopen09g004300.1	0.218894	1.23311	0.177513
Sopen03g036800.1	Sopen06g025950.1	0.114801	0.646539	0.177563
Sopen10g002940.1	Sopen07g031300.1	0.160955	0.90643	0.177571
Sopen02g030980.1	Sopen05g004670.1	0.218387	1.22972	0.177591
Sopen02g024210.1	Sopen07g026760.1	0.296764	1.6702	0.177681
Sopen02g032230.1	Sopen04g001910.1	0.344024	1.93498	0.177792
Sopen02g013110.1	Sopen03g006260.1	0.154556	0.867869	0.178087
Sopen02g016370.1	Sopen04g001660.1	0.296772	1.66437	0.178309
Sopen08g003230.1	Sopen08g026800.1	0.157965	0.885247	0.178442
Sopen10g027300.1	Sopen03g025430.1	0.244804	1.37082	0.178583
Sopen10g001430.1	Sopen02g024130.1	0.131947	0.73872	0.178616
Sopen12g023220.1	Sopen03g031450.1	0.244932	1.37072	0.178689
Sopen02g012510.1	Sopen02g027180.1	0.114182	0.638595	0.178803
Sopen12g023240.1	Sopen03g040350.1	0.0922461	0.515635	0.178898
Sopen06g021390.1	Sopen08g025530.1	0.120511	0.671704	0.179411
Sopen11g030370.1	Sopen06g031940.1	0.13542	0.754732	0.179428
Sopen01g036250.1	Sopen08g026800.1	0.404275	2.25253	0.179476
Sopen02g015950.1	Sopen03g033910.1	0.312325	1.73904	0.179596
Sopen02g009960.1	Sopen02g018310.1	0.209734	1.16761	0.179627
Sopen12g029000.1	Sopen08g028690.1	0.157529	0.876862	0.179651
Sopen03g035140.1	Sopen06g027160.1	0.125462	0.697514	0.17987
Sopen11g028200.1	Sopen06g031570.1	0.108321	0.602031	0.179926
Sopen12g023280.1	Sopen03g040620.1	0.116556	0.647599	0.179982
Sopen03g003440.1	Sopen08g030230.1	0.327059	1.81667	0.180032
Sopen01g026870.1	Sopen09g030330.1	0.324626	1.803	0.180048
Sopen12g006120.1	Sopen07g029180.1	0.421681	2.34106	0.180124
Sopen08g003730.1	Sopen08g028560.1	0.0920931	0.510365	0.180446
Sopen01g003170.1	Sopen10g032440.1	0.322369	1.7855	0.180548
Sopen03g004200.1	Sopen06g011840.1	0.0951739	0.526773	0.180673
Sopen03g003010.1	Sopen06g011210.1	0.114987	0.636218	0.180735
Sopen12g031220.1	Sopen04g035490.1	0.132575	0.733432	0.180759
Sopen01g041160.1	Sopen09g027320.1	0.303266	1.67766	0.180767
Sopen12g007470.1	Sopen07g033380.1	0.110177	0.609275	0.180832
Sopen03g002420.1	Sopen07g027880.1	0.442126	2.44459	0.180859
Sopen10g029970.1	Sopen10g030550.1	0.350093	1.93562	0.180869
Sopen02g037490.1	Sopen04g032030.1	0.341466	1.8852	0.18113
Sopen02g032580.1	Sopen03g032060.1	0.47731	2.63432	0.181189
Sopen04g005700.1	Sopen06g001480.1	0.179783	0.991587	0.181309
Sopen11g005890.1	Sopen04g006580.1	0.117921	0.649672	0.181509
Sopen03g003900.1	Sopen06g012040.1	0.142047	0.782282	0.181581
Sopen11g025780.1	Sopen06g032450.1	0.129973	0.714987	0.181784
Sopen02g034840.1	Sopen03g009100.1	0.207457	1.14067	0.181872
Sopen12g007000.1	Sopen07g031510.1	0.141196	0.775843	0.18199
Sopen11g026380.1	Sopen09g003580.1	0.247648	1.36076	0.181992
Sopen02g036540.1	Sopen04g030820.1	0.315766	1.73198	0.182315
Sopen10g004680.1	Sopen07g027450.1	0.302075	1.6564	0.182368
Sopen10g035870.1	Sopen06g032510.1	0.30893	1.69382	0.182386
Sopen02g037470.1	Sopen04g032010.1	0.31103	1.70524	0.182397
Sopen10g028700.1	Sopen10g031640.1	0.0940687	0.515641	0.182431
Sopen01g051860.1	Sopen10g023180.1	0.282641	1.54917	0.182447
Sopen07g027890.1	Sopen07g031320.1	0.305993	1.67711	0.182453
Sopen12g001720.1	Sopen07g026130.1	0.426028	2.33459	0.182485
Sopen01g051310.1	Sopen04g033250.1	0.364441	1.99676	0.182517
Sopen10g002830.1	Sopen03g002470.1	0.451974	2.47543	0.182584
Sopen01g053500.1	Sopen02g028460.1	0.350965	1.91995	0.182799
Sopen12g029280.1	Sopen04g027910.1	0.169829	0.927131	0.183177
Sopen01g043320.1	Sopen09g029910.1	0.276932	1.5109	0.183289
Sopen02g013110.1	Sopen02g028610.1	0.141869	0.773525	0.183406
Sopen03g004190.1	Sopen06g011860.1	0.139745	0.761716	0.183461
Sopen02g014020.1	Sopen02g030310.1	0.112111	0.610383	0.183674
Sopen12g034110.1	Sopen06g003930.1	0.328027	1.78389	0.183883
Sopen11g027580.1	Sopen06g030460.1	0.141616	0.769904	0.183941
Sopen01g039370.1	Sopen10g005390.1	0.212	1.15162	0.184087
Sopen02g027450.1	Sopen03g005980.1	0.137414	0.746304	0.184126
Sopen12g007380.1	Sopen07g033170.1	0.104121	0.565481	0.184129
Sopen08g003710.1	Sopen08g028410.1	0.193986	1.05297	0.184228
Sopen10g034520.1	Sopen09g006990.1	0.0957571	0.519722	0.184247
Sopen04g001430.1	Sopen05g007270.1	0.1048	0.568768	0.184258
Sopen03g041370.1	Sopen06g022540.1	0.0800501	0.434436	0.184262
Sopen10g034450.1	Sopen10g036100.1	0.0883495	0.479418	0.184285
Sopen03g002690.1	Sopen07g031860.1	0.264433	1.43439	0.184352
Sopen03g032850.1	Sopen06g027590.1	0.112777	0.611376	0.184464
Sopen06g021400.1	Sopen08g001060.1	0.452468	2.45161	0.18456
Sopen12g007650.1	Sopen07g033860.1	0.119301	0.646183	0.184625
Sopen01g051800.1	Sopen04g033900.1	0.30683	1.65979	0.184861
Sopen02g023010.1	Sopen03g002420.1	0.251953	1.3622	0.184961
Sopen04g023040.1	Sopen05g030020.1	0.82028	4.4331	0.185035
Sopen12g006140.1	Sopen07g030490.1	0.395642	2.13789	0.185062
Sopen01g047180.1	Sopen04g027440.1	0.371979	2.0093	0.185129
Sopen08g003130.1	Sopen08g026390.1	0.113796	0.61466	0.185137
Sopen03g040620.1	Sopen06g022230.1	0.110706	0.597681	0.185225
Sopen02g012490.1	Sopen04g036320.1	0.396275	2.13767	0.185377
Sopen01g039710.1	Sopen05g029030.1	0.11594	0.624961	0.185516
Sopen02g030890.1	Sopen05g004780.1	0.546599	2.94323	0.185714
Sopen05g003170.1	Sopen06g027190.1	0.162246	0.873404	0.185763
Sopen02g022530.1	Sopen03g002310.1	0.128525	0.691561	0.185847
Sopen12g003930.1	Sopen08g018220.1	0.349845	1.87962	0.186126
Sopen04g001830.1	Sopen05g002970.1	0.196205	1.05322	0.186291
Sopen12g005450.1	Sopen07g003200.1	0.218821	1.17427	0.186346
Sopen11g007450.1	Sopen07g024000.1	0.399842	2.14208	0.18666
Sopen01g031510.1	Sopen01g042540.1	0.323018	1.72937	0.186783
Sopen09g027360.1	Sopen09g031450.1	0.479859	2.56769	0.186884
Sopen01g006390.1	Sopen09g024960.1	0.436279	2.33449	0.186884
Sopen02g036540.1	Sopen03g007690.1	0.0928085	0.496509	0.186922
Sopen05g031110.1	Sopen06g017490.1	0.145536	0.778326	0.186985
Sopen01g050540.1	Sopen02g035140.1	0.249671	1.33472	0.187059
Sopen10g029950.1	Sopen04g008370.1	0.099754	0.532955	0.187171
Sopen10g033140.1	Sopen10g034930.1	0.307079	1.63972	0.187275
Sopen10g035360.1	Sopen09g002040.1	0.0974963	0.520089	0.187461
Sopen01g051940.1	Sopen02g029780.1	0.306858	1.63301	0.18791
Sopen02g021500.1	Sopen03g002120.1	0.373507	1.9861	0.18806
Sopen12g006670.1	Sopen07g029940.1	0.114693	0.60983	0.188073
Sopen01g037690.1	Sopen08g028490.1	0.209769	1.11513	0.188111
Sopen01g038870.1	Sopen05g028400.1	0.193542	1.02835	0.188206
Sopen12g032890.1	Sopen09g034180.1	0.113948	0.604339	0.188549
Sopen12g007670.1	Sopen07g033870.1	0.388259	2.05813	0.188646
Sopen02g027080.1	Sopen03g005910.1	0.208713	1.1058	0.188744
Sopen02g013780.1	Sopen02g029870.1	0.112601	0.596544	0.188756
Sopen08g001620.1	Sopen08g024030.1	0.190037	1.00648	0.188813
Sopen01g002830.1	Sopen10g032250.1	0.158329	0.836902	0.189185
Sopen02g017120.1	Sopen02g038450.1	0.108776	0.574275	0.189414
Sopen03g027460.1	Sopen06g029350.1	0.145532	0.767739	0.18956
Sopen08g004450.1	Sopen08g031380.1	0.146753	0.773631	0.189694
Sopen07g027410.1	Sopen07g030940.1	0.32416	1.70771	0.189821
Sopen03g022040.1	Sopen08g031540.1	0.311145	1.63753	0.190009
Sopen05g031940.1	Sopen09g034020.1	0.189182	0.994693	0.190191
Sopen12g006970.1	Sopen07g031570.1	0.235944	1.23993	0.190288
Sopen06g035040.1	Sopen09g025220.1	0.166773	0.875839	0.190415
Sopen06g002910.1	Sopen09g025490.1	0.141297	0.740903	0.19071
Sopen10g001660.1	Sopen07g034390.1	0.103142	0.540627	0.190783
Sopen02g036040.1	Sopen05g003920.1	0.254314	1.33067	0.191117
Sopen01g051840.1	Sopen12g031030.1	0.436748	2.2838	0.191238
Sopen01g028470.1	Sopen12g034270.1	0.120354	0.629187	0.191285
Sopen10g032470.1	Sopen11g027580.1	0.427284	2.23327	0.191327
Sopen01g003340.1	Sopen10g032560.1	0.21894	1.14421	0.191345
Sopen03g038440.1	Sopen06g026430.1	0.291377	1.52157	0.191498
Sopen10g006340.1	Sopen05g028180.1	0.140199	0.732064	0.191511
Sopen02g036160.1	Sopen04g002970.1	0.33798	1.76424	0.191572
Sopen06g021380.1	Sopen08g025540.1	0.198304	1.03451	0.191689
Sopen02g032850.1	Sopen05g003650.1	0.354586	1.8494	0.19173
Sopen06g002090.1	Sopen06g033400.1	0.370913	1.93388	0.191797
Sopen11g030110.1	Sopen06g031750.1	0.191944	1.0007	0.19181
Sopen12g006270.1	Sopen07g027060.1	0.178008	0.92738	0.191948
Sopen03g023100.1	Sopen05g029030.1	0.327409	1.70559	0.191962
Sopen10g004140.1	Sopen07g031320.1	0.326953	1.70252	0.192041
Sopen01g051800.1	Sopen12g031010.1	0.300092	1.56262	0.192045
Sopen03g028090.1	Sopen06g029080.1	0.119526	0.622177	0.19211
Sopen03g022400.1	Sopen06g018220.1	0.170103	0.885049	0.192197
Sopen12g004180.1	Sopen07g021780.1	0.11443	0.595323	0.192216
Sopen12g028750.1	Sopen08g029250.1	0.210366	1.09432	0.192234
Sopen11g003450.1	Sopen05g033850.1	0.145529	0.75677	0.192302
Sopen01g049940.1	Sopen04g032140.1	0.310428	1.61367	0.192374
Sopen12g030440.1	Sopen04g031860.1	0.403391	2.09607	0.192451
Sopen06g035100.1	Sopen09g025300.1	0.124657	0.645739	0.193045
Sopen03g001570.1	Sopen06g035300.1	0.471724	2.44246	0.193134
Sopen10g002390.1	Sopen07g032380.1	0.0955394	0.494646	0.193147
Sopen10g034650.1	Sopen03g040750.1	0.408484	2.11418	0.193211
Sopen01g037780.1	Sopen10g006520.1	0.0980368	0.507302	0.193251
Sopen12g022080.1	Sopen06g025220.1	0.116174	0.601136	0.193257
Sopen10g001550.1	Sopen07g034680.1	0.155184	0.802529	0.193369
Sopen03g005700.1	Sopen06g015410.1	0.459422	2.37515	0.193428
Sopen02g015080.1	Sopen02g037710.1	0.117483	0.606969	0.193558
Sopen02g024880.1	Sopen03g005660.1	0.169663	0.876274	0.193618
Sopen10g029180.1	Sopen10g031230.1	0.155067	0.800812	0.193637
Sopen01g006760.1	Sopen05g007880.1	0.123221	0.636167	0.193692
Sopen02g035260.1	Sopen03g008680.1	0.116127	0.599348	0.193755
Sopen02g029860.1	Sopen04g034080.1	0.44868	2.31483	0.193828
Sopen01g029370.1	Sopen06g003540.1	0.29473	1.51864	0.194075
Sopen02g016390.1	Sopen05g003670.1	0.336112	1.72845	0.194458
Sopen12g002300.1	Sopen07g023180.1	0.110533	0.568334	0.194486
Sopen03g034500.1	Sopen05g007370.1	0.464017	2.38527	0.194535
Sopen03g036500.1	Sopen06g025750.1	0.158442	0.81442	0.194546
Sopen10g001910.1	Sopen12g007620.1	0.169821	0.872715	0.19459
Sopen02g017190.1	Sopen02g038700.1	0.130472	0.67031	0.194645
Sopen02g030580.1	Sopen05g005070.1	0.461705	2.37121	0.194713
Sopen06g031110.1	Sopen09g003580.1	0.275274	1.41221	0.194924
Sopen11g028470.1	Sopen09g002820.1	0.316554	1.62383	0.194943
Sopen01g028270.1	Sopen06g003930.1	0.361891	1.85516	0.195072
Sopen11g002820.1	Sopen05g033720.1	0.166242	0.852103	0.195096
Sopen03g041030.1	Sopen06g022410.1	0.156284	0.800718	0.19518
Sopen08g003440.1	Sopen08g027850.1	0.191327	0.979908	0.19525
Sopen01g042870.1	Sopen09g029610.1	0.262077	1.3402	0.195551
Sopen06g011110.1	Sopen08g027670.1	0.391572	2.00219	0.195572
Sopen12g031350.1	Sopen04g035770.1	0.153673	0.785386	0.195665
Sopen12g030450.1	Sopen04g031900.1	0.150783	0.769912	0.195844
Sopen12g002800.1	Sopen09g005140.1	0.415526	2.12025	0.195979
Sopen09g027500.1	Sopen09g031570.1	0.427816	2.18281	0.195993
Sopen12g006260.1	Sopen07g027110.1	0.139601	0.712104	0.196041
Sopen10g034560.1	Sopen09g007150.1	0.0975621	0.497559	0.196081
Sopen10g034230.1	Sopen05g030790.1	0.315306	1.60552	0.196389
Sopen01g004260.1	Sopen11g024420.1	0.0773451	0.393507	0.196553
Sopen01g005970.1	Sopen04g001430.1	0.116772	0.593967	0.196596
Sopen02g012610.1	Sopen03g006000.1	0.128899	0.655411	0.196669
Sopen02g012790.1	Sopen03g006040.1	0.13237	0.67306	0.196669
Sopen12g032800.1	Sopen09g033760.1	0.177905	0.904373	0.196717
Sopen10g028990.1	Sopen10g031460.1	0.16505	0.836958	0.197202
Sopen02g025110.1	Sopen03g005590.1	0.121433	0.615322	0.197349
Sopen01g038160.1	Sopen03g004660.1	0.252913	1.2814	0.197372
Sopen12g004690.1	Sopen07g003660.1	0.127365	0.645015	0.197461
Sopen01g037470.1	Sopen03g005040.1	0.43011	2.17663	0.197604
Sopen10g030660.1	Sopen04g008140.1	0.180205	0.911742	0.197649
Sopen01g003110.1	Sopen10g032420.1	0.131011	0.662762	0.197674
Sopen11g005270.1	Sopen04g030070.1	0.307319	1.55462	0.197681
Sopen03g027910.1	Sopen08g001130.1	0.342411	1.73063	0.197853
Sopen06g025960.1	Sopen08g029980.1	0.384028	1.93961	0.197992
Sopen10g034890.1	Sopen06g033820.1	0.330954	1.67148	0.198
Sopen12g005060.1	Sopen04g007350.1	0.493213	2.49093	0.198003
Sopen02g028810.1	Sopen03g006370.1	0.124231	0.627343	0.198028
Sopen06g015180.1	Sopen09g007120.1	0.463813	2.34216	0.198028
Sopen02g036000.1	Sopen03g007510.1	0.200574	1.01245	0.198109
Sopen02g020630.1	Sopen03g001910.1	0.106503	0.537294	0.19822
Sopen03g001620.1	Sopen09g033220.1	0.145245	0.732503	0.198286
Sopen04g001610.1	Sopen05g007870.1	0.124535	0.625974	0.198947
Sopen11g029850.1	Sopen06g029940.1	0.256122	1.28717	0.19898
Sopen02g020740.1	Sopen03g001940.1	0.14765	0.741992	0.198991
Sopen03g028140.1	Sopen06g029070.1	0.188038	0.944801	0.199024
Sopen03g001500.1	Sopen09g032610.1	0.146397	0.735438	0.199061
Sopen05g026970.1	Sopen07g026040.1	0.164939	0.82794	0.199216
Sopen02g031590.1	Sopen05g001510.1	0.241532	1.212	0.199283
Sopen02g016700.1	Sopen02g032110.1	0.126934	0.636807	0.19933
Sopen04g026500.1	Sopen06g011970.1	0.809947	4.06331	0.199332
Sopen01g050310.1	Sopen04g032440.1	0.388526	1.94757	0.199492
Sopen02g021680.1	Sopen07g027100.1	0.315376	1.58062	0.199526
Sopen03g041490.1	Sopen06g022570.1	0.173678	0.870359	0.199548
Sopen01g029290.1	Sopen09g024090.1	0.373785	1.87306	0.199558
Sopen02g025870.1	Sopen03g005720.1	0.13608	0.681565	0.199658
Sopen01g038930.1	Sopen10g005690.1	0.260555	1.30452	0.199733
Sopen10g001250.1	Sopen03g005590.1	0.127759	0.639416	0.199806
Sopen04g024490.1	Sopen04g028920.1	0.298737	1.4949	0.199837
Sopen01g037400.1	Sopen03g004900.1	0.361133	1.80538	0.200032
Sopen02g014610.1	Sopen04g030810.1	0.459622	2.29667	0.200126
Sopen03g036880.1	Sopen06g025960.1	0.172074	0.858937	0.200333
Sopen11g028460.1	Sopen09g002800.1	0.301346	1.50177	0.20066
Sopen03g004850.1	Sopen08g028860.1	0.470027	2.3424	0.200661
Sopen02g024210.1	Sopen07g031860.1	0.235796	1.17471	0.200727
Sopen01g005970.1	Sopen05g007270.1	0.107414	0.535123	0.200727
Sopen01g006410.1	Sopen03g007810.1	0.453095	2.25703	0.200748
Sopen02g024670.1	Sopen07g032110.1	0.24912	1.24048	0.200825
Sopen01g005930.1	Sopen03g034250.1	0.460558	2.29234	0.200912
Sopen05g031600.1	Sopen09g005640.1	0.40846	2.02958	0.201253
Sopen02g016520.1	Sopen03g032060.1	0.489121	2.42999	0.201285
Sopen11g028990.1	Sopen08g022140.1	0.120999	0.60077	0.201407
Sopen02g032710.1	Sopen03g035060.1	0.33207	1.64792	0.201509
Sopen02g031780.1	Sopen05g001760.1	0.300525	1.49119	0.201534
Sopen10g005000.1	Sopen02g023850.1	0.0977857	0.48481	0.201699
Sopen02g015850.1	Sopen02g034300.1	0.124811	0.617632	0.20208
Sopen10g002260.1	Sopen07g032670.1	0.117836	0.583056	0.202102
Sopen11g004890.1	Sopen05g029950.1	0.160749	0.794505	0.202326
Sopen02g032110.1	Sopen05g002490.1	0.361476	1.78333	0.202697
Sopen10g004680.1	Sopen02g022380.1	0.151474	0.746236	0.202984
Sopen01g038820.1	Sopen06g012070.1	0.348252	1.71528	0.203029
Sopen03g035020.1	Sopen05g003540.1	0.296905	1.4618	0.203109
Sopen03g035200.1	Sopen06g027170.1	0.419054	2.06082	0.203344
Sopen12g001790.1	Sopen05g026970.1	0.162128	0.797294	0.203348
Sopen08g003140.1	Sopen08g026470.1	0.112783	0.554435	0.20342
Sopen10g017500.1	Sopen09g029640.1	0.55189	2.71256	0.203458
Sopen10g032970.1	Sopen11g026780.1	0.491027	2.41325	0.203471
Sopen06g003940.1	Sopen09g030090.1	0.24163	1.18632	0.20368
Sopen03g034650.1	Sopen06g023140.1	0.465834	2.28665	0.203719
Sopen03g001700.1	Sopen06g035160.1	0.35974	1.76556	0.203754
Sopen03g001360.1	Sopen06g019010.1	0.244457	1.19849	0.20397
Sopen05g031280.1	Sopen06g017590.1	0.145621	0.713761	0.204019
Sopen10g028490.1	Sopen06g016050.1	0.445806	2.18154	0.204354
Sopen12g004250.1	Sopen07g021990.1	0.277222	1.35631	0.204394
Sopen04g002300.1	Sopen05g005210.1	0.241972	1.18292	0.204555
Sopen10g001340.1	Sopen02g024880.1	0.158545	0.774455	0.204719
Sopen01g052600.1	Sopen04g034790.1	0.391823	1.91299	0.204822
Sopen02g020730.1	Sopen03g001930.1	0.114087	0.55699	0.204828
Sopen04g001870.1	Sopen05g002810.1	0.13973	0.681854	0.204926
Sopen06g031450.1	Sopen09g002800.1	0.337921	1.64759	0.2051
Sopen12g004270.1	Sopen07g022120.1	0.26501	1.29001	0.205432
Sopen02g027170.1	Sopen04g036240.1	0.301366	1.46685	0.205451
Sopen10g004720.1	Sopen07g027500.1	0.526872	2.56319	0.205553
Sopen11g027380.1	Sopen06g030640.1	0.124666	0.606324	0.20561
Sopen04g002800.1	Sopen05g003870.1	0.125513	0.610225	0.205683
Sopen01g036720.1	Sopen08g003340.1	0.281052	1.36583	0.205774
Sopen11g030620.1	Sopen09g001740.1	0.322212	1.56394	0.206026
Sopen12g005200.1	Sopen07g001560.1	0.146646	0.710473	0.206406
Sopen01g005600.1	Sopen05g006210.1	0.128509	0.622477	0.206448
Sopen03g035010.1	Sopen06g027060.1	0.161326	0.781431	0.20645
Sopen11g007250.1	Sopen05g032650.1	0.15131	0.732668	0.206519
Sopen05g031120.1	Sopen06g017520.1	0.171527	0.830514	0.206531
Sopen10g002680.1	Sopen02g024210.1	0.241472	1.16891	0.206579
Sopen11g030660.1	Sopen09g001710.1	0.439521	2.12662	0.206676
Sopen02g023040.1	Sopen03g002440.1	0.0988353	0.478056	0.206744
Sopen10g001530.1	Sopen05g031660.1	0.703413	3.39945	0.20692
Sopen12g031580.1	Sopen03g006000.1	0.685234	3.31104	0.206954
Sopen11g007320.1	Sopen05g032670.1	0.102792	0.496639	0.206976
Sopen03g028720.1	Sopen06g028790.1	0.191257	0.923231	0.207161
Sopen10g004040.1	Sopen07g027620.1	0.12122	0.584879	0.207256
Sopen10g004200.1	Sopen07g027980.1	0.103388	0.498742	0.207297
Sopen01g004340.1	Sopen11g024620.1	0.139924	0.674983	0.2073
Sopen02g029210.1	Sopen03g006430.1	0.11631	0.561042	0.20731
Sopen03g040430.1	Sopen08g018700.1	0.453783	2.18679	0.207511
Sopen03g006240.1	Sopen04g035160.1	0.402497	1.93874	0.207607
Sopen10g002940.1	Sopen12g007170.1	0.145034	0.698591	0.20761
Sopen06g020070.1	Sopen08g021160.1	0.246466	1.18672	0.207687
Sopen04g005530.1	Sopen09g005090.1	0.367476	1.76785	0.207866
Sopen10g001290.1	Sopen07g032490.1	0.344042	1.65449	0.207945
Sopen11g002820.1	Sopen11g027140.1	0.328736	1.57938	0.208143
Sopen10g005520.1	Sopen08g030260.1	0.288148	1.38437	0.208144
Sopen12g003450.1	Sopen08g019890.1	0.419687	2.01552	0.208228
Sopen12g023200.1	Sopen03g040260.1	0.112023	0.537853	0.208279
Sopen03g005170.1	Sopen06g011430.1	0.137059	0.657231	0.208539
Sopen04g020660.1	Sopen06g016740.1	0.469889	2.25181	0.208672
Sopen11g007410.1	Sopen05g032700.1	0.228028	1.09199	0.208818
Sopen11g007450.1	Sopen05g032710.1	0.113769	0.54428	0.209026
Sopen03g040780.1	Sopen06g022330.1	0.118006	0.564518	0.209038
Sopen10g028480.1	Sopen09g007130.1	0.184273	0.881413	0.209065
Sopen12g005400.1	Sopen07g001710.1	0.510783	2.44288	0.20909
Sopen05g028960.1	Sopen06g015180.1	0.531184	2.54002	0.209126
Sopen08g001580.1	Sopen08g024170.1	0.117161	0.559942	0.209238
Sopen11g007390.1	Sopen04g007030.1	0.131092	0.625317	0.209641
Sopen05g026990.1	Sopen07g026080.1	0.0667395	0.318246	0.20971
Sopen11g026440.1	Sopen06g031090.1	0.157133	0.748848	0.209833
Sopen11g003770.1	Sopen03g019920.1	0.125062	0.595862	0.209883
Sopen03g037070.1	Sopen06g026070.1	0.188457	0.896664	0.210176
Sopen01g006390.1	Sopen05g008950.1	0.441325	2.09922	0.210232
Sopen10g017340.1	Sopen12g022310.1	0.439967	2.0921	0.210299
Sopen01g035410.1	Sopen08g025950.1	0.406896	1.93433	0.210355
Sopen02g032550.1	Sopen05g003020.1	0.306433	1.45631	0.210417
Sopen10g034420.1	Sopen09g006240.1	0.234603	1.11471	0.21046
Sopen03g025710.1	Sopen06g016000.1	0.180493	0.857558	0.210473
Sopen01g053400.1	Sopen10g025150.1	0.420533	1.996	0.210687
Sopen01g052530.1	Sopen04g034680.1	0.503218	2.38785	0.210741
Sopen01g054270.1	Sopen10g027200.1	0.535119	2.53788	0.210853
Sopen02g014290.1	Sopen02g030780.1	0.157431	0.746522	0.210885
Sopen03g031920.1	Sopen06g027830.1	0.153844	0.729457	0.210902
Sopen06g031330.1	Sopen09g003000.1	0.467573	2.216	0.210999
Sopen12g031370.1	Sopen04g035780.1	0.155421	0.735622	0.211278
Sopen01g030900.1	Sopen01g044440.1	0.279333	1.32122	0.21142
Sopen12g006630.1	Sopen07g029790.1	0.247968	1.17267	0.211456
Sopen02g035700.1	Sopen03g007250.1	0.172643	0.816383	0.211473
Sopen02g035270.1	Sopen04g032820.1	0.337308	1.59457	0.211535
Sopen02g032560.1	Sopen04g001860.1	0.879442	4.15595	0.211611
Sopen04g001300.1	Sopen06g026710.1	0.509938	2.40941	0.211645
Sopen02g029080.1	Sopen03g006390.1	0.148224	0.700264	0.211669
Sopen12g005430.1	Sopen07g003170.1	0.16195	0.765047	0.211686
Sopen12g030350.1	Sopen04g031520.1	0.115793	0.546918	0.21172
Sopen07g021510.1	Sopen09g025640.1	0.533097	2.51751	0.211756
Sopen03g032470.1	Sopen05g002880.1	0.478848	2.26132	0.211756
Sopen02g032500.1	Sopen03g032110.1	0.361006	1.70389	0.211871
Sopen05g031500.1	Sopen06g032810.1	0.35442	1.67238	0.211925
Sopen04g024620.1	Sopen04g028970.1	0.234387	1.10535	0.212047
Sopen10g034470.1	Sopen10g036120.1	0.22597	1.06541	0.212097
Sopen04g005060.1	Sopen05g033500.1	0.0993886	0.468486	0.212149
Sopen12g034080.1	Sopen05g032850.1	0.342493	1.61367	0.212245
Sopen08g024430.1	Sopen09g025700.1	0.494553	2.32913	0.212334
Sopen10g005730.1	Sopen05g028380.1	0.165648	0.779702	0.212451
Sopen06g019120.1	Sopen09g031460.1	0.146548	0.689278	0.212611
Sopen10g028270.1	Sopen10g034660.1	0.1852	0.870884	0.212658
Sopen10g004070.1	Sopen07g027760.1	0.170289	0.800151	0.212821
Sopen01g039880.1	Sopen05g028930.1	0.128764	0.604779	0.212912
Sopen12g031210.1	Sopen04g035390.1	0.174351	0.818159	0.213102
Sopen03g002100.1	Sopen03g030900.1	0.996661	4.6751	0.213185
Sopen03g039930.1	Sopen06g021840.1	0.264113	1.23879	0.213202
Sopen01g049450.1	Sopen04g031590.1	0.428221	2.00823	0.213232
Sopen03g035550.1	Sopen07g004170.1	0.563945	2.6441	0.213284
Sopen01g037000.1	Sopen03g023300.1	0.459763	2.15277	0.213568
Sopen04g024780.1	Sopen04g029100.1	0.234566	1.09794	0.213642
Sopen03g040700.1	Sopen08g018160.1	0.317756	1.48704	0.213683
Sopen06g035400.1	Sopen09g027870.1	0.251369	1.17592	0.213764
Sopen10g001780.1	Sopen12g007740.1	0.111554	0.521764	0.213801
Sopen12g023030.1	Sopen03g031220.1	0.511199	2.39091	0.21381
Sopen01g028270.1	Sopen12g034110.1	0.150795	0.705244	0.213819
Sopen03g001690.1	Sopen09g033450.1	0.0935583	0.43739	0.213901
Sopen03g005090.1	Sopen06g011510.1	0.166873	0.779797	0.213996
Sopen02g032560.1	Sopen05g003140.1	0.400088	1.86886	0.214081
Sopen02g038490.1	Sopen05g009580.1	0.342134	1.59773	0.214138
Sopen12g022600.1	Sopen06g031260.1	0.342599	1.59884	0.214279
Sopen04g006870.1	Sopen05g032600.1	0.0895724	0.417922	0.214328
Sopen02g023300.1	Sopen07g028090.1	0.527915	2.46288	0.214349
Sopen05g030980.1	Sopen06g016640.1	0.110685	0.515938	0.214531
Sopen02g021010.1	Sopen03g002010.1	0.151462	0.705364	0.214729
Sopen10g028220.1	Sopen03g026110.1	0.537581	2.50258	0.214811
Sopen12g024190.1	Sopen03g041510.1	0.114583	0.533113	0.214932
Sopen10g030480.1	Sopen04g008530.1	0.119128	0.554058	0.21501
Sopen03g022350.1	Sopen06g018250.1	0.105904	0.492467	0.215049
Sopen10g003680.1	Sopen07g029720.1	0.127481	0.592677	0.215094
Sopen05g030620.1	Sopen06g032860.1	0.480573	2.23419	0.215099
Sopen01g040040.1	Sopen10g005100.1	0.155918	0.724455	0.215221
Sopen02g035230.1	Sopen04g032950.1	0.368228	1.70995	0.215344
Sopen11g024460.1	Sopen08g011920.1	0.329305	1.52653	0.215722
Sopen02g038490.1	Sopen03g001100.1	0.11934	0.553056	0.215783
Sopen02g015250.1	Sopen04g032820.1	0.381628	1.76821	0.215827
Sopen03g003810.1	Sopen06g012100.1	0.174891	0.810047	0.215903
Sopen02g025190.1	Sopen03g005550.1	0.131142	0.607293	0.215945
Sopen06g011070.1	Sopen06g018010.1	0.584159	2.70474	0.215976
Sopen01g053150.1	Sopen10g024770.1	0.0689462	0.319179	0.216011
Sopen01g051100.1	Sopen12g030850.1	0.315172	1.45899	0.216021
Sopen11g025980.1	Sopen06g031280.1	0.156696	0.725283	0.216049
Sopen03g038330.1	Sopen05g005150.1	0.469728	2.17162	0.216304
Sopen12g004160.1	Sopen07g021760.1	0.114621	0.529871	0.216318
Sopen01g054240.1	Sopen04g036100.1	0.426527	1.9717	0.216325
Sopen01g041440.1	Sopen09g030830.1	0.305678	1.41262	0.216391
Sopen03g039130.1	Sopen09g027310.1	0.37137	1.71607	0.216407
Sopen01g039360.1	Sopen08g030350.1	0.352447	1.62812	0.216475
Sopen03g037120.1	Sopen06g026110.1	0.107984	0.498349	0.216684
Sopen08g003340.1	Sopen08g027170.1	0.135561	0.624998	0.216898
Sopen06g018810.1	Sopen09g032590.1	0.251473	1.15807	0.217148
Sopen02g016690.1	Sopen02g032210.1	0.146007	0.67237	0.217153
Sopen03g025710.1	Sopen05g030970.1	0.192326	0.885039	0.217308
Sopen05g031280.1	Sopen06g033400.1	0.34162	1.5693	0.217689
Sopen06g003110.1	Sopen09g028140.1	0.123325	0.565996	0.21789
Sopen02g028700.1	Sopen03g006340.1	0.206694	0.948554	0.217904
Sopen11g003850.1	Sopen03g019880.1	0.0842602	0.386628	0.217936
Sopen01g004900.1	Sopen06g030630.1	0.124824	0.572659	0.217973
Sopen02g032700.1	Sopen03g035070.1	0.351955	1.61439	0.218011
Sopen11g005220.1	Sopen04g006360.1	0.154228	0.706977	0.218151
Sopen02g015920.1	Sopen02g034100.1	0.0950941	0.435876	0.218168
Sopen07g026040.1	Sopen07g032440.1	0.329055	1.5075	0.218279
Sopen02g016590.1	Sopen02g032420.1	0.376729	1.72274	0.21868
Sopen10g030100.1	Sopen10g030380.1	0.136674	0.624743	0.218768
Sopen11g005760.1	Sopen05g029650.1	0.202034	0.923438	0.218784
Sopen10g002460.1	Sopen07g032180.1	0.138192	0.63127	0.21891
Sopen11g025910.1	Sopen06g032390.1	0.165651	0.756584	0.218946
Sopen03g039720.1	Sopen08g020340.1	0.437399	1.99671	0.219059
Sopen02g029660.1	Sopen04g034210.1	0.273506	1.24848	0.219072
Sopen01g038860.1	Sopen03g003810.1	0.386157	1.76221	0.219133
Sopen08g004250.1	Sopen08g030850.1	0.15539	0.70901	0.219164
Sopen02g014400.1	Sopen02g036090.1	0.125401	0.571804	0.219307
Sopen10g032730.1	Sopen09g004940.1	0.22387	1.02045	0.219383
Sopen02g028590.1	Sopen03g006250.1	0.1705	0.776811	0.219487
Sopen02g037550.1	Sopen03g008260.1	0.165772	0.755223	0.219501
Sopen01g033860.1	Sopen10g029650.1	0.272891	1.24317	0.219512
Sopen08g003910.1	Sopen08g029270.1	0.139191	0.633575	0.219691
Sopen10g003140.1	Sopen12g006060.1	0.148065	0.673346	0.219894
Sopen09g027280.1	Sopen09g031320.1	0.23914	1.08742	0.219915
Sopen12g031450.1	Sopen04g035900.1	0.252268	1.14675	0.219985
Sopen11g002950.1	Sopen09g004240.1	0.307874	1.39946	0.219996
Sopen01g003090.1	Sopen01g039880.1	0.4497	2.04386	0.220025
Sopen03g021830.1	Sopen06g029420.1	0.189464	0.860569	0.220162
Sopen10g003240.1	Sopen07g030550.1	0.142252	0.646046	0.220189
Sopen06g001220.1	Sopen06g032000.1	0.170891	0.775894	0.220251
Sopen11g003810.1	Sopen05g033900.1	0.129958	0.589871	0.220317
Sopen01g006420.1	Sopen03g012830.1	0.21852	0.991317	0.220434
Sopen07g026080.1	Sopen07g032420.1	0.14749	0.668425	0.220654
Sopen02g033020.1	Sopen03g034650.1	0.355046	1.60905	0.220656
Sopen02g014820.1	Sopen02g034770.1	0.740689	3.35291	0.220909
Sopen06g003900.1	Sopen09g030030.1	0.232284	1.05129	0.220951
Sopen12g033230.1	Sopen09g035140.1	0.152919	0.691713	0.221072
Sopen02g025780.1	Sopen07g024590.1	0.305425	1.38149	0.221083
Sopen11g026010.1	Sopen09g003140.1	0.221615	1.00191	0.221192
Sopen11g026350.1	Sopen09g003400.1	0.309299	1.39793	0.221255
Sopen10g035400.1	Sopen09g002260.1	0.159848	0.722406	0.221271
Sopen03g031400.1	Sopen06g028040.1	0.185664	0.838942	0.221307
Sopen11g030620.1	Sopen06g032000.1	0.17773	0.802257	0.221538
Sopen03g004020.1	Sopen06g011970.1	0.199781	0.901366	0.221642
Sopen06g031640.1	Sopen07g027520.1	0.574472	2.59145	0.22168
Sopen06g021440.1	Sopen08g001120.1	0.13289	0.59944	0.22169
Sopen05g030970.1	Sopen06g016000.1	0.186244	0.839704	0.221797
Sopen02g024560.1	Sopen07g031990.1	0.27496	1.23956	0.221821
Sopen12g029770.1	Sopen07g002360.1	0.141369	0.636427	0.22213
Sopen05g033330.1	Sopen06g001210.1	0.393518	1.77143	0.222147
Sopen03g033280.1	Sopen06g027680.1	0.228045	1.02642	0.222176
Sopen11g005530.1	Sopen04g030220.1	0.408487	1.83756	0.222299
Sopen12g004140.1	Sopen03g040970.1	0.386942	1.74017	0.222358
Sopen03g021480.1	Sopen07g008780.1	0.833036	3.74622	0.222367
Sopen10g035530.1	Sopen09g002690.1	0.147677	0.663893	0.222441
Sopen01g038170.1	Sopen05g028120.1	0.127416	0.572627	0.222511
Sopen01g049970.1	Sopen02g037660.1	0.355485	1.59751	0.222525
Sopen12g029080.1	Sopen08g028430.1	0.178411	0.801253	0.222665
Sopen01g003300.1	Sopen11g027520.1	0.303107	1.36095	0.222716
Sopen01g006710.1	Sopen05g003690.1	0.133225	0.598146	0.22273
Sopen05g032930.1	Sopen06g032570.1	0.433694	1.94649	0.222808
Sopen12g004490.1	Sopen03g035520.1	0.288003	1.29233	0.222856
Sopen03g001210.1	Sopen06g035600.1	0.436126	1.95381	0.223218
Sopen12g029500.1	Sopen04g028460.1	0.339682	1.52147	0.22326
Sopen11g030490.1	Sopen09g001890.1	0.350737	1.57065	0.223307
Sopen11g006830.1	Sopen04g006780.1	0.147162	0.658608	0.223443
Sopen02g015250.1	Sopen02g035170.1	0.15894	0.711228	0.223472
Sopen12g001200.1	Sopen07g032380.1	0.116532	0.52133	0.223528
Sopen02g013690.1	Sopen02g029820.1	0.119392	0.533527	0.223779
Sopen05g031010.1	Sopen06g016790.1	0.116889	0.521742	0.224035
Sopen02g025980.1	Sopen03g005740.1	0.223688	0.998405	0.224045
Sopen05g032290.1	Sopen09g035380.1	0.534078	2.38312	0.224109
Sopen03g034600.1	Sopen06g026950.1	0.160335	0.71484	0.224295
Sopen02g014330.1	Sopen03g007250.1	0.318055	1.41728	0.224412
Sopen04g001620.1	Sopen05g007910.1	0.342892	1.52639	0.224642
Sopen03g003100.1	Sopen08g028020.1	0.504765	2.24603	0.224736
Sopen05g028960.1	Sopen06g016050.1	0.507483	2.25811	0.224738
Sopen10g028310.1	Sopen06g033400.1	0.385736	1.71624	0.224756
Sopen03g004970.1	Sopen08g028710.1	0.426576	1.89738	0.224823
Sopen10g033700.1	Sopen09g002360.1	0.171482	0.762426	0.224916
Sopen06g001260.1	Sopen06g032010.1	0.273936	1.21704	0.225084
Sopen03g034050.1	Sopen05g006950.1	0.230488	1.02391	0.225105
Sopen02g033010.1	Sopen05g007600.1	0.351795	1.56244	0.225157
Sopen06g011340.1	Sopen08g028550.1	0.335835	1.48998	0.225396
Sopen11g009420.1	Sopen12g017030.1	0.680363	3.01586	0.225595
Sopen12g004170.1	Sopen07g021770.1	0.263359	1.16675	0.225721
Sopen01g004260.1	Sopen11g025390.1	0.419865	1.85992	0.225744
Sopen03g031700.1	Sopen06g027880.1	0.125139	0.554	0.225883
Sopen06g020680.1	Sopen08g003470.1	0.166677	0.737799	0.225911
Sopen12g023330.1	Sopen04g025660.1	0.472375	2.08906	0.226118
Sopen11g030620.1	Sopen05g033300.1	0.526976	2.3304	0.226131
Sopen06g033130.1	Sopen09g033390.1	0.507012	2.24197	0.226146
Sopen01g039790.1	Sopen08g030870.1	0.348057	1.5389	0.226172
Sopen02g036720.1	Sopen04g031230.1	0.395241	1.74746	0.226181
Sopen11g027140.1	Sopen06g030740.1	0.15038	0.66467	0.226248
Sopen04g002610.1	Sopen05g004340.1	0.187285	0.827691	0.226274
Sopen03g037670.1	Sopen06g026230.1	0.155522	0.687025	0.226371
Sopen03g033190.1	Sopen06g027650.1	0.231151	1.02098	0.226401
Sopen10g027960.1	Sopen10g034820.1	0.180306	0.796212	0.226455
Sopen06g011580.1	Sopen06g016810.1	0.746795	3.2936	0.226741
Sopen03g039210.1	Sopen06g025050.1	0.426838	1.8818	0.226824
Sopen10g002660.1	Sopen07g031870.1	0.185607	0.818205	0.226847
Sopen12g022510.1	Sopen06g024920.1	0.113501	0.500169	0.226925
Sopen11g030080.1	Sopen09g002280.1	0.392116	1.7279	0.226932
Sopen05g008470.1	Sopen09g029510.1	0.784391	3.45491	0.227037
Sopen03g031490.1	Sopen06g027990.1	0.17428	0.767159	0.227176
Sopen01g037470.1	Sopen08g028690.1	0.304948	1.34193	0.227246
Sopen10g035150.1	Sopen09g003510.1	0.254432	1.11945	0.227284
Sopen02g029570.1	Sopen04g034270.1	0.394697	1.73594	0.227368
Sopen10g002080.1	Sopen07g033090.1	0.140881	0.61946	0.227425
Sopen05g033290.1	Sopen06g032010.1	0.535417	2.35355	0.227494
Sopen10g004670.1	Sopen02g022360.1	0.112782	0.495688	0.227526
Sopen10g035050.1	Sopen03g040490.1	0.43576	1.91512	0.227537
Sopen10g030690.1	Sopen04g008040.1	0.11602	0.509725	0.227613
Sopen12g004540.1	Sopen07g004130.1	0.159845	0.702238	0.227623
Sopen12g005890.1	Sopen07g030930.1	0.147556	0.648038	0.227697
Sopen10g034550.1	Sopen06g033620.1	0.470253	2.06462	0.227768
Sopen03g007970.1	Sopen05g008470.1	0.524507	2.29961	0.228086
Sopen02g027160.1	Sopen04g036250.1	0.497485	2.18077	0.228123
Sopen01g004700.1	Sopen11g029260.1	0.135408	0.59337	0.228202
Sopen04g002000.1	Sopen05g005900.1	0.127446	0.557907	0.228436
Sopen01g006780.1	Sopen05g007870.1	0.164816	0.721489	0.228439
Sopen10g036070.1	Sopen09g006230.1	0.146647	0.641932	0.228446
Sopen01g050720.1	Sopen10g022450.1	0.109153	0.477641	0.228526
Sopen12g029790.1	Sopen04g029690.1	0.122766	0.537134	0.228557
Sopen02g029450.1	Sopen04g026650.1	0.716661	3.13119	0.228878
Sopen12g023840.1	Sopen07g022290.1	0.482618	2.10838	0.228904
Sopen10g034300.1	Sopen09g005810.1	0.438836	1.91694	0.228925
Sopen10g034530.1	Sopen09g007030.1	0.164872	0.72009	0.228961
Sopen08g003250.1	Sopen08g026940.1	0.121259	0.52957	0.228977
Sopen12g029580.1	Sopen04g028920.1	0.15065	0.657797	0.229022
Sopen10g020860.1	Sopen06g002790.1	0.779111	3.40187	0.229025
Sopen01g038860.1	Sopen05g028380.1	0.154095	0.672192	0.229243
Sopen03g040080.1	Sopen06g029410.1	0.431441	1.88152	0.229305
Sopen12g028510.1	Sopen08g018950.1	0.541641	2.3585	0.229655
Sopen01g035340.1	Sopen08g025880.1	0.259853	1.13047	0.229862
Sopen04g002680.1	Sopen05g004220.1	0.155545	0.676669	0.229868
Sopen06g020800.1	Sopen08g003320.1	0.257097	1.11823	0.229913
Sopen05g027560.1	Sopen07g026530.1	0.457665	1.98962	0.230027
Sopen10g003780.1	Sopen07g026870.1	0.294352	1.27889	0.230163
Sopen01g052520.1	Sopen02g029130.1	0.310467	1.34727	0.230441
Sopen11g005450.1	Sopen05g029790.1	0.26021	1.129	0.230479
Sopen10g002000.1	Sopen07g033540.1	0.157481	0.68316	0.230518
Sopen10g004560.1	Sopen12g005910.1	0.483196	2.09573	0.230562
Sopen02g037120.1	Sopen04g031590.1	0.491615	2.13167	0.230625
Sopen10g003090.1	Sopen12g006030.1	0.232192	1.00668	0.230652
Sopen12g001360.1	Sopen07g031810.1	0.124529	0.539892	0.230656
Sopen09g027640.1	Sopen09g032200.1	0.244738	1.05998	0.230889
Sopen10g030620.1	Sopen04g008220.1	0.143694	0.622285	0.230914
Sopen11g007490.1	Sopen04g007080.1	0.30446	1.31817	0.230972
Sopen12g021930.1	Sopen03g035700.1	0.203081	0.879199	0.230984
Sopen06g019400.1	Sopen09g030550.1	0.236795	1.02429	0.23118
Sopen06g035840.1	Sopen09g029180.1	0.151166	0.653492	0.23132
Sopen03g001380.1	Sopen09g032000.1	0.194196	0.839487	0.231327
Sopen02g022870.1	Sopen07g031260.1	0.345293	1.4924	0.231367
Sopen03g032210.1	Sopen06g027320.1	0.176136	0.761284	0.231367
Sopen02g036140.1	Sopen04g002920.1	0.397333	1.71563	0.231595
Sopen03g001400.1	Sopen09g032200.1	0.155014	0.669316	0.2316
Sopen03g037760.1	Sopen06g026250.1	0.184476	0.796356	0.23165
Sopen01g043030.1	Sopen09g029710.1	0.312779	1.34764	0.232093
Sopen11g003110.1	Sopen05g033750.1	0.178958	0.771018	0.232106
Sopen10g001180.1	Sopen02g026810.1	0.336341	1.44819	0.23225
Sopen03g032960.1	Sopen05g002180.1	0.264186	1.13737	0.232279
Sopen04g025190.1	Sopen04g029340.1	0.130875	0.563212	0.232373
Sopen10g034550.1	Sopen09g006750.1	0.413075	1.77582	0.232611
Sopen01g002890.1	Sopen10g032320.1	0.239379	1.02883	0.232671
Sopen12g029400.1	Sopen04g028090.1	0.147277	0.632931	0.23269
Sopen12g028850.1	Sopen08g029130.1	0.114214	0.490652	0.23278
Sopen01g006710.1	Sopen06g015410.1	0.212282	0.911789	0.232819
Sopen03g034480.1	Sopen06g026870.1	0.144026	0.618406	0.232898
Sopen01g047920.1	Sopen11g004890.1	0.28172	1.20954	0.232915
Sopen03g025180.1	Sopen06g014560.1	0.136272	0.585028	0.232932
Sopen03g032060.1	Sopen06g027190.1	0.409983	1.76003	0.23294
Sopen01g039200.1	Sopen05g028640.1	0.13744	0.589529	0.233136
Sopen03g021770.1	Sopen06g029380.1	0.15882	0.681001	0.233216
Sopen01g028000.1	Sopen03g023110.1	0.668292	2.86518	0.233246
Sopen02g032830.1	Sopen05g003670.1	0.3626	1.55449	0.233259
Sopen10g001610.1	Sopen07g034440.1	0.161463	0.691986	0.233333
Sopen02g023160.1	Sopen07g031390.1	0.432016	1.85103	0.233392
Sopen01g038140.1	Sopen05g028180.1	0.140132	0.600334	0.233424
Sopen02g037720.1	Sopen03g008400.1	0.172053	0.736995	0.233452
Sopen03g004260.1	Sopen06g011820.1	0.110421	0.472906	0.233494
Sopen04g002700.1	Sopen05g004190.1	0.200583	0.858463	0.233654
Sopen11g030660.1	Sopen05g033290.1	0.522705	2.23578	0.23379
Sopen11g030570.1	Sopen05g033330.1	0.37588	1.60746	0.233835
Sopen02g014500.1	Sopen02g036310.1	0.296834	1.26784	0.234125
Sopen02g012870.2	Sopen03g006090.1	0.143742	0.613697	0.234224
Sopen06g019570.1	Sopen07g026130.1	0.533541	2.27349	0.23468
Sopen10g034260.1	Sopen10g035950.1	0.109407	0.46583	0.234864
Sopen12g004260.1	Sopen07g022110.1	0.252173	1.07339	0.234931
Sopen01g006390.1	Sopen05g003050.1	0.184238	0.78317	0.235247
Sopen05g032230.1	Sopen09g035190.1	0.265062	1.12655	0.235286
Sopen08g003070.1	Sopen08g026050.1	0.210318	0.893863	0.235291
Sopen12g007170.1	Sopen07g031300.1	0.134791	0.572832	0.235307
Sopen02g031770.1	Sopen05g001720.1	0.508713	2.1611	0.235395
Sopen04g005750.1	Sopen05g030280.1	0.220303	0.93559	0.235469
Sopen11g009420.1	Sopen04g001650.1	0.585561	2.48652	0.235494
Sopen12g021420.1	Sopen03g036900.1	0.138915	0.589724	0.23556
Sopen03g022340.1	Sopen06g018270.1	0.304607	1.29253	0.235666
Sopen04g025490.1	Sopen07g028250.1	0.464539	1.9703	0.235771
Sopen04g028900.1	Sopen05g030330.1	0.347788	1.47497	0.235793
Sopen08g004080.1	Sopen08g030260.1	0.19438	0.823959	0.235909
Sopen11g002950.1	Sopen05g033730.1	0.316719	1.34249	0.235919
Sopen02g035810.1	Sopen04g002660.1	0.355203	1.50556	0.235927
Sopen11g008310.1	Sopen03g006240.1	0.609684	2.58301	0.236036
Sopen11g007250.1	Sopen04g006960.1	0.154608	0.65491	0.236076
Sopen12g005040.1	Sopen07g001380.1	0.143133	0.606115	0.236148
Sopen01g053540.1	Sopen10g025190.1	0.149994	0.635142	0.236159
Sopen05g033300.1	Sopen09g001740.1	0.548823	2.32332	0.236224
Sopen02g024920.1	Sopen07g032310.1	0.394678	1.67026	0.236297
Sopen02g036910.1	Sopen03g007790.1	0.149776	0.633141	0.23656
Sopen01g049840.1	Sopen02g037500.1	0.406622	1.71878	0.236576
Sopen10g036080.1	Sopen09g006470.1	0.177538	0.750328	0.236614
Sopen01g004880.1	Sopen10g006320.1	0.712963	3.01313	0.236619
Sopen10g033740.1	Sopen11g030140.1	0.456334	1.92826	0.236656
Sopen12g031290.1	Sopen04g035640.1	0.137193	0.579586	0.236708
Sopen12g030290.1	Sopen04g031320.1	0.15085	0.637192	0.236741
Sopen02g029350.1	Sopen04g034580.1	0.363869	1.5366	0.236801
Sopen01g050830.1	Sopen02g035320.1	0.903678	3.81525	0.236859
Sopen02g023390.1	Sopen03g002510.1	0.198666	0.838677	0.23688
Sopen11g002820.1	Sopen04g004830.1	0.226534	0.956186	0.236914
Sopen10g035410.1	Sopen09g002290.1	0.10856	0.458182	0.236937
Sopen02g036700.1	Sopen04g031220.1	0.406574	1.71549	0.237002
Sopen01g001030.1	Sopen04g003500.1	0.302535	1.27609	0.23708
Sopen01g051990.1	Sopen03g006620.1	0.869595	3.66776	0.237091
Sopen06g021030.1	Sopen08g026550.1	0.183668	0.774395	0.237176
Sopen03g036610.1	Sopen06g025810.1	0.146316	0.615206	0.237833
Sopen12g031230.1	Sopen04g035500.1	0.133883	0.562667	0.237943
Sopen02g024100.1	Sopen07g028750.1	0.407783	1.71338	0.237998
Sopen03g038970.1	Sopen06g024960.1	0.162641	0.683362	0.238001
Sopen08g003050.1	Sopen08g025930.1	0.14533	0.610616	0.238006
Sopen01g037060.1	Sopen08g027920.1	0.248094	1.04226	0.238033
Sopen03g024300.1	Sopen06g010770.1	0.147891	0.62015	0.238475
Sopen01g006430.1	Sopen04g005700.1	0.407575	1.70805	0.23862
Sopen02g016390.1	Sopen02g032830.1	0.124433	0.521369	0.238666
Sopen12g028720.1	Sopen08g029680.1	0.200648	0.840669	0.238677
Sopen02g036630.1	Sopen04g031090.1	0.3557	1.4902	0.238692
Sopen12g030210.1	Sopen04g030790.1	0.130098	0.544573	0.238899
Sopen01g004820.1	Sopen06g030570.1	0.205019	0.858142	0.23891
Sopen05g033220.1	Sopen09g001620.1	0.371916	1.55665	0.238921
Sopen10g034510.1	Sopen09g006680.1	0.176232	0.737054	0.239103
Sopen11g026950.1	Sopen06g030790.1	0.469167	1.96209	0.239116
Sopen10g003010.1	Sopen07g027680.1	0.402871	1.68344	0.239314
Sopen10g028220.1	Sopen06g016640.1	0.545975	2.27972	0.239492
Sopen01g006390.1	Sopen03g012770.1	0.396268	1.65374	0.23962
Sopen02g016410.1	Sopen05g003730.1	0.501525	2.09085	0.239866
Sopen05g033290.1	Sopen06g001260.1	0.509851	2.12511	0.239917
Sopen12g030870.1	Sopen06g033940.1	0.953849	3.97516	0.239952
Sopen02g030160.1	Sopen04g033810.1	0.420192	1.75069	0.240015
Sopen10g002880.1	Sopen12g007120.1	0.187724	0.781833	0.240108
Sopen08g001600.1	Sopen08g024130.1	0.271272	1.12932	0.240207
Sopen03g033790.1	Sopen05g006490.1	0.54052	2.24827	0.240416
Sopen06g015880.1	Sopen06g033810.1	0.256884	1.06836	0.240446
Sopen01g006750.1	Sopen04g025190.1	0.575666	2.39063	0.240801
Sopen02g036840.1	Sopen03g007770.1	0.140461	0.583016	0.240922
Sopen06g033590.1	Sopen07g027140.1	0.29282	1.21525	0.240954
Sopen03g032900.1	Sopen05g002300.1	0.408847	1.69659	0.240982
Sopen01g006300.1	Sopen09g024090.1	0.6136	2.54136	0.241445
Sopen12g004100.1	Sopen07g021620.1	0.148456	0.614501	0.241589
Sopen04g021480.1	Sopen05g010620.1	0.834717	3.45493	0.241602
Sopen01g003050.1	Sopen06g030550.1	0.544518	2.25275	0.241712
Sopen11g028120.1	Sopen06g031620.1	0.208557	0.862634	0.241767
Sopen11g003980.1	Sopen03g019840.1	0.129951	0.537296	0.241862
Sopen03g034480.1	Sopen05g007340.1	0.337192	1.39404	0.241881
Sopen03g038440.1	Sopen04g002220.1	0.491017	2.02928	0.241966
Sopen01g037690.1	Sopen10g006580.1	0.168499	0.695974	0.242105
Sopen12g004110.1	Sopen07g021660.1	0.177234	0.731993	0.242125
Sopen01g006430.1	Sopen11g024390.1	0.462133	1.90815	0.242189
Sopen11g002310.1	Sopen04g004910.1	0.166059	0.685531	0.242235
Sopen01g047290.1	Sopen04g027200.1	0.264995	1.09389	0.24225
Sopen10g004480.1	Sopen07g028750.1	0.191422	0.789836	0.242357
Sopen02g017230.1	Sopen02g038760.1	0.142406	0.587542	0.242375
Sopen08g004270.1	Sopen08g030980.1	0.135442	0.558617	0.242459
Sopen01g039770.1	Sopen05g028990.1	0.156313	0.644629	0.242486
Sopen06g035680.1	Sopen09g026770.1	0.182388	0.751788	0.242606
Sopen03g028310.1	Sopen06g028970.1	0.274043	1.12775	0.242999
Sopen02g032490.1	Sopen08g031430.1	1.193	4.90918	0.243014
Sopen03g037390.1	Sopen06g026200.1	0.194701	0.800937	0.243091
Sopen02g014500.1	Sopen03g007590.1	0.264538	1.08804	0.243132
Sopen06g032720.1	Sopen09g005660.1	0.287768	1.18304	0.243246
Sopen10g004230.1	Sopen07g028020.1	0.228018	0.937187	0.2433
Sopen01g037410.1	Sopen03g004960.1	0.590551	2.42638	0.243387
Sopen10g006330.1	Sopen05g028200.1	0.146104	0.600177	0.243434
Sopen12g028780.1	Sopen08g029240.1	0.188707	0.774407	0.24368
Sopen02g034800.1	Sopen04g033290.1	0.282752	1.16032	0.243685
Sopen03g008060.1	Sopen07g021510.1	0.444846	1.82467	0.243795
Sopen08g003800.1	Sopen08g028760.1	0.122748	0.503459	0.243808
Sopen01g038770.1	Sopen08g029740.1	0.315795	1.293	0.244234
Sopen12g031730.1	Sopen08g020220.1	0.16525	0.67652	0.244265
Sopen03g021480.1	Sopen03g027230.1	0.884333	3.62012	0.244283
Sopen02g023160.1	Sopen07g028020.1	0.483618	1.97791	0.24451
Sopen12g023840.1	Sopen06g022370.1	0.216108	0.88378	0.244527
Sopen01g039630.1	Sopen03g023180.1	0.409311	1.67383	0.244536
Sopen12g029550.1	Sopen04g028840.1	0.136375	0.557684	0.244537
Sopen03g035650.1	Sopen06g025420.1	0.23339	0.954415	0.244538
Sopen02g016580.1	Sopen02g032470.1	0.191625	0.78316	0.244682
Sopen11g009450.1	Sopen06g022060.1	0.461698	1.88659	0.244726
Sopen01g039150.1	Sopen08g030120.1	0.591888	2.41802	0.244782
Sopen01g006430.1	Sopen05g003100.1	0.44273	1.8081	0.244859
Sopen10g033730.1	Sopen10g035420.1	0.141712	0.578238	0.245076
[truncated: 4,544 more rows]

## Sheet: Sl_SWGT_kaks
Selection pressure gauge derived from SWGT gene in Solanum lycopersicum
gene_id1	gene_id2	Ka	Ks	Ka/Ks
Solyc11g069440.1.1	Solyc06g075180.1.1	0.0079261	0.805051	0.00984546
Solyc10g008910.1.1	Solyc02g077480.1.1	0.00983083	0.811664	0.012112
Solyc12g010520.3.1	Solyc07g006130.3.1	0.0232955	0.778544	0.0299219
Solyc07g019465.1.1	Solyc09g014935.1.1	0.223639	4.28883	0.0521446
Solyc01g010415.1.1	Solyc05g054205.1.1	0.207554	3.83894	0.0540655
Solyc10g085895.1.1	Solyc09g008507.1.1	0.0346739	0.637633	0.0543792
Solyc03g093935.1.1	Solyc05g050003.1.1	0.156745	2.52819	0.0619987
Solyc05g050213.1.1	Solyc07g042465.1.1	0.166664	2.24691	0.0741747
Solyc03g121830.1.1	Solyc06g062810.1.1	0.0433781	0.567281	0.0764667
Solyc10g150124.1.1	Solyc07g019465.1.1	0.201043	2.58816	0.0776779
Solyc10g085205.1.1	Solyc02g090397.1.1	0.0321743	0.393393	0.0817866
Solyc01g058007.1.1	Solyc05g050003.1.1	0.0589189	0.690192	0.0853659
Solyc06g008535.1.1	Solyc09g074785.1.1	0.219721	2.57208	0.0854258
Solyc01g010415.1.1	Solyc03g093935.1.1	0.243718	2.82548	0.0862573
Solyc05g044620.3.1	Solyc07g052310.1.1	0.121213	1.35169	0.0896755
Solyc03g078355.1.1	Solyc07g020925.1.1	0.192139	2.10386	0.0913269
Solyc02g076635.1.1	Solyc07g052985.1.1	0.136539	1.45299	0.0939708
Solyc03g080117.1.1	Solyc07g019465.1.1	0.409041	4.32347	0.0946096
Solyc11g012110.2.1	Solyc05g054070.4.1	0.0577924	0.609221	0.0948628
Solyc01g066950.1.1	Solyc12g099610.1.1	0.128306	1.31703	0.0974207
Solyc06g150114.1.1	Solyc09g014765.1.1	0.237884	2.43437	0.0977189
Solyc12g044435.1.1	Solyc03g119905.1.1	0.383858	3.9174	0.0979879
Solyc11g012110.2.1	Solyc04g014720.4.1	0.0680083	0.691402	0.0983629
Solyc04g007295.1.1	Solyc07g052813.1.1	0.139719	1.41714	0.0985923
Solyc10g049945.1.1	Solyc02g063137.1.1	0.2771	2.76379	0.100261
Solyc12g010540.1.1	Solyc07g006220.2.1	0.0953313	0.94769	0.100593
Solyc12g019235.1.1	Solyc05g050003.1.1	0.0450114	0.43788	0.102794
Solyc03g115740.2.1	Solyc05g013020.1.1	0.22735	2.18882	0.103869
Solyc10g017995.1.1	Solyc06g036255.1.1	0.120155	1.09642	0.109588
Solyc10g076410.1.1	Solyc09g015380.1.1	0.156911	1.43131	0.109627
Solyc07g020925.1.1	Solyc09g015535.1.1	0.364546	3.29195	0.110739
Solyc10g075177.1.1	Solyc06g150114.1.1	0.229064	2.05306	0.111572
Solyc06g150114.1.1	Solyc07g052985.1.1	0.261614	2.34034	0.111785
Solyc05g053865.1.1	Solyc06g008535.1.1	0.234568	2.07634	0.112972
Solyc10g150124.1.1	Solyc06g150114.1.1	0.257631	2.255	0.114249
Solyc05g048755.1.1	Solyc07g042465.1.1	0.258012	2.24277	0.115042
Solyc03g093773.1.1	Solyc09g015535.1.1	0.22879	1.96029	0.116712
Solyc07g042465.1.1	Solyc09g014935.1.1	0.192318	1.59893	0.12028
Solyc10g150124.1.1	Solyc03g078355.1.1	0.270115	2.18397	0.123681
Solyc03g113035.1.1	Solyc05g005265.1.1	0.377703	2.99606	0.126067
Solyc05g046320.1.1	Solyc07g014620.1.1	0.169216	1.32205	0.127995
Solyc02g063137.1.1	Solyc09g150150.1.1	0.308594	2.36852	0.13029
Solyc10g011685.1.1	Solyc10g085895.1.1	0.301263	2.22718	0.135267
Solyc01g067045.1.1	Solyc09g015453.1.1	0.407788	2.92625	0.139355
Solyc01g065545.1.1	Solyc05g054205.1.1	0.219003	1.56211	0.140197
Solyc06g048683.1.1	Solyc07g052813.1.1	0.44314	3.15971	0.140247
Solyc10g049478.1.1	Solyc05g025925.1.1	0.432652	3.03771	0.142427
Solyc10g012135.1.1	Solyc03g096307.1.1	0.352944	2.469	0.14295
Solyc01g057007.1.1	Solyc01g066055.1.1	0.435794	3.03713	0.143489
Solyc10g086635.1.1	Solyc05g054205.1.1	0.290749	2.02214	0.143783
Solyc10g075177.1.1	Solyc07g042465.1.1	0.213425	1.47655	0.144543
Solyc01g087015.1.1	Solyc10g085205.1.1	0.381639	2.60663	0.146411
Solyc10g049945.1.1	Solyc05g150136.1.1	0.468363	3.15284	0.148553
Solyc03g082510.1.1	Solyc06g053260.1.1	0.230276	1.54844	0.148715
Solyc05g050003.1.1	Solyc09g014765.1.1	0.268632	1.80147	0.149119
Solyc04g071675.1.1	Solyc05g150149.1.1	0.143418	0.9607	0.149285
Solyc01g010705.1.1	Solyc08g062655.1.1	0.26114	1.74585	0.149577
Solyc10g085590.1.1	Solyc09g009270.2.1	0.149413	0.994397	0.150255
Solyc10g074828.1.1	Solyc07g015905.1.1	0.37742	2.47367	0.152575
Solyc06g048817.1.1	Solyc07g051883.1.1	0.413324	2.67885	0.154291
Solyc04g007295.1.1	Solyc07g045125.1.1	0.306225	1.98162	0.154533
Solyc01g057133.1.1	Solyc01g066205.1.1	0.455007	2.94057	0.154734
Solyc03g093935.1.1	Solyc05g150136.1.1	0.457206	2.92441	0.156341
Solyc10g075177.1.1	Solyc03g095775.1.1	0.454964	2.87117	0.158459
Solyc09g014765.1.1	Solyc09g065335.1.1	0.32209	2.03034	0.158638
Solyc02g062565.1.1	Solyc09g065525.1.1	0.0167558	0.104153	0.160876
Solyc10g011685.1.1	Solyc03g096705.1.1	0.290756	1.80126	0.161418
Solyc10g084125.1.1	Solyc09g011125.1.1	0.379115	2.33884	0.162096
Solyc10g085895.1.1	Solyc05g013847.1.1	0.329067	1.97851	0.166321
Solyc10g049945.1.1	Solyc07g020925.1.1	0.325072	1.94078	0.167496
Solyc12g042625.1.1	Solyc03g096705.1.1	0.125713	0.74459	0.168835
Solyc10g011827.1.1	Solyc07g043655.1.1	0.204406	1.20491	0.169644
Solyc03g095775.1.1	Solyc03g096705.1.1	0.452341	2.66036	0.17003
Solyc10g047653.1.1	Solyc04g050675.1.1	0.347857	2.03036	0.171328
Solyc07g042515.1.1	Solyc09g015453.1.1	0.162469	0.938311	0.17315
Solyc10g018325.1.1	Solyc06g048943.1.1	0.368078	2.11377	0.174133
Solyc03g096605.1.1	Solyc09g014765.1.1	0.337262	1.88129	0.179271
Solyc03g096705.1.1	Solyc04g054855.1.1	0.250331	1.38908	0.180214
Solyc03g093935.1.1	Solyc07g008673.1.1	0.0143868	0.0789004	0.182341
Solyc12g040575.1.1	Solyc03g096307.1.1	0.0469052	0.256965	0.182536
Solyc10g011827.1.1	Solyc03g096605.1.1	0.349063	1.90595	0.183144
Solyc01g010705.1.1	Solyc02g062565.1.1	0.346863	1.89349	0.183187
Solyc04g150146.1.1	Solyc09g014805.1.1	0.345513	1.85603	0.186157
Solyc01g066205.1.1	Solyc09g014765.1.1	0.441738	2.36673	0.186645
Solyc03g025340.1.1	Solyc06g036110.1.1	0.181307	0.962006	0.188467
Solyc04g007295.1.1	Solyc06g068857.1.1	0.330497	1.75315	0.188516
Solyc03g097400.1.1	Solyc06g072690.3.1	0.24208	1.26593	0.191227
Solyc10g085895.1.1	Solyc12g042625.1.1	0.138845	0.722419	0.192195
Solyc08g006730.1.1	Solyc08g068690.1.1	0.218474	1.11358	0.196191
Solyc03g093773.1.1	Solyc05g048755.1.1	0.494186	2.5172	0.196324
Solyc03g083725.1.1	Solyc05g050887.1.1	0.281626	1.42655	0.197417
Solyc10g085205.1.1	Solyc09g018285.1.1	0.517911	2.62103	0.197598
Solyc10g050223.1.1	Solyc08g062725.1.1	0.395007	1.99543	0.197956
Solyc03g118450.1.1	Solyc06g068890.1.1	0.273103	1.36977	0.199378
Solyc01g066055.1.1	Solyc09g014945.1.1	0.0538026	0.266805	0.201655
Solyc07g016005.1.1	Solyc07g042465.1.1	0.341338	1.66227	0.205344
Solyc08g068145.1.1	Solyc09g065335.1.1	0.1915	0.930486	0.205806
Solyc05g150149.1.1	Solyc07g042515.1.1	0.381975	1.83578	0.208072
Solyc01g009975.1.1	Solyc10g084125.1.1	0.391007	1.87677	0.20834
Solyc06g007580.1.1	Solyc06g083160.1.1	0.219765	1.05372	0.20856
Solyc08g006590.2.1	Solyc08g068880.1.1	0.194302	0.931377	0.208618
Solyc10g049773.1.1	Solyc07g015905.1.1	0.38265	1.80858	0.211575
Solyc01g058245.1.1	Solyc05g050213.1.1	0.310688	1.46836	0.211588
Solyc10g076780.1.1	Solyc09g014390.1.1	0.24495	1.1546	0.212152
Solyc06g084320.1.1	Solyc09g064820.1.1	0.213125	1.00378	0.212323
Solyc10g047175.1.1	Solyc04g073953.1.1	0.308795	1.44821	0.213226
Solyc11g071740.2.1	Solyc06g073830.1.1	0.22932	1.06305	0.215718
Solyc02g062045.1.1	Solyc08g065705.1.1	0.509638	2.36006	0.215943
Solyc10g150124.1.1	Solyc03g095775.1.1	0.489137	2.26184	0.216256
Solyc09g014935.1.1	Solyc09g065335.1.1	0.179988	0.824661	0.218257
Solyc02g062565.1.1	Solyc08g062655.1.1	0.341748	1.55727	0.219452
Solyc03g096437.1.1	Solyc06g066345.1.1	0.562836	2.56007	0.219852
Solyc06g048683.1.1	Solyc07g042515.1.1	0.44084	1.98691	0.221872
Solyc08g076687.1.1	Solyc09g008507.1.1	0.416371	1.86996	0.222663
Solyc10g078275.1.1	Solyc02g090397.1.1	0.293668	1.30419	0.225173
Solyc10g074475.1.1	Solyc10g085205.1.1	0.346538	1.53713	0.225445
Solyc02g078410.1.1	Solyc03g006440.3.1	0.293737	1.30083	0.225808
Solyc10g076405.1.1	Solyc08g067765.1.1	0.401845	1.76163	0.22811
Solyc05g050887.1.1	Solyc09g015453.1.1	0.37384	1.6354	0.228592
Solyc01g067045.1.1	Solyc10g074475.1.1	0.360762	1.5758	0.228939
Solyc03g031487.1.1	Solyc03g111705.1.1	0.0462506	0.201598	0.22942
Solyc08g005930.1.1	Solyc08g074660.1.1	0.215965	0.939985	0.229754
Solyc05g018743.1.1	Solyc08g065385.1.1	0.409602	1.7823	0.229816
Solyc03g095850.1.1	Solyc06g051010.1.1	0.220634	0.946877	0.233012
Solyc07g044960.1.1	Solyc07g049610.1.1	0.317968	1.34974	0.235576
Solyc10g150124.1.1	Solyc09g150150.1.1	0.339057	1.42963	0.237165
Solyc12g044435.1.1	Solyc06g066345.1.1	0.366165	1.53645	0.238319
Solyc04g050675.1.1	Solyc07g019493.1.1	0.411375	1.72115	0.239012
Solyc10g018027.1.1	Solyc06g048683.1.1	0.820598	3.40187	0.24122
Solyc01g010705.1.1	Solyc03g096605.1.1	0.275958	1.13333	0.243493
Solyc12g026475.1.1	Solyc08g066355.1.1	0.486009	1.9945	0.243675
Solyc10g017995.1.1	Solyc02g062045.1.1	0.532697	2.17826	0.244551
Solyc10g047828.1.1	Solyc07g019493.1.1	0.541853	2.21461	0.244672
Solyc10g018203.1.1	Solyc06g048713.1.1	0.352771	1.44161	0.244706
Solyc04g054855.1.1	Solyc07g016005.1.1	0.351908	1.43756	0.244795
Solyc10g047175.1.1	Solyc07g061895.1.1	0.399515	1.62813	0.245383
Solyc08g005540.2.1	Solyc08g075710.3.1	0.158984	0.645657	0.246237
Solyc10g047653.1.1	Solyc07g018027.1.1	0.435287	1.76058	0.24724
Solyc05g025953.1.1	Solyc07g042515.1.1	0.415386	1.67214	0.248416
Solyc11g012815.1.1	Solyc06g060105.1.1	0.679037	2.70438	0.251088
Solyc05g050213.1.1	Solyc09g014935.1.1	0.0468669	0.186391	0.251444
Solyc07g016005.1.1	Solyc07g043655.1.1	0.36725	1.45515	0.252379
Solyc02g062195.1.1	Solyc03g096307.1.1	0.36951	1.46212	0.252721
Solyc12g010400.2.1	Solyc07g007050.1.1	0.334032	1.32013	0.25303
Solyc10g078710.1.1	Solyc10g080450.3.1	0.125387	0.495453	0.253075
Solyc03g110970.2.1	Solyc06g071950.3.1	0.132933	0.522187	0.254571
Solyc08g062725.1.1	Solyc09g014805.1.1	0.559718	2.19569	0.254916
Solyc02g067810.1.1	Solyc02g086450.1.1	0.172464	0.671558	0.256811
Solyc02g071383.1.1	Solyc05g013617.1.1	0.243141	0.943682	0.257651
Solyc12g013935.1.1	Solyc02g071383.1.1	0.302578	1.17362	0.257817
Solyc02g062195.1.1	Solyc07g042465.1.1	0.536225	2.07677	0.258202
Solyc10g018280.1.1	Solyc06g048720.1.1	0.0132381	0.051229	0.25841
Solyc01g010415.1.1	Solyc09g065525.1.1	0.234774	0.905581	0.259252
Solyc12g005190.3.1	Solyc07g064310.2.1	0.165037	0.632174	0.261063
Solyc01g067403.1.1	Solyc09g018285.1.1	0.44499	1.70015	0.261735
Solyc01g010415.1.1	Solyc07g042515.1.1	0.493443	1.87652	0.262956
Solyc01g066575.1.1	Solyc02g062195.1.1	0.389904	1.47963	0.263516
Solyc01g009975.1.1	Solyc08g014612.1.1	0.365517	1.38323	0.264249
Solyc02g150125.1.1	Solyc06g048683.1.1	0.434665	1.64042	0.264972
Solyc10g084350.2.1	Solyc09g007250.4.1	0.217715	0.817695	0.266254
Solyc07g042515.1.1	Solyc08g014612.1.1	0.40656	1.52489	0.266615
Solyc12g006000.1.1	Solyc07g049380.1.1	0.32217	1.19269	0.27012
Solyc06g150114.1.1	Solyc07g016005.1.1	0.356945	1.3141	0.271627
Solyc03g117845.1.1	Solyc06g066345.1.1	0.353392	1.2865	0.274692
Solyc05g025953.1.1	Solyc09g014805.1.1	0.370364	1.34601	0.275157
Solyc10g084125.1.1	Solyc09g008507.1.1	0.532979	1.92457	0.276933
Solyc01g066575.1.1	Solyc10g047828.1.1	0.430666	1.55323	0.277271
Solyc03g095775.1.1	Solyc06g150114.1.1	0.461644	1.66474	0.277306
Solyc02g090397.1.1	Solyc03g044664.1.1	0.332876	1.19886	0.27766
Solyc03g096307.1.1	Solyc07g042515.1.1	0.412882	1.48681	0.277696
Solyc06g048713.1.1	Solyc07g018023.1.1	0.366251	1.3161	0.278286
Solyc07g019493.1.1	Solyc07g042515.1.1	0.447826	1.5961	0.280575
Solyc08g005960.2.1	Solyc08g074480.1.1	0.116794	0.416188	0.280628
Solyc01g090760.4.1	Solyc10g018560.2.1	0.2794	0.994323	0.280996
Solyc01g109125.1.1	Solyc02g090397.1.1	0.327985	1.16643	0.281187
Solyc10g074824.1.1	Solyc09g015453.1.1	0.363498	1.29011	0.281757
Solyc12g040575.1.1	Solyc09g015453.1.1	0.382038	1.32992	0.287263
Solyc12g013935.1.1	Solyc02g077865.1.1	0.462136	1.60767	0.287457
Solyc02g062195.1.1	Solyc05g018245.1.1	0.836905	2.91077	0.287521
Solyc12g096250.2.1	Solyc08g005890.3.1	0.254251	0.881075	0.288569
Solyc07g019493.1.1	Solyc08g067025.1.1	0.43329	1.50074	0.288717
Solyc06g060105.1.1	Solyc07g052365.1.1	0.385008	1.33047	0.289378
Solyc03g083725.1.1	Solyc04g071675.1.1	0.353699	1.22163	0.28953
Solyc10g084125.1.1	Solyc06g062445.1.1	0.36498	1.25906	0.289882
Solyc10g007580.1.1	Solyc07g056600.1.1	0.309066	1.06292	0.290772
Solyc03g150108.1.1	Solyc06g048713.1.1	0.265127	0.911519	0.290864
Solyc11g071780.1.1	Solyc06g073850.1.1	0.293141	1.00444	0.291845
Solyc10g074824.1.1	Solyc08g067127.1.1	0.427793	1.46063	0.292882
Solyc10g006870.1.1	Solyc07g063480.3.1	0.0687358	0.233794	0.294002
Solyc06g008535.1.1	Solyc06g150139.1.1	0.148362	0.504547	0.294051
Solyc12g042625.1.1	Solyc09g065525.1.1	0.0928336	0.313594	0.296031
Solyc04g053033.1.1	Solyc05g051385.1.1	0.348724	1.1756	0.296635
Solyc02g062195.1.1	Solyc09g056233.1.1	0.498453	1.68014	0.296673
Solyc12g039140.1.1	Solyc09g015060.1.1	0.354208	1.19342	0.296801
Solyc10g076405.1.1	Solyc03g096437.1.1	0.570466	1.92077	0.296999
Solyc12g094670.1.1	Solyc04g082520.3.1	0.27483	0.92088	0.298443
Solyc02g067530.4.1	Solyc02g087490.3.1	0.214729	0.718691	0.298777
Solyc10g047653.1.1	Solyc03g078627.1.1	0.311399	1.04111	0.299102
Solyc11g017140.3.1	Solyc06g065440.1.1	0.173612	0.576043	0.301386
Solyc03g006800.1.1	Solyc08g080150.1.1	0.523751	1.71742	0.304964
Solyc10g084125.1.1	Solyc04g053033.1.1	0.362919	1.1865	0.305874
Solyc12g096070.2.1	Solyc08g075950.3.1	0.138273	0.451553	0.306216
Solyc12g006220.3.1	Solyc07g045200.1.1	0.181749	0.591486	0.307276
Solyc02g090397.1.1	Solyc07g055573.1.1	0.717896	2.31575	0.310005
Solyc01g080030.3.1	Solyc03g007200.2.1	0.141331	0.455392	0.310351
Solyc08g008085.1.1	Solyc08g081505.1.1	0.212382	0.684042	0.31048
Solyc02g090950.1.1	Solyc03g044460.1.1	0.214808	0.691836	0.31049
Solyc10g084125.1.1	Solyc02g062565.1.1	0.542742	1.73812	0.312258
Solyc12g010655.1.1	Solyc06g048817.1.1	0.426799	1.36652	0.312326
Solyc10g085895.1.1	Solyc05g050365.1.1	0.63504	2.024	0.313755
Solyc07g042465.1.1	Solyc07g043713.1.1	0.622711	1.98438	0.313807
Solyc10g008455.1.1	Solyc07g052813.1.1	0.418116	1.317	0.317476
Solyc05g050365.1.1	Solyc07g042515.1.1	0.681769	2.13016	0.320055
Solyc10g018203.1.1	Solyc07g042515.1.1	0.188798	0.589361	0.320344
Solyc03g096605.1.1	Solyc09g014935.1.1	0.155891	0.485868	0.320851
Solyc03g078627.1.1	Solyc08g014612.1.1	0.39198	1.21828	0.321748
Solyc03g083485.1.1	Solyc04g071803.1.1	0.38009	1.17631	0.323121
Solyc07g055577.1.1	Solyc09g011125.1.1	0.408278	1.2607	0.32385
Solyc10g047828.1.1	Solyc06g048683.1.1	0.407394	1.25763	0.323937
Solyc01g010415.1.1	Solyc08g015965.1.1	1.06583	3.28822	0.324137
Solyc04g050795.1.1	Solyc07g020925.1.1	0.653442	2.0102	0.325063
Solyc10g051165.1.1	Solyc09g150149.1.1	0.0307999	0.094514	0.325876
Solyc10g051165.1.1	Solyc05g150150.1.1	0.641742	1.96417	0.326725
Solyc07g020925.1.1	Solyc07g043655.1.1	0.369696	1.13093	0.326897
Solyc10g018325.1.1	Solyc03g083725.1.1	0.42172	1.28887	0.3272
Solyc10g017995.1.1	Solyc03g083485.1.1	0.381883	1.15917	0.329445
Solyc03g117640.1.1	Solyc06g068510.1.1	0.160338	0.480142	0.333939
Solyc05g050365.1.1	Solyc07g019465.1.1	0.653536	1.94748	0.33558
Solyc03g044664.1.1	Solyc09g014805.1.1	0.390308	1.16295	0.33562
Solyc06g048943.1.1	Solyc09g015453.1.1	0.42856	1.26014	0.340089
Solyc05g050887.1.1	Solyc06g068857.1.1	0.373791	1.09756	0.340564
Solyc01g010175.1.1	Solyc02g063137.1.1	0.755499	2.21611	0.340912
Solyc05g009275.1.1	Solyc06g068857.1.1	0.401951	1.16177	0.345983
Solyc08g007350.2.1	Solyc08g078620.1.1	0.32881	0.948949	0.3465
Solyc10g085205.1.1	Solyc03g078627.1.1	0.373358	1.07011	0.348897
Solyc04g014720.4.1	Solyc05g054070.4.1	0.282433	0.807057	0.349954
Solyc05g025925.1.1	Solyc09g014945.1.1	0.203695	0.581828	0.350095
Solyc10g075177.1.1	Solyc07g043713.1.1	0.668595	1.89821	0.352224
Solyc11g008640.1.1	Solyc05g055660.3.1	0.232764	0.658926	0.353248
Solyc04g007295.1.1	Solyc05g050825.1.1	0.464152	1.30942	0.354472
Solyc04g054960.1.1	Solyc05g051890.1.1	0.347875	0.977253	0.355973
Solyc02g071383.1.1	Solyc09g014805.1.1	0.320737	0.898689	0.356894
Solyc10g086630.2.1	Solyc09g011190.1.1	0.329324	0.916861	0.359186
Solyc02g036185.1.1	Solyc06g048705.1.1	1.024	2.84323	0.360154
Solyc12g019973.1.1	Solyc05g150150.1.1	0.640849	1.77789	0.360455
Solyc01g021600.4.1	Solyc07g042300.1.1	0.401894	1.11474	0.360527
Solyc12g036485.1.1	Solyc05g009275.1.1	0.40765	1.12449	0.362519
Solyc07g042465.1.1	Solyc08g015965.1.1	1.08568	2.98374	0.363865
Solyc01g010175.1.1	Solyc07g042465.1.1	0.742183	2.03488	0.36473
Solyc10g076405.1.1	Solyc09g018285.1.1	0.449974	1.23138	0.365423
Solyc03g044664.1.1	Solyc06g060105.1.1	0.442113	1.20609	0.366568
Solyc12g010510.2.1	Solyc07g006100.4.1	0.23537	0.635529	0.370352
Solyc06g048943.1.1	Solyc06g062445.1.1	0.367663	0.992161	0.370568
Solyc06g062445.1.1	Solyc06g072695.1.1	0.398247	1.06823	0.372811
Solyc05g026485.1.1	Solyc07g041465.1.1	0.612798	1.64194	0.373215
Solyc02g070430.3.1	Solyc08g016660.2.1	0.28444	0.752257	0.378115
Solyc04g054735.1.1	Solyc07g019493.1.1	0.393109	1.03678	0.379163
Solyc05g050825.1.1	Solyc07g018027.1.1	0.412774	1.08824	0.379303
Solyc11g006240.2.1	Solyc05g055080.2.1	0.600675	1.57236	0.382021
Solyc10g049945.1.1	Solyc07g016005.1.1	0.455298	1.18969	0.382703
Solyc12g077527.1.1	Solyc08g066485.1.1	0.0337247	0.0880591	0.382978
Solyc09g014935.1.1	Solyc09g065525.1.1	0.27072	0.70134	0.386004
Solyc05g048755.1.1	Solyc07g043713.1.1	0.648225	1.67699	0.386542
Solyc01g058030.2.1	Solyc05g053340.4.1	0.23909	0.615381	0.388524
Solyc05g018245.1.1	Solyc09g018285.1.1	0.913515	2.3415	0.39014
Solyc10g047335.1.1	Solyc04g150168.1.1	0.646481	1.65335	0.391013
Solyc05g025953.1.1	Solyc06g048817.1.1	0.376469	0.957061	0.39336
Solyc02g065670.3.1	Solyc08g150105.1.1	0.528243	1.33951	0.394356
Solyc12g042730.1.1	Solyc03g117500.1.1	0.404163	1.02149	0.395659
Solyc08g005540.2.1	Solyc09g092420.2.1	0.297356	0.750632	0.396141
Solyc06g062290.1.1	Solyc06g072870.1.1	0.950207	2.3938	0.396945
Solyc12g010710.1.1	Solyc07g054260.1.1	0.328935	0.823959	0.399212
Solyc06g048683.1.1	Solyc09g055995.1.1	0.727635	1.82102	0.399576
Solyc06g009815.1.1	Solyc09g075047.1.1	0.0315421	0.0786059	0.401269
Solyc07g150134.1.1	Solyc07g045125.1.1	0.397762	0.990773	0.401466
Solyc10g050223.1.1	Solyc05g026485.1.1	0.379256	0.940625	0.403196
Solyc10g047335.1.1	Solyc04g050795.1.1	0.561677	1.38454	0.405679
Solyc01g079615.1.1	Solyc02g150125.1.1	0.556883	1.36846	0.406942
Solyc10g047335.1.1	Solyc10g051165.1.1	0.0302868	0.0742875	0.407697
Solyc03g080117.1.1	Solyc07g043713.1.1	0.696773	1.70591	0.408448
Solyc03g098700.1.1	Solyc06g072220.1.1	0.869764	2.12604	0.4091
Solyc11g018623.1.1	Solyc05g150138.1.1	0.581927	1.41059	0.41254
Solyc02g065410.3.1	Solyc08g014100.1.1	0.781371	1.89179	0.413033
Solyc11g039535.1.1	Solyc09g014935.1.1	0.588149	1.42382	0.413078
Solyc05g044555.1.1	Solyc09g015453.1.1	0.446498	1.07818	0.414121
Solyc12g017870.2.1	Solyc12g096530.1.1	0.735299	1.77126	0.415128
Solyc10g074824.1.1	Solyc07g015873.1.1	0.38513	0.921393	0.417986
Solyc06g048713.1.1	Solyc09g015453.1.1	0.389421	0.929935	0.418762
Solyc12g096480.1.1	Solyc08g006520.1.1	0.277624	0.662337	0.419158
Solyc02g063150.3.1	Solyc03g034220.3.1	0.3008	0.716192	0.419999
Solyc05g009275.1.1	Solyc06g082357.1.1	0.419903	0.999445	0.420136
Solyc11g067270.1.1	Solyc04g012020.1.1	0.563576	1.33999	0.420583
Solyc02g032800.1.1	Solyc02g080510.1.1	0.306308	0.723334	0.423466
Solyc03g093935.1.1	Solyc06g031714.1.1	0.209282	0.493554	0.42403
Solyc07g018027.1.1	Solyc07g041465.1.1	0.415333	0.977062	0.425083
Solyc10g051165.1.1	Solyc09g015037.1.1	0.0561539	0.132086	0.42513
Solyc11g017130.2.1	Solyc06g065450.3.1	0.256141	0.599482	0.42727
Solyc10g019150.1.1	Solyc11g050730.1.1	0.0271339	0.0624897	0.434214
Solyc03g096437.1.1	Solyc09g014805.1.1	0.60841	1.38683	0.438705
Solyc09g011865.1.1	Solyc09g015037.1.1	0.0675409	0.152928	0.441653
Solyc02g063137.1.1	Solyc08g065145.1.1	1.23649	2.79632	0.442184
Solyc01g014963.1.1	Solyc07g018027.1.1	0.514502	1.16345	0.442222
Solyc12g042845.1.1	Solyc08g066927.1.1	0.358738	0.806154	0.444999
Solyc07g043410.1.1	Solyc09g092500.1.1	0.959852	2.15495	0.445416
Solyc07g043713.1.1	Solyc07g055573.1.1	0.632366	1.41506	0.446881
Solyc05g015885.1.1	Solyc07g043665.1.1	0.967012	2.15454	0.448825
Solyc06g043157.1.1	Solyc07g052485.1.1	0.025671	0.0571705	0.449024
Solyc04g054380.1.1	Solyc06g060010.4.1	0.590496	1.30271	0.453283
Solyc03g044205.1.1	Solyc06g048947.1.1	0.608331	1.32225	0.460072
Solyc10g084020.1.1	Solyc04g052970.3.1	0.770516	1.6716	0.460947
Solyc07g019465.1.1	Solyc09g055995.1.1	0.647086	1.40353	0.461042
Solyc02g067970.4.1	Solyc02g093760.4.1	0.290974	0.62921	0.462443
Solyc10g086635.1.1	Solyc07g043655.1.1	0.388842	0.839441	0.463215
Solyc06g009800.3.1	Solyc09g075170.1.1	0.647707	1.3961	0.46394
Solyc10g150126.1.1	Solyc03g096195.1.1	0.0492557	0.105888	0.465166
Solyc10g050993.1.1	Solyc10g076405.1.1	0.651164	1.39717	0.466058
Solyc10g076405.1.1	Solyc07g051883.1.1	0.417324	0.885097	0.471501
Solyc03g006800.1.1	Solyc06g065190.1.1	0.779321	1.64252	0.474466
Solyc10g018027.1.1	Solyc02g062195.1.1	0.869297	1.82835	0.475454
Solyc02g092890.1.1	Solyc03g044180.1.1	0.405006	0.848155	0.477514
Solyc03g096437.1.1	Solyc04g054735.1.1	0.377326	0.786324	0.479861
Solyc10g076405.1.1	Solyc06g048817.1.1	0.468154	0.974672	0.480319
Solyc05g018245.1.1	Solyc08g065705.1.1	0.957096	1.98869	0.48127
Solyc10g007540.2.1	Solyc07g061870.1.1	0.578999	1.19498	0.484525
Solyc06g060900.1.1	Solyc08g078020.1.1	0.409482	0.845087	0.484544
Solyc11g022540.3.1	Solyc06g065030.3.1	0.280617	0.578795	0.484829
Solyc12g019440.3.1	Solyc08g014380.3.1	0.320393	0.660572	0.485023
Solyc03g044024.1.1	Solyc06g048943.1.1	0.51187	1.05138	0.486855
Solyc05g018245.1.1	Solyc07g018027.1.1	0.61346	1.25491	0.488847
Solyc11g010815.1.1	Solyc05g050895.1.1	0.030744	0.0624955	0.491939
Solyc11g040060.3.1	Solyc09g015370.1.1	0.778226	1.58097	0.492245
Solyc07g015873.1.1	Solyc07g150134.1.1	0.378998	0.768021	0.493474
Solyc03g044740.4.1	Solyc09g014970.4.1	0.649151	1.30843	0.49613
Solyc10g076405.1.1	Solyc07g055573.1.1	0.76981	1.55029	0.496558
Solyc12g009535.1.1	Solyc07g150134.1.1	0.786522	1.57713	0.498704
Solyc06g048943.1.1	Solyc07g018027.1.1	0.418111	0.83719	0.499422
Solyc12g096940.3.1	Solyc09g090650.3.1	0.324111	0.645922	0.501779
Solyc11g066680.1.1	Solyc02g081690.1.1	0.952877	1.88089	0.506611
Solyc01g010175.1.1	Solyc09g065335.1.1	0.709476	1.39535	0.508456
Solyc01g068550.2.1	Solyc12g041940.1.1	0.556405	1.08949	0.5107
Solyc06g005320.1.1	Solyc06g075670.1.1	0.140632	0.272775	0.515561
Solyc06g060010.4.1	Solyc07g052120.4.1	0.576461	1.11589	0.516595
Solyc10g050223.1.1	Solyc12g040642.1.1	0.32124	0.620044	0.518091
Solyc10g049715.1.1	Solyc12g077525.1.1	0.864248	1.66473	0.519153
Solyc03g096610.2.1	Solyc07g042720.1.1	0.852316	1.63791	0.520367
Solyc04g007810.1.1	Solyc04g014330.1.1	0.697817	1.33859	0.521306
Solyc01g010785.1.1	Solyc10g052515.1.1	0.0261338	0.0500483	0.522171
Solyc12g005710.3.1	Solyc07g052660.1.1	0.365395	0.696787	0.5244
Solyc01g108235.1.1	Solyc10g050513.1.1	0.398909	0.759198	0.525435
Solyc02g062150.3.1	Solyc02g083830.2.1	0.569062	1.07699	0.528381
Solyc07g021450.3.1	Solyc08g014100.1.1	0.734218	1.38937	0.528454
Solyc01g010785.1.1	Solyc09g150149.1.1	0.0469361	0.0887735	0.528718
Solyc03g095375.1.1	Solyc09g015037.1.1	0.027262	0.0515094	0.529262
Solyc03g034396.1.1	Solyc06g150114.1.1	0.490421	0.921265	0.532334
Solyc10g047175.1.1	Solyc04g050865.1.1	0.670088	1.2533	0.534659
Solyc06g048817.1.1	Solyc07g150134.1.1	0.42644	0.796738	0.535233
Solyc10g051165.1.1	Solyc12g040755.1.1	0.125165	0.233419	0.536222
Solyc11g070040.3.1	Solyc06g010275.1.1	1.2844	2.39225	0.536901
Solyc10g078350.2.1	Solyc10g080930.2.1	0.378208	0.703567	0.537558
Solyc06g048947.1.1	Solyc07g053035.1.1	0.655667	1.21486	0.539706
Solyc08g067025.1.1	Solyc09g066323.1.1	0.502128	0.930244	0.539781
Solyc10g009450.1.1	Solyc07g044920.1.1	0.839384	1.54177	0.54443
Solyc12g042480.3.1	Solyc04g025410.1.1	0.897766	1.64792	0.544788
Solyc05g050895.1.1	Solyc07g017785.1.1	0.0220523	0.0404683	0.544927
Solyc10g018190.2.1	Solyc11g045520.2.1	0.891328	1.62659	0.547974
Solyc06g048947.1.1	Solyc07g049567.1.1	0.647429	1.18078	0.548308
Solyc02g070510.3.1	Solyc08g016510.3.1	0.306476	0.558425	0.548823
Solyc10g011685.1.1	Solyc07g043713.1.1	0.661345	1.20425	0.549174
Solyc12g009450.3.1	Solyc09g018220.3.1	1.0783	1.94755	0.553671
Solyc01g079270.1.1	Solyc06g009510.1.1	0.469154	0.842499	0.55686
Solyc11g006480.1.1	Solyc12g094540.1.1	0.573432	1.02829	0.557654
Solyc10g074680.2.1	Solyc07g043330.3.1	0.522179	0.933956	0.559105
Solyc09g015037.1.1	Solyc09g150149.1.1	0.0598095	0.106585	0.561146
Solyc06g062445.1.1	Solyc09g066327.1.1	0.728161	1.29258	0.563339
Solyc07g043685.1.1	Solyc07g055577.1.1	0.538352	0.953415	0.564657
Solyc02g062045.1.1	Solyc03g096437.1.1	0.598046	1.05876	0.564854
Solyc02g061780.3.1	Solyc05g021090.4.1	0.91547	1.6168	0.566223
Solyc03g110840.3.1	Solyc06g072040.1.1	0.46572	0.822107	0.566495
Solyc03g078260.3.1	Solyc08g014380.3.1	0.392176	0.690713	0.567784
Solyc02g068170.1.1	Solyc02g094230.1.1	0.412152	0.724779	0.568659
Solyc07g054550.1.1	Solyc08g068450.1.1	0.0740956	0.129903	0.57039
Solyc10g083140.1.1	Solyc06g073990.2.1	0.429452	0.750222	0.572434
Solyc12g006080.2.1	Solyc07g045340.4.1	0.272974	0.472747	0.577421
Solyc12g013535.1.1	Solyc12g042625.1.1	0.36687	0.634853	0.577882
Solyc10g049570.3.1	Solyc09g014930.1.1	1.27102	2.18004	0.583025
Solyc12g042607.1.1	Solyc07g150136.1.1	0.290182	0.493314	0.58823
Solyc12g005320.3.1	Solyc12g019440.3.1	0.395112	0.671442	0.588453
Solyc02g065040.1.1	Solyc02g090610.1.1	0.497385	0.844286	0.589119
Solyc10g017995.1.1	Solyc04g050865.1.1	0.658796	1.11639	0.590112
Solyc03g044205.1.1	Solyc07g015905.1.1	1.07076	1.8004	0.594739
Solyc01g150112.1.1	Solyc08g016315.1.1	0.0472767	0.0793942	0.595468
Solyc01g008570.1.1	Solyc07g055580.3.1	0.927746	1.55651	0.596044
Solyc12g019913.1.1	Solyc05g048755.1.1	0.869036	1.45699	0.59646
Solyc10g076405.1.1	Solyc09g056397.1.1	0.795924	1.33322	0.596996
Solyc07g019465.1.1	Solyc08g015965.1.1	1.07516	1.80052	0.597141
Solyc11g039785.1.1	Solyc08g014612.1.1	0.483973	0.810239	0.597321
Solyc10g047828.1.1	Solyc07g043685.1.1	0.566213	0.941923	0.601125
Solyc01g009165.1.1	Solyc10g074475.1.1	0.508104	0.843333	0.602495
Solyc03g122320.1.1	Solyc06g062930.1.1	0.470635	0.777069	0.605655
Solyc10g084125.1.1	Solyc07g055573.1.1	0.862165	1.42256	0.606064
Solyc12g044435.1.1	Solyc07g043685.1.1	0.507893	0.835255	0.608069
Solyc07g042515.1.1	Solyc07g043685.1.1	0.548876	0.901676	0.608729
Solyc05g044555.1.1	Solyc07g051887.1.1	0.579205	0.949685	0.609891
Solyc05g046290.3.1	Solyc07g009380.4.1	0.280252	0.459006	0.610562
Solyc06g048943.1.1	Solyc07g015873.1.1	0.4208	0.689021	0.610721
Solyc07g043685.1.1	Solyc07g051887.1.1	0.59961	0.980726	0.611394
Solyc04g026250.1.1	Solyc05g005320.1.1	0.405216	0.656873	0.616886
Solyc05g018743.1.1	Solyc09g018205.1.1	0.042476	0.0686979	0.618301
Solyc12g040755.1.1	Solyc03g096195.1.1	0.127902	0.206441	0.619555
Solyc06g066345.1.1	Solyc06g066853.1.1	0.443516	0.715615	0.619769
Solyc02g065040.1.1	Solyc03g044580.1.1	0.519493	0.837775	0.620086
Solyc03g112465.1.1	Solyc09g098117.1.1	0.74801	1.19777	0.624503
Solyc03g097950.4.1	Solyc06g072470.4.1	0.366201	0.58438	0.626648
Solyc05g018065.1.1	Solyc07g017785.1.1	0.0261275	0.0416774	0.626898
Solyc11g030880.1.1	Solyc09g056310.1.1	0.304099	0.483405	0.629077
Solyc10g076405.1.1	Solyc07g044725.1.1	0.796839	1.26178	0.631519
Solyc01g014930.2.1	Solyc12g009690.1.1	1.40179	2.21867	0.631815
Solyc01g010785.1.1	Solyc07g042597.1.1	0.0561285	0.0885548	0.633828
Solyc12g010655.1.1	Solyc06g068857.1.1	0.464962	0.725565	0.640827
Solyc01g014963.1.1	Solyc04g050675.1.1	0.935753	1.45593	0.642716
Solyc05g053890.3.1	Solyc06g062290.1.1	0.954929	1.48387	0.643538
Solyc11g007520.1.1	Solyc05g055370.1.1	0.379414	0.589093	0.644065
Solyc06g048817.1.1	Solyc09g014805.1.1	0.543368	0.842381	0.645039
Solyc07g015960.1.1	Solyc07g043670.1.1	1.07137	1.65898	0.645803
Solyc02g062630.1.1	Solyc04g076330.3.1	0.810231	1.25237	0.646959
Solyc02g062615.1.1	Solyc07g042597.1.1	0.123474	0.190718	0.647417
Solyc03g031555.1.1	Solyc08g067165.1.1	0.0632657	0.0974841	0.648985
Solyc03g150146.1.1	Solyc09g015615.1.1	0.0469514	0.0723055	0.649348
Solyc10g050993.1.1	Solyc07g019493.1.1	0.722392	1.11008	0.650757
Solyc03g096195.1.1	Solyc09g015037.1.1	0.0559425	0.0858525	0.651612
Solyc12g062563.1.1	Solyc07g021205.1.1	0.306507	0.469506	0.652828
Solyc12g005615.1.1	Solyc07g052813.1.1	0.59634	0.906839	0.657603
Solyc07g043670.1.1	Solyc08g013830.1.1	1.24608	1.89341	0.658114
Solyc07g043670.1.1	Solyc08g013830.1.1	1.24608	1.89341	0.658114
Solyc01g028875.1.1	Solyc07g018023.1.1	0.469026	0.711781	0.658947
Solyc10g052530.1.1	Solyc05g046320.1.1	1.1174	1.68359	0.663701
Solyc06g150112.1.1	Solyc09g014935.1.1	1.07775	1.62305	0.664029
Solyc01g067880.3.1	Solyc09g018600.1.1	0.798658	1.20247	0.664181
Solyc03g093185.1.1	Solyc09g015037.1.1	0.119126	0.179192	0.664797
Solyc03g044024.1.1	Solyc07g041465.1.1	0.508405	0.759676	0.669239
Solyc10g047175.1.1	Solyc08g059655.1.1	0.413368	0.617322	0.669614
Solyc10g050223.1.1	Solyc07g017225.1.1	0.927446	1.37768	0.673192
Solyc06g009760.1.1	Solyc09g075580.1.1	0.581931	0.860802	0.676034
Solyc02g084020.3.1	Solyc03g033600.3.1	0.380741	0.562938	0.676347
Solyc08g067127.1.1	Solyc09g015453.1.1	0.162428	0.239208	0.679022
Solyc11g010845.1.1	Solyc04g150168.1.1	0.00687881	0.0101267	0.679272
Solyc10g052800.1.1	Solyc07g042310.1.1	0.333968	0.490923	0.680286
Solyc10g150126.1.1	Solyc07g018135.1.1	0.0855574	0.125265	0.683013
Solyc06g048943.1.1	Solyc09g056397.1.1	0.779532	1.14118	0.683091
Solyc12g042845.1.1	Solyc03g119905.1.1	0.477505	0.698942	0.683182
Solyc12g040875.1.1	Solyc03g150146.1.1	0.135259	0.197089	0.686281
Solyc07g042597.1.1	Solyc07g043485.1.1	0.169945	0.247109	0.687731
Solyc02g024010.1.1	Solyc02g069910.2.1	0.526895	0.765554	0.688253
Solyc10g008680.3.1	Solyc05g052680.1.1	1.03567	1.50442	0.688418
Solyc12g005170.2.1	Solyc07g052370.4.1	0.932114	1.34111	0.695031
Solyc01g097670.4.1	Solyc09g082400.2.1	0.85837	1.23332	0.695984
Solyc10g076405.1.1	Solyc03g150139.1.1	0.930769	1.33453	0.697453
Solyc03g046475.1.1	Solyc09g015615.1.1	0.0951701	0.135107	0.704408
Solyc07g042760.1.1	Solyc09g015370.1.1	0.888905	1.25891	0.706093
Solyc01g011113.1.1	Solyc03g096195.1.1	0.055581	0.0786059	0.707084
Solyc05g050895.1.1	Solyc09g015615.1.1	0.0803864	0.113615	0.707534
Solyc08g066927.1.1	Solyc09g066327.1.1	0.792951	1.12005	0.707961
Solyc12g098110.1.1	Solyc09g091290.1.1	0.864097	1.21906	0.708825
Solyc11g010815.1.1	Solyc03g078325.1.1	0.038631	0.0543928	0.710223
Solyc10g047335.1.1	Solyc07g056702.1.1	0.0307001	0.0430446	0.713215
Solyc10g047745.1.1	Solyc09g059423.1.1	0.166057	0.232766	0.713407
Solyc01g150112.1.1	Solyc07g018135.1.1	0.038347	0.0534748	0.717105
Solyc04g150147.1.1	Solyc09g015037.1.1	0.122192	0.170242	0.717758
Solyc10g050993.1.1	Solyc09g014805.1.1	0.677909	0.942719	0.7191
Solyc10g150126.1.1	Solyc07g043485.1.1	0.186599	0.25885	0.720878
Solyc10g047745.1.1	Solyc03g078635.1.1	1.31233	1.81797	0.721864
Solyc11g061817.1.1	Solyc11g063460.2.1	0.21189	0.293188	0.722711
Solyc01g095760.3.1	Solyc12g088710.1.1	1.11567	1.5427	0.723192
Solyc10g017750.2.1	Solyc11g032040.3.1	0.335556	0.46204	0.726249
Solyc10g051165.1.1	Solyc07g018325.1.1	0.0454137	0.0625036	0.726577
Solyc01g065625.1.1	Solyc04g073953.1.1	0.569237	0.778963	0.730762
Solyc10g047720.1.1	Solyc08g028980.1.1	0.733407	1.00169	0.732172
Solyc09g015615.1.1	Solyc09g150149.1.1	0.0862738	0.117733	0.732791
Solyc12g049140.1.1	Solyc12g100080.1.1	0.165349	0.225139	0.73443
Solyc01g150115.1.1	Solyc03g150146.1.1	0.035761	0.0484365	0.738307
Solyc03g112010.4.1	Solyc07g006890.1.1	1.18656	1.60585	0.738898
Solyc06g048713.1.1	Solyc09g015225.1.1	0.956657	1.28241	0.745984
Solyc12g040755.1.1	Solyc03g150146.1.1	0.132439	0.17749	0.746176
Solyc03g119905.1.1	Solyc06g066853.1.1	0.101006	0.135186	0.747166
Solyc05g150143.1.1	Solyc09g065665.1.1	0.112197	0.150147	0.747245
Solyc05g026607.1.1	Solyc07g042597.1.1	0.0659486	0.0882366	0.747406
Solyc04g016540.2.1	Solyc07g042760.1.1	0.814356	1.0882	0.748354
Solyc01g095760.3.1	Solyc02g063000.4.1	0.993253	1.32644	0.748811
Solyc10g075177.1.1	Solyc07g017255.1.1	0.881981	1.17702	0.749334
Solyc01g097670.4.1	Solyc04g076330.3.1	0.783654	1.04478	0.750069
Solyc12g062730.3.1	Solyc07g021460.3.1	0.110717	0.147238	0.751961
Solyc12g040755.1.1	Solyc08g014455.1.1	0.132873	0.176457	0.753003
Solyc04g056420.1.1	Solyc07g017880.4.1	0.81961	1.08773	0.753503
Solyc10g052515.1.1	Solyc11g010815.1.1	0.0229977	0.0304417	0.755465
Solyc11g012570.3.1	Solyc06g060050.1.1	0.874109	1.15671	0.755689
Solyc03g098470.3.1	Solyc06g072280.3.1	0.588055	0.777168	0.756664
Solyc03g079883.1.1	Solyc08g015638.1.1	0.6402	0.841147	0.761103
Solyc01g010785.1.1	Solyc08g062435.1.1	0.816314	1.06837	0.764076
Solyc01g028985.1.1	Solyc07g042597.1.1	0.0558937	0.0731512	0.764086
Solyc10g047653.1.1	Solyc08g059655.1.1	0.675061	0.882685	0.764782
Solyc05g026607.1.1	Solyc07g020865.1.1	0.0732722	0.0956382	0.766139
Solyc12g088665.1.1	Solyc03g044024.1.1	0.549389	0.716915	0.766324
Solyc01g022745.1.1	Solyc10g049755.1.1	0.0412849	0.0538348	0.766881
Solyc12g045033.1.1	Solyc03g150161.1.1	0.553603	0.721373	0.767429
Solyc10g079230.3.1	Solyc04g017640.1.1	1.11886	1.45569	0.768613
Solyc06g049037.1.1	Solyc07g150136.1.1	0.903282	1.17387	0.769493
Solyc12g096080.2.1	Solyc02g081690.1.1	1.08707	1.41159	0.770107
Solyc11g010815.1.1	Solyc03g093777.1.1	0.0447749	0.0579812	0.772231
Solyc03g079887.1.1	Solyc07g043485.1.1	0.161515	0.208954	0.772971
Solyc01g081370.4.1	Solyc08g076620.1.1	1.23982	1.60289	0.773493
Solyc01g015185.1.1	Solyc07g018135.1.1	0.0995088	0.128286	0.775682
Solyc10g084220.3.1	Solyc02g068550.2.1	0.975863	1.25799	0.775732
Solyc10g076440.1.1	Solyc12g009450.3.1	1.27863	1.63818	0.780522
Solyc01g081350.1.1	Solyc08g076630.3.1	1.1403	1.45957	0.781256
Solyc07g005740.1.1	Solyc09g005990.4.1	1.06496	1.36261	0.781561
Solyc12g087895.1.1	Solyc04g076033.1.1	0.124423	0.158918	0.782937
Solyc06g048670.4.1	Solyc06g064960.3.1	0.855464	1.09071	0.784315
Solyc10g051165.1.1	Solyc07g042597.1.1	0.112016	0.142747	0.784712
Solyc03g093777.1.1	Solyc06g033955.1.1	0.0451668	0.0573833	0.787108
Solyc07g021105.1.1	Solyc09g056457.1.1	0.102004	0.129476	0.787821
Solyc02g062195.1.1	Solyc08g065543.1.1	1.08094	1.36855	0.789844
Solyc02g071535.1.1	Solyc05g013535.1.1	0.0467437	0.0591593	0.790133
Solyc12g017610.1.1	Solyc08g067490.1.1	0.145488	0.183352	0.793487
Solyc10g017750.2.1	Solyc10g049330.3.1	0.866486	1.09094	0.794259
Solyc03g078730.3.1	Solyc07g043440.1.1	0.648091	0.815672	0.794549
Solyc12g040755.1.1	Solyc09g015615.1.1	0.105318	0.132304	0.796032
Solyc12g036475.1.1	Solyc02g062615.1.1	0.128107	0.160303	0.799155
Solyc01g014377.1.1	Solyc07g055577.1.1	1.24895	1.55682	0.802244
Solyc01g008800.3.1	Solyc07g055380.1.1	0.831516	1.03507	0.803344
Solyc11g040080.1.1	Solyc08g014590.2.1	0.142453	0.176953	0.805036
Solyc07g043485.1.1	Solyc09g015037.1.1	0.166296	0.20646	0.805464
Solyc12g036870.3.1	Solyc05g018830.2.1	0.0504038	0.0624432	0.807195
Solyc10g074828.1.1	Solyc07g043485.1.1	0.175771	0.217375	0.808607
Solyc10g076405.1.1	Solyc06g082353.1.1	0.433023	0.533734	0.811309
Solyc03g120020.4.1	Solyc06g067900.3.1	0.299969	0.369342	0.812171
Solyc03g093645.1.1	Solyc05g018155.1.1	0.428443	0.525837	0.814784
Solyc10g047745.1.1	Solyc09g150149.1.1	0.0405216	0.0497076	0.815198
Solyc10g047745.1.1	Solyc09g056457.1.1	0.0979126	0.119993	0.815987
Solyc10g047745.1.1	Solyc07g017785.1.1	0.0400986	0.048997	0.818389
Solyc04g078325.1.1	Solyc07g055460.3.1	1.27293	1.55353	0.819377
Solyc02g037540.3.1	Solyc02g082050.3.1	1.36589	1.66661	0.819563
Solyc07g020865.1.1	Solyc07g043665.1.1	0.0405162	0.0492232	0.823112
Solyc04g150146.1.1	Solyc07g018023.1.1	0.508236	0.617026	0.823686
Solyc10g076440.1.1	Solyc07g049700.1.1	1.24394	1.50794	0.824928
Solyc08g065145.1.1	Solyc09g065335.1.1	1.09751	1.32946	0.82553
Solyc01g034210.1.1	Solyc02g030370.1.1	0.977876	1.18356	0.826216
Solyc10g084560.3.1	Solyc03g078200.3.1	0.972985	1.17663	0.826925
Solyc03g093777.1.1	Solyc09g015615.1.1	0.0959977	0.115872	0.828477
Solyc12g014595.1.1	Solyc07g061865.1.1	0.996398	1.20264	0.828508
Solyc03g112465.1.1	Solyc06g006015.1.1	0.0307163	0.0369989	0.830194
Solyc05g015493.1.1	Solyc07g044725.1.1	0.846269	1.01905	0.830447
Solyc12g005615.1.1	Solyc04g007855.1.1	0.479088	0.576053	0.831673
Solyc03g006903.1.1	Solyc04g075012.1.1	0.791134	0.948617	0.833986
Solyc10g047745.1.1	Solyc10g150132.1.1	0.266591	0.318118	0.838026
Solyc04g054735.1.1	Solyc07g017225.1.1	0.969042	1.15596	0.838298
Solyc05g150149.1.1	Solyc07g043685.1.1	0.728547	0.86886	0.838508
Solyc10g150126.1.1	Solyc07g020865.1.1	0.0604732	0.0721182	0.83853
Solyc03g093777.1.1	Solyc05g018065.1.1	0.0475749	0.0567199	0.838769
Solyc01g080075.1.1	Solyc09g064915.1.1	0.335959	0.399879	0.84015
Solyc04g050573.1.1	Solyc07g018135.1.1	0.0509305	0.0604481	0.842549
Solyc07g014620.1.1	Solyc07g045060.1.1	0.982708	1.15894	0.847938
Solyc11g064770.3.1	Solyc04g011960.2.1	1.27555	1.50125	0.84966
Solyc12g062207.1.1	Solyc07g020865.1.1	0.14073	0.1656	0.849819
Solyc10g078275.1.1	Solyc06g066853.1.1	0.549055	0.644557	0.851833
Solyc01g044527.1.1	Solyc07g019465.1.1	1.03008	1.20708	0.853365
Solyc10g052640.3.1	Solyc07g017903.1.1	1.40711	1.64792	0.85387
Solyc03g043730.1.1	Solyc07g009540.1.1	0.348402	0.404389	0.861551
Solyc07g021105.1.1	Solyc07g043485.1.1	0.176787	0.204921	0.862707
Solyc04g150146.1.1	Solyc06g060195.1.1	0.401117	0.462925	0.866484
Solyc10g051220.3.1	Solyc12g040750.1.1	0.814686	0.938407	0.868158
Solyc11g021230.1.1	Solyc02g011790.2.1	0.161396	0.185569	0.869732
Solyc03g083965.1.1	Solyc04g071135.1.1	1.98691	2.27737	0.872456
Solyc10g150124.1.1	Solyc09g056393.1.1	1.7291	1.97764	0.874327
Solyc10g047810.3.1	Solyc03g078360.1.1	1.04934	1.19868	0.875412
Solyc01g010785.1.1	Solyc02g062505.1.1	0.0671469	0.0766678	0.875816
Solyc11g061785.1.1	Solyc11g061840.1.1	1.33421	1.52246	0.87635
Solyc08g014035.1.1	Solyc08g067165.1.1	0.0731395	0.0831877	0.879211
Solyc10g076565.1.1	Solyc03g096307.1.1	0.463612	0.526747	0.880141
Solyc05g046280.3.1	Solyc07g042720.1.1	0.881881	1.00108	0.880926
Solyc10g052480.1.1	Solyc11g010860.3.1	0.746071	0.843851	0.884126
Solyc04g050955.1.1	Solyc07g021105.1.1	0.15277	0.172561	0.885309
Solyc02g062565.1.1	Solyc08g065145.1.1	1.27033	1.43232	0.886906
Solyc12g098110.1.1	Solyc05g053465.1.1	1.51653	1.70605	0.888914
Solyc04g150118.1.1	Solyc09g055953.1.1	1.25704	1.41007	0.891474
Solyc12g150112.1.1	Solyc05g018743.1.1	0.0696169	0.0780159	0.892343
Solyc12g040813.1.1	Solyc04g071530.2.1	1.94955	2.18466	0.892378
Solyc01g057190.1.1	Solyc10g075010.2.1	1.22645	1.37268	0.893469
Solyc11g005845.1.1	Solyc03g097530.3.1	0.731161	0.816808	0.895145
Solyc09g055955.1.1	Solyc09g065373.1.1	0.934899	1.04161	0.89755
Solyc10g007890.4.1	Solyc08g083510.3.1	1.25067	1.39127	0.898943
Solyc01g055165.1.1	Solyc07g020865.1.1	0.0650436	0.0723055	0.899566
Solyc11g013855.1.1	Solyc08g014515.1.1	0.0684886	0.0760144	0.900996
Solyc03g117640.1.1	Solyc06g066130.1.1	0.871182	0.963975	0.903739
Solyc11g030860.3.1	Solyc09g056290.3.1	1.42531	1.57355	0.90579
Solyc04g005590.3.1	Solyc05g013190.4.1	0.595909	0.65505	0.909715
Solyc05g026485.1.1	Solyc07g019625.1.1	1.39834	1.53594	0.910413
Solyc05g043420.2.1	Solyc07g049700.1.1	0.969263	1.06385	0.911091
Solyc07g041687.1.1	Solyc09g064245.1.1	1.02863	1.12459	0.914666
Solyc05g047400.1.1	Solyc07g042600.3.1	0.651103	0.707929	0.919729
Solyc09g015037.1.1	Solyc09g065665.1.1	0.0959652	0.104127	0.921614
Solyc10g085205.1.1	Solyc06g006015.1.1	0.817792	0.886832	0.92215
Solyc06g050293.1.1	Solyc07g150106.1.1	0.089245	0.0967328	0.922593
Solyc01g066345.1.1	Solyc12g040875.1.1	0.165613	0.17945	0.922894
Solyc10g049715.1.1	Solyc05g017847.1.1	0.272312	0.294627	0.924262
Solyc12g040755.1.1	Solyc05g017847.1.1	0.299798	0.324141	0.924899
Solyc01g079920.3.1	Solyc08g005830.1.1	1.29355	1.39611	0.926538
Solyc07g054630.4.1	Solyc08g068540.4.1	0.284457	0.306591	0.927806
Solyc05g050555.1.1	Solyc07g042597.1.1	0.0366224	0.0393964	0.929589
Solyc02g062615.1.1	Solyc09g055953.1.1	1.15681	1.24389	0.929993
Solyc10g076540.1.1	Solyc09g005190.3.1	1.33796	1.43509	0.932316
Solyc11g068360.1.1	Solyc04g011960.2.1	1.16633	1.25072	0.932526
Solyc12g040755.1.1	Solyc08g067165.1.1	0.167068	0.178759	0.934596
Solyc11g018778.1.1	Solyc04g007295.1.1	0.634649	0.678342	0.935588
Solyc10g150126.1.1	Solyc08g065623.1.1	0.185494	0.197491	0.939255
Solyc10g086610.1.1	Solyc09g011100.1.1	0.636471	0.677006	0.940125
Solyc01g009975.1.1	Solyc05g150108.1.1	1.37885	1.45943	0.944788
Solyc03g078780.3.1	Solyc07g043480.1.1	0.876323	0.926544	0.945797
Solyc06g082770.3.1	Solyc08g065130.3.1	1.3075	1.38066	0.947013
Solyc07g021105.1.1	Solyc09g015615.1.1	0.103928	0.109182	0.951877
Solyc05g150143.1.1	Solyc07g009137.1.1	0.32737	0.343447	0.95319
Solyc02g062505.1.1	Solyc03g150146.1.1	0.14383	0.150844	0.953501
Solyc02g080050.1.1	Solyc03g031550.1.1	1.45684	1.51754	0.959999
Solyc01g112200.3.1	Solyc04g063270.2.1	0.890057	0.926477	0.960689
Solyc01g065740.3.1	Solyc04g072590.3.1	0.649516	0.674645	0.962751
Solyc02g033035.1.1	Solyc06g048683.1.1	0.433113	0.449624	0.96328
Solyc07g018437.1.1	Solyc07g042597.1.1	0.182407	0.189051	0.964856
Solyc12g042565.1.1	Solyc04g025455.1.1	0.266118	0.275467	0.966061
Solyc12g062490.1.1	Solyc07g021140.1.1	0.0985846	0.101192	0.97423
Solyc01g150117.1.1	Solyc04g050955.1.1	0.348523	0.356218	0.978399
Solyc03g096980.1.1	Solyc09g014900.3.1	1.68304	1.71555	0.981049
Solyc05g018435.1.1	Solyc08g065623.1.1	0.135201	0.137723	0.981683
Solyc10g049945.1.1	Solyc08g065145.1.1	1.49609	1.5194	0.984661
Solyc07g043665.1.1	Solyc09g092283.1.1	0.0494413	0.0500185	0.988459
Solyc10g047335.1.1	Solyc06g050135.1.1	2.55274	2.58007	0.989406
Solyc10g049663.1.1	Solyc07g150136.1.1	0.391717	0.395764	0.989774
Solyc09g056457.1.1	Solyc09g065665.1.1	0.113929	0.114836	0.992099
Solyc03g079887.1.1	Solyc07g018325.1.1	0.11293	0.113804	0.99232
Solyc10g076565.1.1	Solyc10g085205.1.1	0.384412	0.386298	0.995117
Solyc12g011233.1.1	Solyc07g055577.1.1	0.493329	0.4956	0.995417
Solyc01g028985.1.1	Solyc10g049476.1.1	0.897055	0.899022	0.997812
Solyc04g054252.1.1	Solyc09g064755.1.1	0.907894	0.909352	0.998396
Solyc03g093185.1.1	Solyc05g018435.1.1	0.239943	0.239999	0.999768
Solyc01g096540.4.1	Solyc01g108412.1.1	-2	-2	1
Solyc01g057435.1.1	Solyc01g066575.1.1	-2	-2	1
Solyc01g090040.3.1	Solyc01g094230.4.1	-2	-2	1
Solyc01g111170.3.1	Solyc10g054910.1.1	-2	-2	1
Solyc01g111250.3.1	Solyc10g055240.2.1	-2	-2	1
Solyc01g111480.1.1	Solyc10g055423.1.1	-2	-2	1
Solyc01g007870.3.1	Solyc10g083140.1.1	-2	-2	1
Solyc01g109620.3.1	Solyc10g051350.2.1	-2	-2	1
Solyc01g110290.3.1	Solyc10g054130.3.1	-2	-2	1
Solyc01g106070.2.1	Solyc10g047670.2.1	-2	-2	1
Solyc01g008840.3.1	Solyc10g081150.3.1	-2	-2	1
Solyc01g009180.4.1	Solyc10g081510.2.1	-2	-2	1
Solyc01g067160.4.1	Solyc10g074640.3.1	-2	-2	1
Solyc01g067403.1.1	Solyc10g074824.1.1	-2	-2	1
Solyc01g094950.3.1	Solyc10g012070.4.1	-2	-2	1
Solyc01g065987.1.1	Solyc10g049585.1.1	-2	-2	1
Solyc01g066055.1.1	Solyc10g049478.1.1	-2	-2	1
Solyc01g150142.1.1	Solyc10g049283.1.1	-2	-2	1
Solyc01g066445.1.1	Solyc10g048005.1.1	-2	-2	1
Solyc01g033995.1.1	Solyc10g049667.1.1	-2	-2	1
Solyc01g034010.2.1	Solyc10g049663.1.1	-2	-2	1
Solyc01g028875.1.1	Solyc10g049415.1.1	-2	-2	1
Solyc01g044270.3.1	Solyc10g049350.1.1	-2	-2	1
Solyc01g057133.1.1	Solyc10g075177.1.1	-2	-2	1
Solyc01g057435.1.1	Solyc10g074824.1.1	-2	-2	1
Solyc01g009250.3.1	Solyc11g071780.1.1	-2	-2	1
Solyc01g017150.1.1	Solyc11g021080.3.1	-2	-2	1
Solyc01g017160.2.1	Solyc11g021090.3.1	-2	-2	1
Solyc01g008810.3.1	Solyc11g064830.2.1	-2	-2	1
Solyc01g066850.4.1	Solyc12g099580.2.1	-2	-2	1
Solyc01g066860.3.1	Solyc12g099590.1.1	-2	-2	1
Solyc01g022745.1.1	Solyc12g019973.1.1	-2	-2	1
Solyc01g034217.1.1	Solyc12g082760.1.1	-2	-2	1
Solyc01g038230.1.1	Solyc12g082767.1.1	-2	-2	1
Solyc01g038233.1.1	Solyc12g082797.1.1	-2	-2	1
Solyc01g038234.1.1	Solyc12g082798.1.1	-2	-2	1
Solyc01g014725.2.1	Solyc12g009510.1.1	-2	-2	1
Solyc01g015080.3.1	Solyc12g009950.2.1	-2	-2	1
Solyc01g066065.1.1	Solyc12g040575.1.1	-2	-2	1
Solyc01g150142.1.1	Solyc12g040755.1.1	-2	-2	1
Solyc01g066445.1.1	Solyc12g041895.1.1	-2	-2	1
Solyc01g066616.1.1	Solyc12g042110.3.1	-2	-2	1
Solyc01g150104.1.1	Solyc12g150100.1.1	-2	-2	1
Solyc01g008870.1.1	Solyc12g005450.1.1	-2	-2	1
Solyc01g095295.1.1	Solyc12g150124.1.1	-2	-2	1
Solyc01g068330.4.1	Solyc12g040520.2.1	-2	-2	1
Solyc01g068360.4.1	Solyc12g040740.3.1	-2	-2	1
Solyc01g005820.4.1	Solyc12g100340.1.1	-2	-2	1
Solyc01g096450.4.1	Solyc02g065050.1.1	-2	-2	1
Solyc01g096790.4.1	Solyc02g065350.3.1	-2	-2	1
Solyc01g067403.1.1	Solyc02g062957.1.1	-2	-2	1
Solyc01g150112.1.1	Solyc02g062915.1.1	-2	-2	1
Solyc01g108180.4.1	Solyc02g065410.3.1	-2	-2	1
Solyc01g096850.4.1	Solyc02g084470.1.1	-2	-2	1
Solyc01g012690.1.1	Solyc02g072480.4.1	-2	-2	1
Solyc01g014300.1.1	Solyc02g071870.4.1	-2	-2	1
Solyc01g014725.2.1	Solyc02g071790.3.1	-2	-2	1
Solyc01g096850.4.1	Solyc02g092170.1.1	-2	-2	1
Solyc01g020524.1.1	Solyc02g030527.1.1	-2	-2	1
Solyc01g020526.1.1	Solyc02g030525.1.1	-2	-2	1
Solyc01g020528.1.1	Solyc02g030523.1.1	-2	-2	1
Solyc01g033995.1.1	Solyc02g030462.1.1	-2	-2	1
Solyc01g111920.3.1	Solyc03g113160.1.1	-2	-2	1
Solyc01g150103.1.1	Solyc03g004000.1.1	-2	-2	1
Solyc01g096340.3.1	Solyc03g082510.1.1	-2	-2	1
Solyc01g009305.1.1	Solyc03g026418.1.1	-2	-2	1
Solyc01g011354.1.1	Solyc03g095775.1.1	-2	-2	1
Solyc01g065545.1.1	Solyc03g080117.1.1	-2	-2	1
Solyc01g066065.1.1	Solyc03g079883.1.1	-2	-2	1
Solyc01g110110.3.1	Solyc04g080960.4.1	-2	-2	1
Solyc01g105700.3.1	Solyc04g076033.1.1	-2	-2	1
Solyc01g081010.4.1	Solyc04g058140.3.1	-2	-2	1
Solyc01g014363.1.1	Solyc04g050795.1.1	-2	-2	1
Solyc01g102880.3.1	Solyc04g011890.1.1	-2	-2	1
Solyc01g103045.1.1	Solyc04g011965.1.1	-2	-2	1
Solyc01g010065.1.1	Solyc04g014613.1.1	-2	-2	1
Solyc01g065845.1.1	Solyc04g072360.2.1	-2	-2	1
Solyc01g090960.2.1	Solyc05g050883.1.1	-2	-2	1
Solyc01g010520.3.1	Solyc05g007270.4.1	-2	-2	1
Solyc01g009250.3.1	Solyc06g073850.1.1	-2	-2	1
Solyc01g096340.3.1	Solyc06g053260.1.1	-2	-2	1
Solyc01g008250.3.1	Solyc06g065320.4.1	-2	-2	1
Solyc01g007870.3.1	Solyc06g073990.2.1	-2	-2	1
Solyc01g009975.1.1	Solyc07g042235.1.1	-2	-2	1
Solyc01g010065.1.1	Solyc07g042317.1.1	-2	-2	1
Solyc01g010705.1.1	Solyc07g042553.1.1	-2	-2	1
Solyc01g150142.1.1	Solyc07g018325.1.1	-2	-2	1
Solyc01g066445.1.1	Solyc07g019493.1.1	-2	-2	1
Solyc01g066575.1.1	Solyc07g019625.1.1	-2	-2	1
Solyc01g016355.1.1	Solyc07g018180.3.1	-2	-2	1
Solyc01g016545.1.1	Solyc07g018325.1.1	-2	-2	1
Solyc01g011354.1.1	Solyc07g019465.1.1	-2	-2	1
Solyc01g011356.1.1	Solyc07g150118.1.1	-2	-2	1
Solyc01g014363.1.1	Solyc07g055573.1.1	-2	-2	1
Solyc01g014560.4.1	Solyc07g055415.1.1	-2	-2	1
Solyc01g014840.3.1	Solyc07g055610.3.1	-2	-2	1
Solyc01g150126.1.1	Solyc07g042235.1.1	-2	-2	1
Solyc01g034075.1.1	Solyc07g042515.1.1	-2	-2	1
Solyc01g022745.1.1	Solyc07g018135.1.1	-2	-2	1
Solyc01g150130.1.1	Solyc07g150118.1.1	-2	-2	1
Solyc01g022745.1.1	Solyc07g021105.1.1	-2	-2	1
Solyc01g034040.1.1	Solyc07g020915.1.1	-2	-2	1
Solyc01g034075.1.1	Solyc07g150118.1.1	-2	-2	1
Solyc01g028865.1.1	Solyc07g018143.1.1	-2	-2	1
Solyc01g033995.1.1	Solyc07g019498.1.1	-2	-2	1
Solyc01g034010.2.1	Solyc07g019497.2.1	-2	-2	1
Solyc01g034075.1.1	Solyc07g019465.1.1	-2	-2	1
Solyc01g096140.3.1	Solyc08g082950.4.1	-2	-2	1
Solyc01g010065.1.1	Solyc08g014614.1.1	-2	-2	1
Solyc01g150110.1.1	Solyc08g014618.1.1	-2	-2	1
Solyc01g010405.1.1	Solyc08g015830.1.1	-2	-2	1
Solyc01g010175.1.1	Solyc08g065145.1.1	-2	-2	1
Solyc01g033995.1.1	Solyc08g016802.1.1	-2	-2	1
Solyc01g034217.1.1	Solyc08g016798.1.1	-2	-2	1
Solyc01g038238.1.1	Solyc08g016791.1.1	-2	-2	1
Solyc01g081160.4.1	Solyc09g075060.3.1	-2	-2	1
Solyc01g095710.3.1	Solyc09g008120.4.1	-2	-2	1
Solyc01g065545.1.1	Solyc09g015535.1.1	-2	-2	1
Solyc01g065570.2.1	Solyc09g015360.4.1	-2	-2	1
Solyc01g066065.1.1	Solyc09g014805.1.1	-2	-2	1
Solyc01g102700.4.1	Solyc09g014590.3.1	-2	-2	1
Solyc10g047657.1.1	Solyc10g051255.1.1	-2	-2	1
Solyc10g051050.3.1	Solyc10g076440.1.1	-2	-2	1
Solyc10g051250.1.1	Solyc10g076500.3.1	-2	-2	1
Solyc10g051255.1.1	Solyc10g076565.1.1	-2	-2	1
Solyc10g076610.2.1	Solyc10g080710.2.1	-2	-2	1
Solyc10g076995.1.1	Solyc10g081200.1.1	-2	-2	1
Solyc10g017725.1.1	Solyc10g049287.1.1	-2	-2	1
Solyc10g017995.1.1	Solyc10g049585.1.1	-2	-2	1
Solyc10g018353.1.1	Solyc10g049773.1.1	-2	-2	1
Solyc10g076995.1.1	Solyc10g081200.1.1	-2	-2	1
Solyc10g078150.3.1	Solyc10g081030.3.1	-2	-2	1
Solyc10g078160.2.1	Solyc10g081010.3.1	-2	-2	1
Solyc10g019110.2.1	Solyc11g050710.2.1	-2	-2	1
Solyc10g024387.1.1	Solyc11g051015.1.1	-2	-2	1
Solyc10g086590.3.1	Solyc11g071430.1.1	-2	-2	1
Solyc10g051220.3.1	Solyc11g011180.3.1	-2	-2	1
Solyc10g050453.1.1	Solyc12g040644.1.1	-2	-2	1
Solyc10g050560.1.1	Solyc12g040648.1.1	-2	-2	1
Solyc10g050895.1.1	Solyc12g040815.1.1	-2	-2	1
Solyc10g050900.1.1	Solyc12g042015.1.1	-2	-2	1
Solyc10g085700.1.1	Solyc12g042607.1.1	-2	-2	1
Solyc10g008247.1.1	Solyc12g010585.1.1	-2	-2	1
Solyc10g017995.1.1	Solyc12g042215.1.1	-2	-2	1
Solyc10g018353.1.1	Solyc12g040875.1.1	-2	-2	1
Solyc10g018425.1.1	Solyc12g040813.1.1	-2	-2	1
Solyc10g080782.1.1	Solyc12g150128.1.1	-2	-2	1
Solyc10g081060.2.1	Solyc12g089150.2.1	-2	-2	1
Solyc10g081320.1.1	Solyc12g088610.1.1	-2	-2	1
Solyc10g011823.1.1	Solyc12g150124.1.1	-2	-2	1
Solyc10g050900.1.1	Solyc12g042015.1.1	-2	-2	1
Solyc10g051240.1.1	Solyc12g040740.3.1	-2	-2	1
Solyc10g051255.1.1	Solyc12g040575.1.1	-2	-2	1
Solyc10g049585.1.1	Solyc12g077395.1.1	-2	-2	1
Solyc10g049605.1.1	Solyc12g077527.1.1	-2	-2	1
Solyc10g017757.1.1	Solyc02g061825.1.1	-2	-2	1
Solyc10g018353.1.1	Solyc02g062615.1.1	-2	-2	1
Solyc10g083660.1.1	Solyc02g067103.1.1	-2	-2	1
Solyc10g083980.1.1	Solyc02g068310.4.1	-2	-2	1
Solyc10g049365.1.1	Solyc02g062535.1.1	-2	-2	1
Solyc10g083980.1.1	Solyc02g062460.4.1	-2	-2	1
Solyc10g005300.3.1	Solyc02g080040.4.1	-2	-2	1
Solyc10g005360.4.1	Solyc02g080120.3.1	-2	-2	1
Solyc10g084605.1.1	Solyc03g078325.1.1	-2	-2	1
Solyc10g005250.3.1	Solyc03g031710.3.1	-2	-2	1
Solyc10g047320.2.1	Solyc03g078300.3.1	-2	-2	1
Solyc10g047480.1.1	Solyc03g078390.3.1	-2	-2	1
Solyc10g150100.1.1	Solyc03g006365.1.1	-2	-2	1
Solyc10g005485.1.1	Solyc03g150100.1.1	-2	-2	1
Solyc10g049415.1.1	Solyc03g096307.1.1	-2	-2	1
Solyc10g049530.3.1	Solyc03g096433.1.1	-2	-2	1
Solyc10g049585.1.1	Solyc03g096437.1.1	-2	-2	1
Solyc10g075112.1.1	Solyc03g096750.1.1	-2	-2	1
Solyc10g075177.1.1	Solyc03g096705.1.1	-2	-2	1
Solyc10g076320.3.1	Solyc03g096670.3.1	-2	-2	1
Solyc10g047740.1.1	Solyc03g078520.4.1	-2	-2	1
Solyc10g047745.1.1	Solyc03g078385.1.1	-2	-2	1
Solyc10g047770.1.1	Solyc03g078370.1.1	-2	-2	1
Solyc10g048180.1.1	Solyc03g078150.3.1	-2	-2	1
Solyc10g049370.2.1	Solyc03g078090.4.1	-2	-2	1
Solyc10g009390.3.1	Solyc03g096980.1.1	-2	-2	1
Solyc10g047700.3.1	Solyc04g077270.4.1	-2	-2	1
Solyc10g047335.1.1	Solyc04g074195.1.1	-2	-2	1
Solyc10g079340.2.1	Solyc04g079050.3.1	-2	-2	1
Solyc10g080330.2.1	Solyc04g015440.4.1	-2	-2	1
Solyc10g080510.1.1	Solyc04g015000.2.1	-2	-2	1
Solyc10g051035.1.1	Solyc04g054855.1.1	-2	-2	1
Solyc10g051255.1.1	Solyc04g054735.1.1	-2	-2	1
Solyc10g047320.2.1	Solyc04g050863.1.1	-2	-2	1
Solyc10g017753.1.1	Solyc04g051155.1.1	-2	-2	1
Solyc10g018027.1.1	Solyc04g050675.1.1	-2	-2	1
Solyc10g085700.1.1	Solyc05g013535.1.1	-2	-2	1
Solyc10g049365.1.1	Solyc05g025815.1.1	-2	-2	1
Solyc10g049585.1.1	Solyc05g025953.1.1	-2	-2	1
Solyc10g049755.1.1	Solyc05g026205.1.1	-2	-2	1
Solyc10g085700.1.1	Solyc05g050007.1.1	-2	-2	1
Solyc10g012147.1.1	Solyc05g050003.1.1	-2	-2	1
Solyc10g150126.1.1	Solyc05g150126.1.1	-2	-2	1
Solyc10g049365.1.1	Solyc05g018743.1.1	-2	-2	1
Solyc10g049478.1.1	Solyc05g018482.1.1	-2	-2	1
Solyc10g049585.1.1	Solyc05g018407.1.1	-2	-2	1
Solyc10g049605.1.1	Solyc05g018155.1.1	-2	-2	1
Solyc10g049755.1.1	Solyc05g016717.1.1	-2	-2	1
Solyc10g051035.1.1	Solyc05g048755.1.1	-2	-2	1
Solyc10g051255.1.1	Solyc05g150149.1.1	-2	-2	1
Solyc10g083980.1.1	Solyc06g062300.2.1	-2	-2	1
Solyc10g017995.1.1	Solyc06g048575.1.1	-2	-2	1
Solyc10g018425.1.1	Solyc06g049037.1.1	-2	-2	1
Solyc10g076415.1.1	Solyc06g060623.1.1	-2	-2	1
Solyc10g076435.1.1	Solyc06g060627.1.1	-2	-2	1
Solyc10g083980.1.1	Solyc06g066830.4.1	-2	-2	1
Solyc10g018020.3.1	Solyc06g035940.3.1	-2	-2	1
Solyc10g018203.1.1	Solyc06g035495.1.1	-2	-2	1
Solyc10g047175.1.1	Solyc06g050307.1.1	-2	-2	1
Solyc10g047657.1.1	Solyc06g048713.1.1	-2	-2	1
Solyc10g050777.1.1	Solyc06g050740.1.1	-2	-2	1
Solyc10g051255.1.1	Solyc06g048943.1.1	-2	-2	1
Solyc10g047822.1.1	Solyc07g018397.1.1	-2	-2	1
Solyc10g048005.1.1	Solyc07g019625.1.1	-2	-2	1
Solyc10g049365.1.1	Solyc07g021105.1.1	-2	-2	1
Solyc10g047767.1.1	Solyc07g018005.1.1	-2	-2	1
Solyc10g048005.1.1	Solyc07g018023.1.1	-2	-2	1
Solyc10g049365.1.1	Solyc07g018325.1.1	-2	-2	1
Solyc10g049585.1.1	Solyc07g150118.1.1	-2	-2	1
Solyc10g049667.1.1	Solyc07g019577.1.1	-2	-2	1
Solyc10g086137.2.1	Solyc07g043130.3.1	-2	-2	1
Solyc10g085700.1.1	Solyc07g150136.1.1	-2	-2	1
Solyc10g049585.1.1	Solyc07g015873.1.1	-2	-2	1
Solyc10g074900.2.1	Solyc07g015990.2.1	-2	-2	1
Solyc10g018207.1.1	Solyc07g042497.1.1	-2	-2	1
Solyc10g018325.1.1	Solyc07g042235.1.1	-2	-2	1
Solyc10g018425.1.1	Solyc07g042105.1.1	-2	-2	1
Solyc10g051035.1.1	Solyc07g019465.1.1	-2	-2	1
Solyc10g076565.1.1	Solyc07g049567.1.1	-2	-2	1
Solyc10g049440.1.1	Solyc07g043240.4.1	-2	-2	1
Solyc10g074900.2.1	Solyc07g042890.3.1	-2	-2	1
Solyc10g076970.1.1	Solyc07g041820.3.1	-2	-2	1
Solyc10g051255.1.1	Solyc07g150134.1.1	-2	-2	1
Solyc10g012100.1.1	Solyc07g043630.2.1	-2	-2	1
Solyc10g047822.1.1	Solyc07g041820.3.1	-2	-2	1
Solyc10g047828.1.1	Solyc07g041755.1.1	-2	-2	1
Solyc10g048005.1.1	Solyc07g041683.1.1	-2	-2	1
Solyc10g047150.3.1	Solyc07g061900.3.1	-2	-2	1
Solyc10g075112.1.1	Solyc08g067405.1.1	-2	-2	1
Solyc10g076200.3.1	Solyc08g067500.1.1	-2	-2	1
Solyc10g076500.3.1	Solyc08g067797.1.1	-2	-2	1
Solyc10g086090.2.1	Solyc08g080630.4.1	-2	-2	1
Solyc10g049585.1.1	Solyc08g065705.1.1	-2	-2	1
Solyc10g049605.1.1	Solyc08g065695.1.1	-2	-2	1
Solyc10g049773.1.1	Solyc08g065385.1.1	-2	-2	1
Solyc10g050457.1.1	Solyc08g062720.1.1	-2	-2	1
Solyc10g049585.1.1	Solyc08g015636.1.1	-2	-2	1
Solyc10g049605.1.1	Solyc08g015632.1.1	-2	-2	1
Solyc10g038187.1.1	Solyc08g067165.1.1	-2	-2	1
Solyc10g048005.1.1	Solyc08g065705.1.1	-2	-2	1
Solyc10g049365.1.1	Solyc08g065385.1.1	-2	-2	1
Solyc10g049585.1.1	Solyc08g065163.1.1	-2	-2	1
Solyc10g049945.1.1	Solyc08g062655.1.1	-2	-2	1
Solyc10g150124.1.1	Solyc08g029385.1.1	-2	-2	1
Solyc10g086640.3.1	Solyc09g011380.3.1	-2	-2	1
Solyc10g085960.2.1	Solyc09g006005.1.1	-2	-2	1
Solyc10g086137.2.1	Solyc09g007820.2.1	-2	-2	1
Solyc10g075177.1.1	Solyc09g014765.1.1	-2	-2	1
Solyc10g076300.2.1	Solyc09g014993.1.1	-2	-2	1
Solyc10g047810.3.1	Solyc09g015230.1.1	-2	-2	1
Solyc10g048005.1.1	Solyc09g015453.1.1	-2	-2	1
Solyc10g048005.1.1	Solyc09g059742.1.1	-2	-2	1
Solyc10g075050.2.1	Solyc09g018010.3.1	-2	-2	1
Solyc10g075111.1.1	Solyc09g056222.1.1	-2	-2	1
Solyc10g075112.1.1	Solyc09g056224.1.1	-2	-2	1
Solyc10g075114.1.1	Solyc09g056228.1.1	-2	-2	1
Solyc10g051035.1.1	Solyc09g014935.1.1	-2	-2	1
Solyc10g083760.3.1	Solyc09g008670.3.1	-2	-2	1
Solyc10g084070.1.1	Solyc09g008080.3.1	-2	-2	1
Solyc10g050960.3.1	Solyc09g066360.1.1	-2	-2	1
Solyc10g051035.1.1	Solyc09g066327.1.1	-2	-2	1
Solyc10g051255.1.1	Solyc09g065885.1.1	-2	-2	1
Solyc10g076970.1.1	Solyc09g150106.1.1	-2	-2	1
Solyc10g048005.1.1	Solyc09g056233.1.1	-2	-2	1
Solyc10g049260.2.1	Solyc09g055990.2.1	-2	-2	1
Solyc10g049287.1.1	Solyc09g055955.1.1	-2	-2	1
Solyc10g049476.1.1	Solyc09g055805.1.1	-2	-2	1
Solyc10g049287.1.1	Solyc09g150110.1.1	-2	-2	1
Solyc10g049365.1.1	Solyc09g015037.1.1	-2	-2	1
Solyc10g049478.1.1	Solyc09g014945.1.1	-2	-2	1
Solyc10g049585.1.1	Solyc09g014805.1.1	-2	-2	1
Solyc11g062050.1.1	Solyc11g063577.1.1	-2	-2	1
Solyc11g062065.1.1	Solyc11g063747.1.1	-2	-2	1
Solyc11g020015.1.1	Solyc11g056635.1.1	-2	-2	1
Solyc11g045435.1.1	Solyc12g040817.1.1	-2	-2	1
Solyc11g045338.1.1	Solyc12g040755.1.1	-2	-2	1
Solyc11g045125.1.1	Solyc12g040575.1.1	-2	-2	1
Solyc11g044947.1.1	Solyc12g040285.1.1	-2	-2	1
Solyc11g071340.3.1	Solyc03g117930.4.1	-2	-2	1
Solyc11g072120.2.1	Solyc03g116280.3.1	-2	-2	1
Solyc11g011275.1.1	Solyc03g078623.1.1	-2	-2	1
Solyc11g070040.3.1	Solyc03g121110.3.1	-2	-2	1
Solyc11g010930.2.1	Solyc04g076610.3.1	-2	-2	1
Solyc11g064845.1.1	Solyc04g011915.1.1	-2	-2	1
Solyc11g067080.3.1	Solyc04g012160.4.1	-2	-2	1
Solyc11g067345.1.1	Solyc04g011965.1.1	-2	-2	1
Solyc11g006455.1.1	Solyc05g055150.1.1	-2	-2	1
Solyc11g007340.2.1	Solyc05g055340.4.1	-2	-2	1
Solyc11g069690.3.1	Solyc05g056400.3.1	-2	-2	1
Solyc11g010860.3.1	Solyc05g051040.4.1	-2	-2	1
Solyc11g011200.2.1	Solyc05g051320.2.1	-2	-2	1
Solyc11g013855.1.1	Solyc05g025815.1.1	-2	-2	1
Solyc11g150105.1.1	Solyc05g026090.1.1	-2	-2	1
Solyc11g150107.1.1	Solyc05g026520.2.1	-2	-2	1
Solyc11g018610.2.1	Solyc05g041110.3.1	-2	-2	1
Solyc11g010845.1.1	Solyc05g053865.1.1	-2	-2	1
Solyc11g010190.1.1	Solyc05g051510.4.1	-2	-2	1
Solyc11g072410.2.1	Solyc06g075310.4.1	-2	-2	1
Solyc11g071800.2.1	Solyc06g073910.4.1	-2	-2	1
Solyc11g013000.2.1	Solyc06g060430.1.1	-2	-2	1
Solyc11g051060.2.1	Solyc06g064960.3.1	-2	-2	1
Solyc11g040225.1.1	Solyc08g014455.1.1	-2	-2	1
Solyc11g042980.1.1	Solyc08g014618.1.1	-2	-2	1
Solyc11g056595.1.1	Solyc08g015638.1.1	-2	-2	1
Solyc11g056635.1.1	Solyc08g015755.1.1	-2	-2	1
Solyc11g150105.1.1	Solyc08g014245.1.1	-2	-2	1
Solyc11g067010.2.1	Solyc09g009300.4.1	-2	-2	1
Solyc11g032025.1.1	Solyc09g056393.1.1	-2	-2	1
Solyc11g032065.1.1	Solyc09g056457.1.1	-2	-2	1
Solyc11g008140.3.1	Solyc09g008380.3.1	-2	-2	1
Solyc11g040227.1.1	Solyc09g015535.1.1	-2	-2	1
Solyc11g056635.1.1	Solyc09g014785.1.1	-2	-2	1
Solyc12g013935.1.1	Solyc12g042855.1.1	-2	-2	1
Solyc12g044940.2.1	Solyc12g100280.3.1	-2	-2	1
Solyc12g045030.2.1	Solyc12g100220.2.1	-2	-2	1
Solyc12g045035.1.1	Solyc12g100210.1.1	-2	-2	1
Solyc12g005510.3.1	Solyc12g019144.1.1	-2	-2	1
Solyc12g005970.1.1	Solyc12g017800.3.1	-2	-2	1
Solyc12g150105.1.1	Solyc02g071810.4.1	-2	-2	1
Solyc12g044640.2.1	Solyc03g121210.4.1	-2	-2	1
Solyc12g044697.1.1	Solyc03g121290.4.1	-2	-2	1
Solyc12g036450.3.1	Solyc03g119360.3.1	-2	-2	1
Solyc12g040817.1.1	Solyc03g096195.1.1	-2	-2	1
Solyc12g094690.1.1	Solyc03g121690.1.1	-2	-2	1
Solyc12g006110.3.1	Solyc03g112880.1.1	-2	-2	1
Solyc12g098823.1.1	Solyc03g005393.1.1	-2	-2	1
Solyc12g042070.3.1	Solyc03g118290.3.1	-2	-2	1
Solyc12g098823.1.1	Solyc03g006903.1.1	-2	-2	1
Solyc12g038520.3.1	Solyc03g114850.4.1	-2	-2	1
Solyc12g040646.1.1	Solyc03g096305.1.1	-2	-2	1
Solyc12g040648.1.1	Solyc03g096303.1.1	-2	-2	1
Solyc12g057020.2.1	Solyc04g074110.4.1	-2	-2	1
Solyc12g087990.3.1	Solyc04g076410.3.1	-2	-2	1
Solyc12g094700.3.1	Solyc04g082710.4.1	-2	-2	1
Solyc12g150116.1.1	Solyc04g071775.1.1	-2	-2	1
Solyc12g042015.1.1	Solyc04g025050.1.1	-2	-2	1
Solyc12g042215.1.1	Solyc04g025287.1.1	-2	-2	1
Solyc12g042690.3.1	Solyc04g025653.1.1	-2	-2	1
Solyc12g088170.2.1	Solyc05g052670.1.1	-2	-2	1
Solyc12g040648.1.1	Solyc05g017863.1.1	-2	-2	1
Solyc12g040817.1.1	Solyc05g016717.1.1	-2	-2	1
Solyc12g040860.2.1	Solyc05g016390.4.1	-2	-2	1
Solyc12g041980.3.1	Solyc05g016230.3.1	-2	-2	1
Solyc12g150111.1.1	Solyc05g150126.1.1	-2	-2	1
Solyc12g038015.1.1	Solyc05g018657.1.1	-2	-2	1
Solyc12g049365.1.1	Solyc06g062930.1.1	-2	-2	1
Solyc12g036450.3.1	Solyc06g069090.3.1	-2	-2	1
Solyc12g026360.1.1	Solyc06g011661.1.1	-2	-2	1
Solyc12g026380.2.1	Solyc06g016685.1.1	-2	-2	1
Solyc12g099120.3.1	Solyc06g009410.3.1	-2	-2	1
Solyc12g042215.1.1	Solyc06g068857.1.1	-2	-2	1
Solyc12g062285.1.1	Solyc07g021105.1.1	-2	-2	1
Solyc12g062480.3.1	Solyc07g021115.1.1	-2	-2	1
Solyc12g062720.3.1	Solyc07g021440.1.1	-2	-2	1
Solyc12g062733.2.1	Solyc07g021740.2.1	-2	-2	1
Solyc12g015920.2.1	Solyc07g065923.1.1	-2	-2	1
Solyc12g042215.1.1	Solyc07g150134.1.1	-2	-2	1
Solyc12g042600.2.1	Solyc07g043025.1.1	-2	-2	1
Solyc12g042797.1.1	Solyc07g150136.1.1	-2	-2	1
Solyc12g044693.1.1	Solyc07g044815.1.1	-2	-2	1
Solyc12g006110.3.1	Solyc07g045440.1.1	-2	-2	1
Solyc12g006160.2.1	Solyc07g047890.4.1	-2	-2	1
Solyc12g088570.3.1	Solyc07g021360.1.1	-2	-2	1
Solyc12g013550.2.1	Solyc07g063540.3.1	-2	-2	1
Solyc12g010350.3.1	Solyc07g005050.3.1	-2	-2	1
Solyc12g006293.1.1	Solyc07g044870.4.1	-2	-2	1
Solyc12g006300.2.1	Solyc07g044850.3.1	-2	-2	1
Solyc12g005990.2.1	Solyc07g049410.3.1	-2	-2	1
Solyc12g042600.2.1	Solyc07g043410.1.1	-2	-2	1
Solyc12g096260.2.1	Solyc08g005910.3.1	-2	-2	1
Solyc12g040815.1.1	Solyc08g014618.1.1	-2	-2	1
Solyc12g041895.1.1	Solyc08g015638.1.1	-2	-2	1
Solyc12g042170.3.1	Solyc08g014450.4.1	-2	-2	1
Solyc12g042215.1.1	Solyc08g014612.1.1	-2	-2	1
Solyc12g042690.3.1	Solyc08g015710.2.1	-2	-2	1
Solyc12g042797.1.1	Solyc08g015755.1.1	-2	-2	1
Solyc12g042855.1.1	Solyc08g015965.1.1	-2	-2	1
Solyc12g056270.2.1	Solyc08g080920.3.1	-2	-2	1
Solyc12g040813.1.1	Solyc08g067125.1.1	-2	-2	1
Solyc12g042170.3.1	Solyc08g066770.3.1	-2	-2	1
Solyc12g150116.1.1	Solyc08g066625.1.1	-2	-2	1
Solyc12g042565.1.1	Solyc08g066405.1.1	-2	-2	1
Solyc12g096590.3.1	Solyc08g015660.3.1	-2	-2	1
Solyc12g019420.3.1	Solyc08g014440.4.1	-2	-2	1
Solyc12g044435.1.1	Solyc08g066405.1.1	-2	-2	1
Solyc12g077523.1.1	Solyc08g066495.1.1	-2	-2	1
Solyc12g077395.1.1	Solyc08g066405.1.1	-2	-2	1
Solyc12g098540.2.1	Solyc09g092400.2.1	-2	-2	1
Solyc12g038875.1.1	Solyc09g015037.1.1	-2	-2	1
Solyc12g040365.1.1	Solyc09g015240.1.1	-2	-2	1
Solyc12g099830.2.1	Solyc09g075720.4.1	-2	-2	1
Solyc12g040813.1.1	Solyc09g066180.2.1	-2	-2	1
Solyc12g041980.3.1	Solyc09g066080.3.1	-2	-2	1
Solyc12g042845.1.1	Solyc09g150145.1.1	-2	-2	1
Solyc12g099880.1.1	Solyc09g005090.1.1	-2	-2	1
Solyc02g062590.3.1	Solyc02g084980.3.1	-2	-2	1
Solyc02g062660.2.1	Solyc02g085120.3.1	-2	-2	1
Solyc02g063160.4.1	Solyc02g085965.1.1	-2	-2	1
Solyc02g037545.1.1	Solyc02g082125.1.1	-2	-2	1
Solyc02g038811.1.1	Solyc02g082510.1.1	-2	-2	1
Solyc02g062040.3.1	Solyc02g083660.1.1	-2	-2	1
Solyc02g062240.3.1	Solyc02g084020.3.1	-2	-2	1
Solyc02g032330.3.1	Solyc02g081730.3.1	-2	-2	1
Solyc02g032650.3.1	Solyc02g082050.3.1	-2	-2	1
Solyc02g065765.1.1	Solyc02g089120.4.1	-2	-2	1
Solyc02g066910.3.1	Solyc02g088900.3.1	-2	-2	1
Solyc02g021470.4.1	Solyc02g070460.3.1	-2	-2	1
Solyc02g071140.3.1	Solyc03g005840.3.1	-2	-2	1
Solyc02g071320.4.1	Solyc03g005850.2.1	-2	-2	1
Solyc02g083460.3.1	Solyc03g033350.3.1	-2	-2	1
Solyc02g083990.3.1	Solyc03g033580.3.1	-2	-2	1
Solyc02g081330.4.1	Solyc03g031860.3.1	-2	-2	1
Solyc02g089120.4.1	Solyc03g070440.4.1	-2	-2	1
Solyc02g062435.1.1	Solyc03g096305.1.1	-2	-2	1
Solyc02g062565.1.1	Solyc03g095775.1.1	-2	-2	1
Solyc02g091193.1.1	Solyc04g007585.1.1	-2	-2	1
Solyc02g090397.1.1	Solyc04g011965.1.1	-2	-2	1
Solyc02g085650.4.1	Solyc04g080120.1.1	-2	-2	1
Solyc02g037545.1.1	Solyc04g054735.1.1	-2	-2	1
Solyc02g061825.1.1	Solyc04g054153.1.1	-2	-2	1
Solyc02g081960.3.1	Solyc04g005690.4.1	-2	-2	1
Solyc02g062915.1.1	Solyc05g016717.1.1	-2	-2	1
Solyc02g071375.1.1	Solyc05g013847.1.1	-2	-2	1
Solyc02g061900.1.1	Solyc05g055480.3.1	-2	-2	1
Solyc02g066853.1.1	Solyc06g050135.1.1	-2	-2	1
Solyc02g037545.1.1	Solyc06g048943.1.1	-2	-2	1
Solyc02g079590.3.1	Solyc07g055415.1.1	-2	-2	1
Solyc02g062045.1.1	Solyc07g042235.1.1	-2	-2	1
Solyc02g062565.1.1	Solyc07g042553.1.1	-2	-2	1
Solyc02g088900.3.1	Solyc07g006910.4.1	-2	-2	1
Solyc02g062500.3.1	Solyc08g062370.3.1	-2	-2	1
Solyc02g063137.1.1	Solyc08g062655.1.1	-2	-2	1
Solyc02g065114.1.1	Solyc08g150106.1.1	-2	-2	1
Solyc02g085270.1.1	Solyc09g007620.2.1	-2	-2	1
Solyc02g061860.1.1	Solyc09g150127.1.1	-2	-2	1
Solyc02g062255.1.1	Solyc09g056224.1.1	-2	-2	1
Solyc02g062535.1.1	Solyc09g055957.1.1	-2	-2	1
Solyc02g071375.1.1	Solyc09g014935.1.1	-2	-2	1
Solyc02g071810.4.1	Solyc09g014590.3.1	-2	-2	1
Solyc02g037545.1.1	Solyc09g064755.1.1	-2	-2	1
Solyc03g005393.1.1	Solyc03g026418.1.1	-2	-2	1
Solyc03g095970.3.1	Solyc03g096640.4.1	-2	-2	1
Solyc03g096007.1.1	Solyc03g096433.1.1	-2	-2	1
Solyc03g095775.1.1	Solyc04g054227.1.1	-2	-2	1
Solyc03g095970.3.1	Solyc04g054400.3.1	-2	-2	1
Solyc03g096090.4.1	Solyc04g150148.1.1	-2	-2	1
[truncated: 922 more rows]

## Sheet: Sp_SWGT_kaks
Selection pressure gauge derived from SWGT gene in Solanum pennellii
[truncated: 559,655+ more rows]
