# Supplementary material for: Genome-Wide Analysis of the NAC Family Associated with Two Paleohexaploidization Events in the Tomato
Source: Life (Basel). 2022 Aug 15;12(8):1236. doi: 10.3390/life12081236 (PMC9410287; doi:10.3390/life12081236)
Supplement: Supplementary file 1 [file life-12-01236-s001.zip › life-1834936-supplementary/Supplementary Table/S4.NAC_Ks.xlsx]

## Sheet: Cc_DWGT_kaks
Selection pressure gauge derived from DWGT NAC gene in Coffea canephora
gene_id1	gene_id2	Ka	Ks	Ka/Ks
Cc02_g04160	Cc08_g12970	0.21487	1.83017	0.117404
Cc02_g13910	Cc05_g07770	0.312966	1.88239	0.16626
Cc01_g08730	Cc02_g04160	1.00241	4.90177	0.2045
Cc02_g04160	Cc06_g03790	0.949279	4.43522	0.214032
Cc02_g23810	Cc07_g03320	0.806524	3.63918	0.221622
Cc01_g18220	Cc02_g04160	0.835562	3.535	0.236369
Cc02_g39920	Cc08_g16900	0.374722	1.52688	0.245417
Cc01_g08900	Cc06_g06140	0.42792	1.65224	0.258994
Cc10_g11470	Cc02_g33930	0.808239	3.10856	0.260004
Cc00_g14270	Cc01_g04540	0.945367	3.55035	0.266274
Cc01_g11320	Cc06_g03790	0.606461	2.19447	0.276358
Cc02_g14010	Cc06_g03790	0.58852	2.12117	0.277451
Cc01_g18220	Cc06_g03790	0.855887	3.07689	0.278166
Cc01_g11320	Cc07_g03320	0.856502	2.6011	0.329284
Cc02_g21890	Cc04_g09840	0.725349	2.16276	0.335381
Cc01_g18220	Cc04_g08930	0.592904	1.72807	0.343101
Cc02_g04160	Cc02_g14010	0.759944	1.89728	0.400544
Cc02_g00700	Cc08_g17070	0.728904	1.74252	0.418304
Cc02_g04160	Cc07_g03320	0.821946	1.94476	0.422646
Cc01_g11320	Cc02_g23810	1.05784	2.48641	0.42545
Cc02_g14010	Cc07_g03320	0.768061	1.6866	0.455391
Cc01_g11320	Cc04_g16290	0.829618	1.81167	0.457929
Cc01_g18220	Cc07_g03320	0.885551	1.9296	0.45893
Cc02_g23810	Cc04_g08930	0.656001	1.40853	0.465736
Cc02_g39920	Cc04_g08930	0.652765	1.23279	0.529502
Cc00_g08030	Cc02_g14010	0.748421	1.40883	0.531235
Cc02_g14010	Cc05_g11720	0.857478	1.55042	0.553062
Cc02_g13910	Cc07_g03570	1.64038	2.89535	0.566555
Cc02_g13910	Cc04_g08930	1.17934	1.92237	0.613483
Cc02_g39920	Cc07_g18360	0.931953	1.46832	0.634707
Cc01_g04540	Cc08_g02440	1.11028	1.61045	0.689424
Cc02_g04160	Cc07_g18360	0.930616	1.18414	0.785898
Cc00_g26010	Cc02_g14010	0.690043	0.826402	0.834996
Cc01_g04540	Cc04_g08930	0.977467	1.13049	0.864642
Cc02_g21890	Cc06_g03790	0.812518	0.937108	0.867049
Cc02_g10630	Cc06_g03790	0.921073	0.999243	0.921771
Cc01_g04540	Cc07_g18360	1.10489	1.19054	0.928059
Cc02_g14010	Cc05_g07770	1.60547	1.69508	0.947137
Cc02_g14010	Cc07_g18360	0.949469	0.997371	0.951972
Cc02_g13910	Cc06_g03790	1.69205	1.76188	0.960365
Cc02_g21890	Cc07_g03320	0.901207	0.918739	0.980917
Cc02_g10630	Cc05_g15960	1.01227	1.0128	0.999478
Cc00_g05780	Cc01_g18220	-2	-2	1
Cc00_g14270	Cc02_g04160	-2	-2	1
Cc02_g39920	Cc06_g03790	-2	-2	1
Cc02_g33930	Cc07_g18360	0.931732	0.92267	1.00982
Cc00_g26010	Cc02_g04160	0.806194	0.792614	1.01713
Cc10_g11470	Cc02_g10630	0.965052	0.851288	1.13364
Cc02_g10630	Cc08_g12970	0.975504	0.81906	1.191
Cc02_g14010	Cc07_g12760	0.923742	0.769824	1.19994
Cc00_g30840	Cc01_g04540	1.21865	0.998063	1.22102
Cc01_g04540	Cc02_g10630	1.25466	0.922447	1.36014
Cc00_g26010	Cc01_g04540	1.46841	0.61416	2.39092

## Sheet: Sl_DWGT_kaks
Selection pressure gauge derived from DWGT NAC gene in Solanum lycopersicum
gene_id1	gene_id2	Ka	Ks	Ka/Ks
Solyc06g008360.3.1	Solyc09g025310.4.1	0.316818	0.681935	0.464587
Solyc12g036480.2.1	Solyc06g069100.3.1	0.420333	0.731012	0.575001
Solyc03g080090.4.1	Solyc06g073050.2.1	0.523442	0.773769	0.676484
Solyc05g007550.3.1	Solyc07g006840.1.1	1.05492	1.18625	0.889289
Solyc07g053590.4.1	Solyc07g062840.3.1	1.93003	1.46152	1.32056
Solyc12g013620.2.1	Solyc07g063410.3.1	2.30118	1.44747	1.58979
Solyc11g008000.2.1	Solyc05g055470.4.1	2.56681	1.55501	1.65068
Solyc12g056790.2.1	Solyc04g072220.3.1	1.97544	1.13391	1.74214
Solyc02g088180.3.1	Solyc04g005610.3.1	1.96006	0.920326	2.12974
Solyc04g005610.3.1	Solyc05g007770.3.1	1.80814	0.778907	2.32138
Solyc11g068750.2.1	Solyc06g074170.3.1	3.26377	1.27846	2.55288
Solyc10g005010.4.1	Solyc07g045030.4.1	2.99032	1.10003	2.71841
Solyc02g088180.3.1	Solyc05g007770.3.1	1.70379	0.607954	2.80249
Solyc02g077610.3.1	Solyc07g053590.4.1	4.02792	1.13268	3.55611
Solyc10g006880.3.1	Solyc07g063410.3.1	4.34912	0.937005	4.64152
Solyc04g072220.3.1	Solyc05g009840.3.1	3.40091	0.672832	5.05463

## Sheet: Sp_DWGT_kaks
Selection pressure gauge derived from DWGT NAC gene in Solanum pennellii
gene_id1	gene_id2	Ka	Ks	Ka/Ks
Sopen01g005390.1	Sopen03g028400.1	0.483316	1.35393	0.356973
Sopen01g005390.1	Sopen07g023590.1	0.776312	1.53633	0.505304
Sopen10g017020.1	Sopen11g009420.1	0.998185	0.936326	1.06607
Sopen10g032920.1	Sopen11g027340.1	1.08413	1.19576	0.906645
Sopen10g025590.1	Sopen12g017030.1	0.752986	1.58798	0.474178
Sopen10g002790.2	Sopen12g006970.1	0.67068	2.53016	0.265074
Sopen10g017020.1	Sopen12g017030.1	0.917383	0.680636	1.34783
Sopen10g017020.1	Sopen03g023670.1	1.2354	0.54925	2.24924
Sopen10g025590.1	Sopen03g023670.1	0.972365	0.94247	1.03172
Sopen10g002790.2	Sopen07g031570.1	-2	-2	1
Sopen10g017020.1	Sopen08g004490.1	1.01563	0.872738	1.16373
Sopen11g009420.1	Sopen12g017030.1	0.680363	3.01586	0.225595
Sopen11g009420.1	Sopen03g028890.1	0.631474	1.78555	0.353658
Sopen11g009420.1	Sopen04g028400.1	0.966758	0.90463	1.06868
Sopen11g009420.1	Sopen04g001650.1	0.585561	2.48652	0.235494
Sopen11g003860.1	Sopen05g033920.1	0.225792	0.514004	0.439281
Sopen11g009420.1	Sopen05g022420.1	1.28447	1.59132	0.807168
Sopen11g027460.1	Sopen06g030590.1	0.212363	0.502196	0.422868
Sopen11g009420.1	Sopen06g011000.1	0.796893	1.65034	0.482865
Sopen11g009420.1	Sopen08g004490.1	0.816841	2.21918	0.368082
Sopen12g008180.1	Sopen12g017030.1	0.79197	1.86739	0.424105
Sopen12g017030.1	Sopen03g021820.1	1.02102	0.799379	1.27727
Sopen12g017030.1	Sopen03g023670.1	0.823378	1.15347	0.713829
Sopen12g029470.1	Sopen04g028400.1	0.206462	0.665956	0.310023
Sopen12g017030.1	Sopen05g022420.1	1.17337	1.16019	1.01136
Sopen12g017030.1	Sopen06g011000.1	0.768816	1.58316	0.485621
Sopen12g008180.1	Sopen06g021280.1	0.742718	1.38846	0.534924
Sopen12g008180.1	Sopen07g034510.1	0.833045	1.50202	0.554617
Sopen12g006970.1	Sopen07g027540.1	1.64915	1.41946	1.16182
Sopen12g006970.1	Sopen07g031570.1	0.235944	1.23993	0.190288
Sopen02g025910.1	Sopen02g038010.1	-2	-2	1
Sopen02g032660.1	Sopen04g001650.1	0.725969	1.78358	0.407029
Sopen02g032660.1	Sopen05g003440.1	0.380157	2.88262	0.131879
Sopen02g032870.1	Sopen05g003630.1	0.712023	1.3912	0.511804
Sopen02g032870.1	Sopen06g027010.1	0.426632	1.47672	0.288904
Sopen02g022510.1	Sopen07g027540.1	0.315738	1.10181	0.286564
Sopen02g025910.1	Sopen07g031570.1	1.22471	0.542324	2.25826
Sopen02g022510.1	Sopen07g031040.1	1.48809	2.24266	0.663536
Sopen02g032660.1	Sopen08g004490.1	0.884276	2.03366	0.43482
Sopen03g034840.1	Sopen04g001650.1	0.662535	1.77013	0.374287
Sopen03g034840.1	Sopen06g027010.1	0.153353	0.61511	0.24931
Sopen03g021820.1	Sopen06g029400.1	0.348453	0.764635	0.455712
Sopen03g023670.1	Sopen06g011000.1	0.212125	0.56333	0.376555
Sopen03g021820.1	Sopen08g004490.1	1.12351	0.899182	1.24948
Sopen03g023670.1	Sopen08g027580.1	0.29375	0.422157	0.69583
Sopen03g023670.1	Sopen08g004490.1	0.657613	1.01216	0.649715
Sopen04g001650.1	Sopen05g003630.1	0.208712	0.646158	0.323004
Sopen04g001650.1	Sopen05g003440.1	0.653417	0.752113	0.868775
Sopen04g001650.1	Sopen06g027010.1	0.697763	1.19206	0.585343
Sopen04g001650.1	Sopen06g020350.1	0.566663	3.54205	0.159982
Sopen04g028400.1	Sopen06g011000.1	0.856798	0.90757	0.944056
Sopen05g022420.1	Sopen06g011000.1	1.32054	1.06499	1.23996
Sopen05g005650.1	Sopen06g026380.1	1.13151	1.21495	0.931322
Sopen05g003630.1	Sopen06g027010.1	0.727342	1.48716	0.489081
Sopen06g003210.1	Sopen06g035250.1	0.340837	1.14133	0.298633
Sopen06g011000.1	Sopen08g027580.1	0.188717	0.526586	0.358379
Sopen06g003210.1	Sopen08g004490.1	0.70264	2.23097	0.314948
Sopen06g021280.1	Sopen08g025690.1	0.182187	0.550677	0.330842
Sopen06g003210.1	Sopen09g028230.1	0.277514	0.896523	0.309544
Sopen06g035250.1	Sopen09g028230.1	0.292999	0.981928	0.298392
Sopen07g027540.1	Sopen07g031040.1	1.00703	0.845406	1.19118
Sopen08g004490.1	Sopen08g025690.1	-2	-2	1

## Sheet: Sl_SWGT_kaks
Selection pressure gauge derived from SWGT NAC gene in Solanum lycopersicum
gene_id1	gene_id2	Ka	Ks	Ka/Ks
Solyc02g061780.3.1	Solyc05g021090.4.1	0.91547	1.6168	0.566223
Solyc02g061900.1.1	Solyc05g055480.3.1	-2	-2	1

## Sheet: Sp_SWGT_kaks
Selection pressure gauge derived from SWGT NAC gene in Solanum lycopersicum
gene_id1	gene_id2	Ka	Ks	Ka/Ks
Sopen01g016580.1	Sopen03g015050.1	0.967922	2.64502	0.365942
Sopen08g001990.1	Sopen08g022950.1	0.287005	0.701237	0.409284
Sopen11g009640.1	Sopen02g012820.1	0.648221	1.36837	0.473719
Sopen02g012820.1	Sopen04g028020.1	1.13877	2.01773	0.564379
Sopen01g016580.1	Sopen11g009640.1	0.991423	1.45135	0.683103
Sopen11g009640.1	Sopen04g028210.1	1.17481	1.54857	0.758642
Sopen02g012820.1	Sopen05g017290.1	0.868347	0.913506	0.950565
Sopen01g016580.1	Sopen10g022760.1	-2	-2	1
Sopen03g020850.1	Sopen05g017290.1	1.15596	0.980627	1.1788
Sopen05g017290.1	Sopen07g012150.1	1.41575	1.1652	1.21502
