# Supplementary material for: Genome-Wide Analysis of the NAC Family Associated with Two Paleohexaploidization Events in the Tomato
Source: Life (Basel). 2022 Aug 15;12(8):1236. doi: 10.3390/life12081236 (PMC9410287; doi:10.3390/life12081236)
Supplement: Supplementary file 1 [file life-12-01236-s001.zip › life-1834936-supplementary/Supplementary Table/S5.expMatrix_in_SL.xlsx]

## Sheet: BR_vs_BR10
Differentially expressed genes of Solanum lycopersicum in BR_vs_BR10
	logFC	AveExpr	t	P.Value	adj.P.Val	B	type	gene
Solyc07g048090.1.1.1	5.44518	5.76778	38.603	19.8458	4.0989e-16	35.7618	up	Solyc07g048090
Solyc10g075100.1.1.1	6.85548	10.4586	32.4808	18.3373	6.609e-15	32.9259	up	Solyc10g075100
Solyc05g015350.2.1.2	-5.95227	4.11854	-28.4236	17.1781	5.45523e-14	30.6141	down	Solyc05g015350
Solyc07g007350.1.1.1	4.40174	4.94583	28.2324	17.1196	5.45523e-14	30.4949	up	Solyc07g007350
Solyc10g080840.1.1.1	7.26139	6.47251	27.9041	17.0183	5.51031e-14	30.2878	up	Solyc10g080840
Solyc05g049980.2.1.6	4.64809	4.91348	27.1883	16.7936	7.70516e-14	29.8255	up	Solyc05g049980
Solyc02g065280.2.1.4	-4.47731	3.2201	-26.1721	16.4646	1.22209e-13	29.143	down	Solyc02g065280
Solyc06g075780.1.1.1	-5.68389	5.96099	-25.9726	16.3986	1.22209e-13	29.0051	down	Solyc06g075780
Solyc09g091510.2.1.2	4.93025	5.59153	25.9094	16.3776	1.22209e-13	28.9613	up	Solyc09g091510
Solyc02g080540.1.1.1	5.07079	5.80985	25.8907	16.3714	1.22209e-13	28.9483	up	Solyc02g080540
Solyc02g086890.2.1.3	3.20295	6.03839	25.5836	16.2685	1.39628e-13	28.7329	up	Solyc02g086890
Solyc01g105030.2.1.2	5.69004	6.13902	25.4822	16.2343	1.39628e-13	28.6611	up	Solyc01g105030
Solyc09g007910.2.1.2	4.65087	4.00651	24.7296	15.9763	2.33475e-13	28.1174	up	Solyc09g007910
Solyc10g007600.2.1.9	6.93675	6.27306	24.5623	15.918	2.40036e-13	27.9939	up	Solyc10g007600
Solyc09g011040.1.1.1	-3.58702	4.73211	-24.5171	15.9021	2.40036e-13	27.9603	down	Solyc09g011040
Solyc02g088520.2.1.2	5.23875	5.00005	24.3	15.8257	2.68326e-13	27.7982	up	Solyc02g088520
Solyc04g081890.1.1.1	-4.00284	8.21884	-24.1221	15.7626	2.92019e-13	27.6641	down	Solyc04g081890
Solyc08g076780.1.1.2	6.17923	4.17795	23.8464	15.664	3.46126e-13	27.4541	up	Solyc08g076780
Solyc06g051260.2.1.2	4.54092	6.15465	23.7173	15.6174	3.65003e-13	27.3547	up	Solyc06g051260
Solyc03g096980.1.1.1	2.79097	4.44607	23.5171	15.5447	4.09938e-13	27.1994	up	Solyc03g096980
Solyc01g107400.2.1.1	4.16534	5.88753	22.4642	15.1528	9.5358e-13	26.3571	up	Solyc01g107400
Solyc02g076800.1.1.1	-3.0253	4.51298	-22.4219	15.1367	9.5358e-13	26.3223	down	Solyc02g076800
Solyc10g086650.1.1.1	2.46721	3.96873	22.3169	15.0967	9.80985e-13	26.2357	up	Solyc10g086650
Solyc02g087770.2.1.5	4.75753	6.50587	22.2907	15.0866	9.80985e-13	26.214	up	Solyc02g087770
Solyc02g090030.2.1.3	5.9095	6.37737	22.2365	15.0658	9.87882e-13	26.1691	up	Solyc02g090030
Solyc10g086180.1.1.2	3.1786	5.94903	21.8707	14.9243	1.28437e-12	25.8625	up	Solyc10g086180
Solyc05g054210.2.1.3	2.59436	7.62084	21.8556	14.9184	1.28437e-12	25.8497	up	Solyc05g054210
Solyc01g096040.2.1.1	3.9774	6.66345	21.7519	14.8779	1.35961e-12	25.7617	up	Solyc01g096040
AFFX-TrpnX-3_st	-2.62346	2.57951	-21.5869	14.8131	1.50555e-12	25.6207	down	AFFX-TrpnX-3_st
Solyc06g083580.2.1.8	5.43187	5.92084	21.5632	14.8037	1.50555e-12	25.6002	up	Solyc06g083580
Solyc06g005820.2.1.2	4.47451	3.17607	21.5196	14.7865	1.51589e-12	25.5628	up	Solyc06g005820
Solyc01g091530.2.1.1	4.34353	6.35429	21.389	14.7346	1.6547e-12	25.4499	up	Solyc01g091530
Solyc09g015380.1.1.1	2.70831	3.31482	20.6337	14.4292	3.24189e-12	24.7821	up	Solyc09g015380
Solyc02g036350.2.1.4	4.15445	9.67982	20.5857	14.4094	3.29319e-12	24.7387	up	Solyc02g036350
Solyc07g006890.1.1.1	-5.23657	5.90721	-20.5182	14.3816	3.41085e-12	24.6777	down	Solyc07g006890
Solyc04g010200.1.1.1	2.50384	3.021	20.3436	14.3091	3.91827e-12	24.5185	up	Solyc04g010200
Solyc08g081790.1.1.1	-3.81357	2.90638	-20.2394	14.2656	4.21375e-12	24.4229	down	Solyc08g081790
Solyc03g115980.1.1.1	4.63261	6.00166	20.1193	14.2152	4.49909e-12	24.312	up	Solyc03g115980
Solyc03g116740.2.1.3	4.0487	5.15714	20.1106	14.2116	4.49909e-12	24.3039	up	Solyc03g116740
Solyc03g117860.2.1.3	-3.14835	7.52021	-20.091	14.2033	4.49909e-12	24.2857	down	Solyc03g117860
Solyc04g074440.1.1.1	-4.69472	6.41826	-19.6904	14.033	6.49723e-12	23.91	down	Solyc04g074440
Solyc05g007010.1.1.2	-3.11485	2.81772	-19.6209	14.0031	6.79406e-12	23.844	down	Solyc05g007010
Solyc03g123830.2.1.5	4.47776	6.49931	19.5875	13.9888	6.85907e-12	23.8123	up	Solyc03g123830
Solyc05g053310.2.1.2	4.50766	4.83641	19.4321	13.9215	7.82617e-12	23.6634	up	Solyc05g053310
Solyc06g074260.2.1.4	6.38244	7.52887	19.2044	13.8221	9.61951e-12	23.4433	up	Solyc06g074260
Solyc12g056830.1.1.1	4.07769	5.76245	18.9515	13.7105	1.21694e-11	23.1954	up	Solyc12g056830
Solyc08g006930.2.1.4	4.82832	5.74643	18.8965	13.686	1.26e-11	23.1411	up	Solyc08g006930
Solyc10g076360.1.1.1	-1.91295	9.18797	-18.8434	13.6623	1.30289e-11	23.0884	normal	Solyc10g076360
Solyc01g080890.2.1.1	-3.45843	5.35206	-18.8124	13.6485	1.31762e-11	23.0577	down	Solyc01g080890
Solyc04g080540.2.1.4	-4.19581	5.62827	-18.6502	13.5757	1.52681e-11	22.8957	down	Solyc04g080540
Solyc01g095530.2.1.1	2.17398	3.09427	18.5224	13.518	1.70988e-11	22.767	up	Solyc01g095530
Solyc06g084050.2.1.2	3.14625	4.84393	18.4484	13.4844	1.81186e-11	22.6921	up	Solyc06g084050
Solyc10g083440.1.1.1	3.29444	4.67216	18.3757	13.4512	1.91852e-11	22.6182	up	Solyc10g083440
Solyc09g083090.2.1.1	1.75579	4.79084	18.3226	13.4269	1.99139e-11	22.564	normal	Solyc09g083090
Solyc06g076780.2.1.9	4.88562	4.97802	18.2584	13.3975	2.09211e-11	22.4983	up	Solyc06g076780
Solyc11g056680.1.1.1	3.81498	5.8973	18.0324	13.2932	2.59505e-11	22.2651	up	Solyc11g056680
Solyc02g071050.2.1.2	3.59019	4.69363	18.0222	13.2885	2.59505e-11	22.2545	up	Solyc02g071050
Solyc03g112040.1.1.1	-3.67893	3.54151	-17.9711	13.2647	2.69386e-11	22.2013	down	Solyc03g112040
Solyc10g006230.2.1.5	4.9212	5.74686	17.883	13.2236	2.91095e-11	22.1093	up	Solyc10g006230
Solyc01g010310.2.1.4	3.88509	4.50985	17.8668	13.216	2.91282e-11	22.0924	up	Solyc01g010310
Solyc01g080010.2.1.1	3.40681	4.49834	17.8498	13.208	2.91824e-11	22.0745	up	Solyc01g080010
Solyc03g007220.2.1.2	4.80736	6.93537	17.741	13.1569	3.22979e-11	21.9599	up	Solyc03g007220
Solyc03g120890.2.1.2	3.45709	4.91305	17.6962	13.1358	3.3369e-11	21.9126	up	Solyc03g120890
Solyc11g069700.1.1.2	-3.30742	7.71228	-17.5679	13.0751	3.77778e-11	21.7764	down	Solyc11g069700
Solyc09g055950.1.1.2	2.17453	10.7894	17.4525	13.0201	4.22182e-11	21.6529	up	Solyc09g055950
Solyc01g095170.2.1.1	3.05672	4.3064	17.4308	13.0097	4.25838e-11	21.6296	up	Solyc01g095170
Solyc10g079050.1.1.6	-3.38101	3.52169	-17.4043	12.997	4.31895e-11	21.6011	down	Solyc10g079050
Solyc09g008440.1.1.1	-3.26343	3.05459	-17.3724	12.9817	4.38909e-11	21.5668	down	Solyc09g008440
Solyc06g054260.1.1.1	2.41264	8.275	17.3631	12.9773	4.38909e-11	21.5567	up	Solyc06g054260
Solyc02g084600.2.1.2	4.36163	5.81273	17.2831	12.9388	4.6636e-11	21.4702	up	Solyc02g084600
Solyc03g006960.2.1.4	3.38576	4.37143	17.2825	12.9385	4.6636e-11	21.4696	up	Solyc03g006960
Solyc09g090980.2.1.2	5.52057	5.71787	17.2212	12.9089	4.92327e-11	21.403	up	Solyc09g090980
Solyc09g097770.2.1.2	4.48849	4.61244	17.1215	12.8606	5.42705e-11	21.2943	up	Solyc09g097770
Solyc06g060840.1.1.1	3.9165	6.71741	17.0611	12.8312	5.72871e-11	21.2281	up	Solyc06g060840
Solyc06g068450.1.1.1	-2.12089	6.61001	-16.8112	12.7086	7.49618e-11	20.9518	down	Solyc06g068450
Solyc05g015490.2.1.2	4.22418	4.48994	16.5897	12.5986	9.5296e-11	20.7035	up	Solyc05g015490
Solyc09g065910.1.1.1	4.28347	6.55411	16.5519	12.5797	9.81551e-11	20.6607	up	Solyc09g065910
Solyc10g083400.1.1.1	-3.1783	6.10368	-16.5415	12.5745	9.81551e-11	20.649	down	Solyc10g083400
Solyc01g095270.2.1.2	-1.59128	7.3038	-16.5138	12.5606	1.0006e-10	20.6176	normal	Solyc01g095270
Solyc07g066150.1.1.1	4.53729	5.38966	16.4912	12.5493	1.00792e-10	20.592	up	Solyc07g066150
Solyc05g013170.2.1.1	-2.22921	3.55913	-16.4858	12.5466	1.00792e-10	20.5859	down	Solyc05g013170
Solyc01g099920.2.1.3	3.95479	8.38271	16.4704	12.5388	1.01363e-10	20.5683	up	Solyc01g099920
Solyc01g010230.2.1.1	-2.8723	5.72246	-16.3863	12.4965	1.10395e-10	20.4726	down	Solyc01g010230
Solyc12g014480.1.1.1	-1.91138	7.60279	-16.3714	12.4889	1.10988e-10	20.4555	normal	Solyc12g014480
Solyc11g013110.1.1.3	2.96733	9.33784	16.2244	12.4144	1.3022e-10	20.2868	up	Solyc11g013110
Solyc06g072840.2.1.2	4.68614	5.6501	16.1227	12.3624	1.44457e-10	20.1691	up	Solyc06g072840
Solyc02g062340.2.1.7	4.72555	5.7029	16.1164	12.3592	1.44457e-10	20.1619	up	Solyc02g062340
Solyc05g006900.1.1.1	-1.69099	7.22625	-16.0563	12.3284	1.53327e-10	20.092	normal	Solyc05g006900
Solyc03g114970.2.1.2	3.49446	5.26674	16.0166	12.308	1.58893e-10	20.0458	up	Solyc03g114970
Solyc04g081490.2.1.4	4.80538	7.32995	15.8555	12.2247	1.90359e-10	19.8567	up	Solyc04g081490
Solyc12g096310.1.1.2	3.47698	5.41247	15.8191	12.2057	1.9667e-10	19.8137	up	Solyc12g096310
Solyc05g005560.2.1.2	3.96709	8.13461	15.7799	12.1853	2.03878e-10	19.7674	up	Solyc05g005560
Solyc07g054770.1.1.1	-2.97752	5.2603	-15.6423	12.1133	2.38084e-10	19.6037	down	Solyc07g054770
AFFX-TrpnX-5_st	-2.09351	2.69095	-15.6053	12.0938	2.45209e-10	19.5595	down	AFFX-TrpnX-5_st
Solyc07g054790.1.1.1	-3.89756	8.26048	-15.6004	12.0912	2.45209e-10	19.5536	down	Solyc07g054790
Solyc01g099630.2.1.4	3.75199	4.82953	15.5735	12.077	2.49963e-10	19.5214	up	Solyc01g099630
Solyc03g080060.1.1.1	2.04674	4.07216	15.5662	12.0732	2.49963e-10	19.5127	up	Solyc03g080060
AFFX-r2-Ec-bioC-5_st	-3.15696	3.90248	-15.5589	12.0694	2.49963e-10	19.504	down	AFFX-r2-Ec-bioC-5_st
Solyc02g079950.2.1.3	3.42455	4.29461	15.5471	12.0632	2.51013e-10	19.4898	up	Solyc02g079950
Solyc03g095900.2.1.3	2.57636	5.65842	15.5048	12.0408	2.61656e-10	19.4389	up	Solyc03g095900
Solyc12g009070.1.1.1	4.6205	5.53856	15.4834	12.0294	2.65341e-10	19.4131	up	Solyc12g009070
Solyc02g090120.1.1.1	-3.9779	9.19681	-15.4771	12.0261	2.65341e-10	19.4055	down	Solyc02g090120
Solyc02g077610.2.1.4	-3.29596	4.14718	-15.459	12.0165	2.6864e-10	19.3836	down	Solyc02g077610
Solyc03g005190.2.1.2	2.29429	3.99639	15.3555	11.9614	3.02016e-10	19.2583	up	Solyc03g005190
Solyc07g049440.2.1.3	5.14804	4.52358	15.1835	11.8692	3.69935e-10	19.0482	up	Solyc07g049440
AFFX-TrpnX-M_st	-1.92883	2.51212	-15.1596	11.8562	3.77519e-10	19.0188	normal	AFFX-TrpnX-M_st
Solyc05g014300.1.1.1	-5.30667	4.32601	-15.0575	11.801	4.24087e-10	18.8929	down	Solyc05g014300
Solyc03g116230.2.1.2	1.88744	9.72638	15.0512	11.7976	4.24087e-10	18.8851	normal	Solyc03g116230
Solyc04g054980.2.1.2	2.80416	7.50802	14.9112	11.7213	4.95954e-10	18.711	up	Solyc04g054980
Solyc09g008550.2.1.1	2.3883	3.71747	14.9081	11.7196	4.95954e-10	18.7071	up	Solyc09g008550
Solyc05g053860.2.1.2	4.44075	4.61298	14.9047	11.7177	4.95954e-10	18.7028	up	Solyc05g053860
Solyc06g053480.2.1.3	-2.27115	6.98867	-14.8727	11.7002	5.11749e-10	18.6628	down	Solyc06g053480
Solyc09g015770.2.1.3	-2.95594	7.95542	-14.8286	11.676	5.36299e-10	18.6076	down	Solyc09g015770
Solyc06g036250.1.1.1	-2.39891	3.00155	-14.7755	11.6467	5.68642e-10	18.5407	down	Solyc06g036250
Solyc03g096730.2.1.5	2.33822	6.5058	14.7486	11.6319	5.83234e-10	18.5069	up	Solyc03g096730
Solyc06g063370.2.1.6	2.46403	8.92285	14.6692	11.588	6.39782e-10	18.4065	up	Solyc06g063370
Solyc00g206460.1.1.1	-4.9924	5.62117	-14.6493	11.5769	6.50691e-10	18.3812	down	Solyc00g206460
Solyc03g034220.2.1.5	5.32652	6.46427	14.5627	11.5287	7.20914e-10	18.271	up	Solyc03g034220
Solyc05g009910.2.1.7	-2.67224	4.12581	-14.512	11.5004	7.62835e-10	18.2062	down	Solyc05g009910
Solyc01g079770.2.1.1	1.78426	4.36657	14.5057	11.4969	7.62835e-10	18.1982	normal	Solyc01g079770
Solyc02g083860.2.1.3	4.77562	6.03099	14.4953	11.491	7.66778e-10	18.1848	up	Solyc02g083860
Solyc03g025730.2.1.3	3.17988	5.57278	14.4793	11.4821	7.76346e-10	18.1643	up	Solyc03g025730
Solyc08g060920.2.1.3	-1.91187	8.96682	-14.4173	11.4472	8.34341e-10	18.0846	normal	Solyc08g060920
Solyc03g093360.2.1.2	3.72592	5.09545	14.2589	11.3577	1.01707e-09	17.8796	up	Solyc03g093360
Solyc11g066330.1.1.1	2.41731	3.43073	14.2329	11.3429	1.04385e-09	17.8457	up	Solyc11g066330
Solyc02g079210.2.1.4	-1.56026	6.52865	-14.2065	11.3279	1.07205e-09	17.8113	normal	Solyc02g079210
Solyc04g007000.1.1.1	3.17128	4.2705	14.1429	11.2916	1.15631e-09	17.7281	up	Solyc04g007000
Solyc03g080120.1.1.1	4.0177	4.53646	14.1345	11.2868	1.16016e-09	17.717	up	Solyc03g080120
Solyc06g072330.2.1.3	-2.26058	2.66914	-14.0634	11.246	1.26434e-09	17.6236	down	Solyc06g072330
Solyc10g047040.1.1.3	-2.6358	4.79457	-14.044	11.2349	1.28729e-09	17.598	down	Solyc10g047040
Solyc12g099650.1.1.1	3.39456	5.36242	14.0177	11.2198	1.3227e-09	17.5633	up	Solyc12g099650
Solyc11g044910.1.1.7	3.55584	4.70248	13.9893	11.2034	1.36311e-09	17.5258	up	Solyc11g044910
Solyc02g085870.2.1.2	3.16533	7.01034	13.9067	11.1556	1.51026e-09	17.4161	up	Solyc02g085870
Solyc03g006010.2.1.4	4.18846	3.64034	13.8856	11.1434	1.54178e-09	17.388	up	Solyc03g006010
Solyc11g006270.1.1.2	2.29709	7.56496	13.813	11.1011	1.68665e-09	17.2911	up	Solyc11g006270
Solyc04g078900.2.1.9	-3.46493	4.65611	-13.8012	11.0943	1.70086e-09	17.2754	down	Solyc04g078900
Solyc10g052880.1.1.1	2.28781	6.42081	13.7893	11.0873	1.7157e-09	17.2594	up	Solyc10g052880
Solyc09g008170.1.1.1	4.16098	3.46167	13.7621	11.0714	1.75436e-09	17.2228	up	Solyc09g008170
Solyc07g007660.1.1.1	-2.02838	4.65876	-13.7589	11.0695	1.75436e-09	17.2185	down	Solyc07g007660
Solyc10g075070.1.1.1	4.06967	5.35798	13.7567	11.0682	1.75436e-09	17.2156	up	Solyc10g075070
Solyc01g104900.2.1.3	3.90876	4.8934	13.7474	11.0628	1.76375e-09	17.2031	up	Solyc01g104900
Solyc02g090420.2.1.3	-2.26712	4.62309	-13.6697	11.0172	1.94518e-09	17.0984	down	Solyc02g090420
Solyc09g011650.2.1.3	2.4841	3.70062	13.6603	11.0117	1.9493e-09	17.0857	up	Solyc09g011650
Solyc05g025600.1.1.1	3.6219	5.07004	13.6578	11.0102	1.9493e-09	17.0823	up	Solyc05g025600
Solyc01g105050.2.1.2	2.55527	3.91275	13.5852	10.9675	2.13632e-09	16.984	up	Solyc01g105050
Solyc02g027080.1.1.1	2.48682	3.95861	13.5499	10.9466	2.22617e-09	16.936	up	Solyc02g027080
Solyc02g093600.2.1.2	3.46649	4.12327	13.4424	10.8827	2.5615e-09	16.789	up	Solyc02g093600
Solyc02g065240.2.1.3	-2.37853	3.54365	-13.4309	10.8758	2.58451e-09	16.7733	down	Solyc02g065240
Solyc02g085730.2.1.3	1.72019	7.66674	13.4225	10.8708	2.597e-09	16.7618	normal	Solyc02g085730
Solyc03g098100.2.1.2	2.23932	2.51837	13.4074	10.8618	2.63359e-09	16.7411	up	Solyc03g098100
Solyc05g009330.2.1.3	3.17564	4.65004	13.3471	10.8257	2.84295e-09	16.658	up	Solyc05g009330
Solyc07g051950.2.1.2	-3.04958	4.22664	-13.3383	10.8204	2.8589e-09	16.6458	down	Solyc07g051950
Solyc03g117810.2.1.4	-3.46529	5.53128	-13.2868	10.7896	3.04958e-09	16.5747	down	Solyc03g117810
Solyc07g005210.2.1.2	-3.0552	4.17115	-13.2609	10.774	3.14056e-09	16.5388	down	Solyc07g005210
Solyc08g061490.2.1.2	3.06844	5.14933	13.2264	10.7531	3.27353e-09	16.4908	up	Solyc08g061490
Solyc01g104210.2.1.1	3.10039	5.18428	13.2008	10.7377	3.37028e-09	16.4553	up	Solyc01g104210
Solyc03g112150.1.1.1	-1.5464	7.77672	-13.175	10.722	3.4718e-09	16.4192	normal	Solyc03g112150
Solyc08g075400.2.1.2	-2.20946	5.41943	-13.1409	10.7014	3.61805e-09	16.3716	down	Solyc08g075400
Solyc10g009550.2.1.3	-3.47476	5.11409	-13.1301	10.6948	3.64555e-09	16.3565	down	Solyc10g009550
Solyc07g047950.1.1.1	-1.39363	4.70346	-13.1264	10.6926	3.64555e-09	16.3514	normal	Solyc07g047950
Solyc01g079620.2.1.4	3.996	4.22713	13.1024	10.678	3.73665e-09	16.3177	up	Solyc01g079620
Solyc03g112700.1.1.1	-2.3311	3.66619	-13.0999	10.6765	3.73665e-09	16.3143	down	Solyc03g112700
Solyc11g020670.1.1.1	-1.35897	8.54513	-13.0337	10.6361	4.07544e-09	16.2212	normal	Solyc11g020670
Solyc05g005160.2.1.9	4.20599	5.62956	12.9557	10.5884	4.5215e-09	16.1111	up	Solyc05g005160
Solyc04g056580.2.1.4	3.2895	4.40052	12.8811	10.5425	4.99482e-09	16.0053	up	Solyc04g056580
Solyc10g007690.2.1.3	2.86777	7.53156	12.856	10.527	5.135e-09	15.9696	up	Solyc10g007690
Solyc09g056340.2.1.2	2.64738	4.19913	12.8505	10.5236	5.135e-09	15.9616	up	Solyc09g056340
Solyc03g097030.2.1.6	5.15625	6.54035	12.849	10.5226	5.135e-09	15.9595	up	Solyc03g097030
Solyc10g084600.1.1.3	-3.29501	5.33724	-12.8359	10.5145	5.20091e-09	15.9408	down	Solyc10g084600
Solyc08g008630.2.1.6	5.17414	5.98318	12.8298	10.5108	5.21493e-09	15.9322	up	Solyc08g008630
Solyc01g111630.2.1.9	3.82258	6.38332	12.8128	10.5002	5.30513e-09	15.9078	up	Solyc01g111630
Solyc12g008660.1.1.1	-2.3255	3.71644	-12.8096	10.4983	5.30513e-09	15.9033	down	Solyc12g008660
Solyc08g077330.2.1.5	2.90976	3.52756	12.7767	10.4779	5.5072e-09	15.8562	up	Solyc08g077330
Solyc10g076370.1.1.1	-2.61167	2.24933	-12.7753	10.477	5.5072e-09	15.8542	down	Solyc10g076370
Solyc01g108660.2.1.9	-2.05507	7.00915	-12.7591	10.4669	5.60414e-09	15.831	down	Solyc01g108660
Solyc03g113560.2.1.4	3.24846	3.14586	12.7467	10.4593	5.67175e-09	15.8133	up	Solyc03g113560
Solyc02g069930.1.1.1	3.12398	5.34993	12.7304	10.4491	5.77342e-09	15.7898	up	Solyc02g069930
Solyc10g084070.1.1.1	-2.83689	2.73716	-12.7187	10.4418	5.83761e-09	15.773	down	Solyc10g084070
Solyc05g052040.1.1.1	-2.89019	5.79537	-12.6736	10.4137	6.19369e-09	15.7081	down	Solyc05g052040
Solyc06g050570.1.1.1	1.49943	7.98871	12.6448	10.3957	6.41993e-09	15.6665	normal	Solyc06g050570
Solyc06g065560.1.1.1	1.85799	5.12149	12.5729	10.3506	7.0828e-09	15.5624	normal	Solyc06g065560
Solyc01g006430.2.1.2	-1.94598	9.95351	-12.5518	10.3373	7.26297e-09	15.5316	normal	Solyc01g006430
Solyc02g065000.1.1.1	3.06457	4.22175	12.5408	10.3304	7.32905e-09	15.5157	up	Solyc02g065000
Solyc02g083110.1.1.1	1.6917	3.72088	12.538	10.3286	7.32905e-09	15.5116	normal	Solyc02g083110
Solyc03g007780.1.1.1	-5.57522	4.4113	-12.514	10.3135	7.52904e-09	15.4767	down	Solyc03g007780
Solyc07g007760.2.1.3	4.06116	7.45196	12.512	10.3122	7.52904e-09	15.4737	up	Solyc07g007760
Solyc08g062340.2.1.1	2.80674	6.53061	12.4888	10.2976	7.74538e-09	15.4399	up	Solyc08g062340
Solyc10g083970.1.1.1	2.21308	8.16461	12.4639	10.2819	7.98838e-09	15.4036	up	Solyc10g083970
Solyc01g095630.2.1.3	-2.77579	6.09493	-12.4477	10.2716	8.13583e-09	15.3799	down	Solyc01g095630
Solyc10g077120.1.1.1	2.23408	9.19921	12.4088	10.2469	8.56638e-09	15.3228	up	Solyc10g077120
Solyc11g005190.1.1.1	2.36751	2.9446	12.3422	10.2045	9.39525e-09	15.2248	up	Solyc11g005190
Solyc03g044330.1.1.1	2.69426	6.4328	12.3169	10.1884	9.70005e-09	15.1875	up	Solyc03g044330
Solyc10g047030.1.1.7	-3.726	3.54679	-12.3121	10.1854	9.71777e-09	15.1804	down	Solyc10g047030
Solyc09g065850.2.1.3	-2.34449	7.49885	-12.3039	10.1801	9.78556e-09	15.1683	down	Solyc09g065850
Solyc01g094670.2.1.1	1.64397	3.97456	12.2716	10.1595	1.02088e-08	15.1206	normal	Solyc01g094670
Solyc03g026130.2.1.2	3.2565	3.5345	12.2645	10.1549	1.02637e-08	15.11	up	Solyc03g026130
Solyc01g080070.2.1.4	3.56222	5.50884	12.2401	10.1392	1.05871e-08	15.0738	up	Solyc01g080070
Solyc10g017940.1.1.4	2.09283	4.27916	12.2091	10.1193	1.1028e-08	15.0277	up	Solyc10g017940
Solyc04g009030.2.1.5	3.75101	4.99288	12.1796	10.1004	1.14618e-08	14.9838	up	Solyc04g009030
Solyc10g085550.1.1.9	4.14717	5.10281	12.1716	10.0952	1.15414e-08	14.9719	up	Solyc10g085550
Solyc12g055730.1.1.4	-1.73428	3.02874	-12.1612	10.0885	1.16392e-08	14.9563	normal	Solyc12g055730
Solyc11g005670.1.1.1	-1.3579	10.3018	-12.1592	10.0872	1.16392e-08	14.9534	normal	Solyc11g005670
Solyc03g112170.1.1.1	-4.08783	3.81154	-12.1478	10.0799	1.17798e-08	14.9363	down	Solyc03g112170
Solyc02g079500.2.1.3	3.08202	6.27256	12.1229	10.0637	1.21649e-08	14.8991	up	Solyc02g079500
Solyc12g056600.2.1.2	3.34762	4.46031	12.1091	10.0548	1.23568e-08	14.8784	up	Solyc12g056600
Solyc08g067260.2.1.5	3.49335	5.38634	12.0655	10.0266	1.30472e-08	14.8131	up	Solyc08g067260
Solyc03g113430.2.1.4	4.24779	5.49634	12.0644	10.0259	1.30472e-08	14.8114	up	Solyc03g113430
Solyc02g091560.2.1.9	4.10154	6.42957	12.0628	10.0249	1.30472e-08	14.8091	up	Solyc02g091560
Solyc02g020940.2.1.4	3.54822	4.82855	12.0597	10.0228	1.30472e-08	14.8043	up	Solyc02g020940
Solyc11g072740.1.1.1	-1.16446	3.54675	-12.0323	10.0051	1.35273e-08	14.7632	normal	Solyc11g072740
Solyc03g120450.2.1.9	3.07349	4.48995	12.0174	9.99536	1.37672e-08	14.7407	up	Solyc03g120450
Solyc03g044910.1.1.1	-1.65579	9.52625	-12.0098	9.99037	1.38607e-08	14.7292	normal	Solyc03g044910
Solyc09g065390.1.1.1	1.95131	5.37252	12.0007	9.98448	1.394e-08	14.7155	normal	Solyc09g065390
Solyc09g082780.2.1.4	2.02531	6.49251	11.9997	9.98381	1.394e-08	14.714	up	Solyc09g082780
Solyc06g034110.2.1.3	3.39723	3.59411	11.994	9.98007	1.39953e-08	14.7053	up	Solyc06g034110
Solyc04g008890.2.1.4	-1.88069	5.04533	-11.9888	9.97672	1.40382e-08	14.6976	normal	Solyc04g008890
Solyc03g032020.2.1.1	2.05777	7.10923	11.9582	9.95675	1.46312e-08	14.6513	up	Solyc03g032020
Solyc06g083440.2.1.3	2.04359	3.51109	11.853	9.88779	1.70701e-08	14.4916	up	Solyc06g083440
Solyc01g111280.2.1.1	1.85976	3.67436	11.848	9.8845	1.71217e-08	14.4839	normal	Solyc01g111280
Solyc05g011890.1.1.1	-2.92277	4.05119	-11.8438	9.88171	1.71535e-08	14.4775	down	Solyc05g011890
Solyc11g006740.1.1.3	-2.33879	2.75983	-11.8235	9.86835	1.76095e-08	14.4465	down	Solyc11g006740
Solyc06g059740.2.1.9	-1.29917	11.9018	-11.8194	9.86566	1.76388e-08	14.4403	normal	Solyc06g059740
Solyc10g078660.1.1.4	-1.77918	7.47981	-11.7987	9.85203	1.81196e-08	14.4087	normal	Solyc10g078660
Solyc01g080020.2.1.1	2.30574	5.37398	11.7715	9.83405	1.88011e-08	14.367	up	Solyc01g080020
Solyc08g066100.2.1.9	3.68016	5.37459	11.7374	9.81146	1.9717e-08	14.3147	up	Solyc08g066100
Solyc01g104740.2.1.1	-2.20319	5.48505	-11.7243	9.80279	2.00255e-08	14.2946	down	Solyc01g104740
Solyc09g091010.2.1.2	2.19142	3.93224	11.7121	9.79472	2.03117e-08	14.2759	up	Solyc09g091010
AFFX-ThrX-5_st	3.66024	4.78826	11.6849	9.77662	2.10659e-08	14.2339	up	AFFX-ThrX-5_st
Solyc12g014600.1.1.2	2.74217	4.06368	11.6826	9.77507	2.10659e-08	14.2303	up	Solyc12g014600
Solyc10g081930.1.1.1	-2.1849	2.82729	-11.6785	9.77239	2.1104e-08	14.2241	down	Solyc10g081930
Solyc10g050990.1.1.1	-3.8955	6.6009	-11.6646	9.76309	2.14677e-08	14.2025	down	Solyc10g050990
Solyc01g010190.2.1.1	-1.77766	6.6266	-11.6335	9.74238	2.24192e-08	14.1545	normal	Solyc01g010190
Solyc07g056040.2.1.3	2.8777	4.81191	11.5825	9.70832	2.41441e-08	14.0755	up	Solyc07g056040
Solyc01g099680.2.1.3	-1.41427	8.34962	-11.5462	9.68402	2.54242e-08	14.0191	normal	Solyc01g099680
Solyc05g009950.2.1.4	1.79948	4.26224	11.5336	9.67554	2.58154e-08	13.9995	normal	Solyc05g009950
Solyc03g118910.1.1.1	-1.11979	7.64907	-11.5246	9.66949	2.60665e-08	13.9854	normal	Solyc03g118910
Solyc03g115220.2.1.3	3.34494	4.96246	11.504	9.65562	2.67991e-08	13.9532	up	Solyc03g115220
Solyc05g054350.2.1.4	3.21242	6.41305	11.4886	9.64527	2.73299e-08	13.9292	up	Solyc05g054350
Solyc08g078650.2.1.5	4.22598	4.69841	11.4841	9.64224	2.73686e-08	13.9222	up	Solyc08g078650
Solyc07g042440.2.1.5	2.84198	3.93697	11.481	9.64015	2.73686e-08	13.9173	up	Solyc07g042440
Solyc01g103030.2.1.6	2.22013	2.43262	11.4796	9.63922	2.73686e-08	13.9152	up	Solyc01g103030
Solyc03g031840.2.1.2	1.6359	6.28214	11.4472	9.61736	2.86621e-08	13.8645	normal	Solyc03g031840
Solyc10g085310.1.1.1	2.13509	3.93341	11.4218	9.60019	2.96956e-08	13.8246	up	Solyc10g085310
Solyc05g008380.2.1.9	-2.0349	4.5047	-11.3573	9.55649	3.27045e-08	13.7232	down	Solyc05g008380
Solyc03g112340.1.1.1	-1.50259	7.43326	-11.3506	9.55194	3.27656e-08	13.7126	normal	Solyc03g112340
Solyc01g107990.2.1.9	3.07183	5.04452	11.3492	9.551	3.27656e-08	13.7104	up	Solyc01g107990
Solyc01g096330.2.1.1	1.66032	4.79809	11.3483	9.55037	3.27656e-08	13.709	normal	Solyc01g096330
Solyc07g064170.2.1.3	1.19586	10.5045	11.337	9.5427	3.31965e-08	13.6912	normal	Solyc07g064170
Solyc05g051840.1.1.1	1.73552	4.24462	11.3328	9.53984	3.31965e-08	13.6845	normal	Solyc05g051840
Solyc12g008560.1.1.1	1.83756	9.18613	11.3322	9.53945	3.31965e-08	13.6836	normal	Solyc12g008560
Solyc11g007930.1.1.1	-1.85032	3.47322	-11.3267	9.53567	3.33538e-08	13.6748	normal	Solyc11g007930
Solyc06g007580.1.1.1	-1.54006	3.89904	-11.3239	9.53378	3.33659e-08	13.6705	normal	Solyc06g007580
Solyc06g072160.2.1.9	3.88408	4.39667	11.3078	9.52286	3.40804e-08	13.6451	up	Solyc06g072160
Solyc07g065090.1.1.1	2.61454	6.83585	11.2957	9.51456	3.46016e-08	13.6258	up	Solyc07g065090
Solyc08g065610.2.1.9	-1.69053	8.82749	-11.2503	9.48361	3.70118e-08	13.5539	normal	Solyc08g065610
Solyc03g114800.1.1.1	1.9127	3.52529	11.2229	9.46486	3.84932e-08	13.5104	normal	Solyc03g114800
Solyc10g086570.2.1.2	3.85766	6.78344	11.2181	9.46153	3.86387e-08	13.5027	up	Solyc10g086570
Solyc01g111270.2.1.2	3.65029	4.40142	11.2061	9.45329	3.92262e-08	13.4835	up	Solyc01g111270
Solyc06g051250.1.1.1	2.79933	4.42953	11.1832	9.43763	4.05094e-08	13.4472	up	Solyc06g051250
Solyc11g005700.1.1.1	-1.52807	4.76617	-11.1724	9.4302	4.10504e-08	13.4299	normal	Solyc11g005700
Solyc10g008740.2.1.3	1.82372	5.4396	11.1668	9.42631	4.11453e-08	13.4209	normal	Solyc10g008740
Solyc08g076450.2.1.7	-1.28388	6.78563	-11.1661	9.42587	4.11453e-08	13.4198	normal	Solyc08g076450
Solyc11g066860.1.1.2	3.15064	5.92957	11.1532	9.41697	4.18368e-08	13.3992	up	Solyc11g066860
Solyc08g067340.2.1.4	-4.04727	5.22672	-11.1475	9.41305	4.20322e-08	13.3901	down	Solyc08g067340
Solyc02g088790.2.1.6	-2.06576	6.14751	-11.1455	9.41166	4.20322e-08	13.3868	down	Solyc02g088790
Solyc01g005560.2.1.9	1.88937	7.83795	11.1302	9.40112	4.29026e-08	13.3623	normal	Solyc01g005560
Solyc10g018300.1.1.7	2.57369	4.19978	11.1036	9.38281	4.45826e-08	13.3198	up	Solyc10g018300
Solyc10g083230.1.1.1	1.99209	5.81955	11.0912	9.37425	4.51025e-08	13.2999	normal	Solyc10g083230
Solyc11g008290.1.1.1	-1.23732	3.73429	-11.0896	9.37308	4.51025e-08	13.2972	normal	Solyc11g008290
Solyc05g052990.2.1.3	1.77519	4.72117	11.0893	9.37292	4.51025e-08	13.2968	normal	Solyc05g052990
Solyc12g094380.1.1.4	4.23111	4.2516	11.0734	9.36188	4.60935e-08	13.2711	up	Solyc12g094380
Solyc03g097170.2.1.5	4.18039	3.2041	11.0614	9.35363	4.67117e-08	13.252	up	Solyc03g097170
Solyc07g005660.2.1.3	2.90932	6.33198	11.0604	9.3529	4.67117e-08	13.2503	up	Solyc07g005660
Solyc04g077020.2.1.4	2.96027	7.63986	11.0463	9.34313	4.76003e-08	13.2276	up	Solyc04g077020
Solyc01g044250.1.1.2	1.79121	11.3142	11.0329	9.33384	4.84521e-08	13.206	normal	Solyc01g044250
Solyc06g005160.2.1.9	1.6721	4.04381	11.0235	9.32733	4.90057e-08	13.1909	normal	Solyc06g005160
Solyc12g010850.1.1.3	2.16361	4.51988	10.9904	9.3043	5.14885e-08	13.1373	up	Solyc12g010850
Solyc08g068150.2.1.4	2.61787	6.71175	10.9811	9.29789	5.20663e-08	13.1224	up	Solyc08g068150
Solyc03g065340.2.1.9	3.52848	5.16705	10.9503	9.27642	5.44003e-08	13.0725	up	Solyc03g065340
Solyc02g038740.2.1.5	-4.39219	4.49605	-10.9493	9.27573	5.44003e-08	13.0709	down	Solyc02g038740
Solyc01g057000.2.1.4	1.4026	8.62821	10.9382	9.26796	5.51853e-08	13.0528	normal	Solyc01g057000
Solyc02g077790.1.1.1	-2.40364	6.60376	-10.9338	9.26487	5.53823e-08	13.0456	down	Solyc02g077790
Solyc08g081290.2.1.2	-1.79667	3.32662	-10.8759	9.2244	6.05765e-08	12.9515	normal	Solyc08g081290
Solyc07g052920.2.1.2	-1.43451	4.53669	-10.869	9.21952	6.10109e-08	12.9402	normal	Solyc07g052920
Solyc09g065670.2.1.3	3.15657	4.97459	10.8671	9.21823	6.10109e-08	12.9372	up	Solyc09g065670
Solyc07g062670.1.1.1	3.42703	6.54538	10.8564	9.21069	6.17002e-08	12.9197	up	Solyc07g062670
Solyc01g104950.2.1.7	3.3348	5.73031	10.8559	9.21032	6.17002e-08	12.9188	up	Solyc01g104950
Solyc08g067300.1.1.1	-2.31784	3.43186	-10.8375	9.19743	6.33375e-08	12.8888	down	Solyc08g067300
Solyc12g099430.1.1.4	3.61297	5.53488	10.834	9.19496	6.34792e-08	12.8831	up	Solyc12g099430
Solyc03g095770.2.1.3	-3.36455	5.46593	-10.8254	9.18892	6.41452e-08	12.8691	down	Solyc03g095770
Solyc01g090740.2.1.2	1.89157	4.82663	10.8187	9.1842	6.46236e-08	12.8581	normal	Solyc01g090740
Solyc11g069800.1.1.1	1.69669	6.4962	10.8093	9.17758	6.5344e-08	12.8427	normal	Solyc11g069800
Solyc09g015820.2.1.4	-1.00776	6.85207	-10.8076	9.17641	6.5344e-08	12.84	normal	Solyc09g015820
Solyc10g080940.1.1.4	2.18903	7.63179	10.8006	9.17147	6.58679e-08	12.8284	up	Solyc10g080940
Solyc01g006170.2.1.1	-1.81888	4.72097	-10.7834	9.15932	6.7506e-08	12.8002	normal	Solyc01g006170
Solyc01g111970.2.1.8	6.56288	5.71734	10.7724	9.15158	6.83791e-08	12.7822	up	Solyc01g111970
Solyc07g022900.2.1.6	3.91666	4.75946	10.7713	9.15081	6.83791e-08	12.7804	up	Solyc07g022900
Solyc01g066440.2.1.2	2.82297	4.51447	10.7527	9.1377	7.02385e-08	12.7499	up	Solyc01g066440
Solyc00g060810.2.1.2	-4.19804	6.20082	-10.7362	9.12598	7.19183e-08	12.7226	down	Solyc00g060810
Solyc04g009440.2.1.3	-2.19941	5.80212	-10.7284	9.12049	7.25896e-08	12.7099	down	Solyc04g009440
Solyc02g062800.2.1.2	-1.72454	5.93446	-10.7194	9.11408	7.34236e-08	12.695	normal	Solyc02g062800
Solyc01g009170.2.1.1	2.02257	5.62058	10.7149	9.11094	7.37123e-08	12.6876	up	Solyc01g009170
Solyc12g005340.1.1.1	-1.93601	3.98711	-10.6911	9.09406	7.63817e-08	12.6484	normal	Solyc12g005340
Solyc08g079430.2.1.4	3.49097	5.86226	10.6537	9.06745	8.07461e-08	12.5864	up	Solyc08g079430
Solyc01g008710.2.1.5	2.87185	6.73762	10.6531	9.06707	8.07461e-08	12.5855	up	Solyc01g008710
Solyc01g010770.2.1.5	2.17504	3.03582	10.6151	9.04	8.56584e-08	12.5225	up	Solyc01g010770
Solyc08g007890.2.1.1	-2.16496	4.09487	-10.6079	9.03487	8.63925e-08	12.5106	down	Solyc08g007890
Solyc03g083360.2.1.3	1.61011	3.97334	10.6002	9.02934	8.72162e-08	12.4977	normal	Solyc03g083360
Solyc03g119980.2.1.2	2.39366	3.97948	10.5907	9.02255	8.8303e-08	12.482	up	Solyc03g119980
Solyc03g115930.1.1.1	-2.11804	5.35843	-10.5698	9.00762	9.10979e-08	12.4472	down	Solyc03g115930
Solyc07g005180.2.1.3	2.68768	5.10079	10.5513	8.99437	9.36183e-08	12.4163	up	Solyc07g005180
Solyc02g080640.2.1.4	-1.68303	5.24614	-10.5447	8.98966	9.43342e-08	12.4054	normal	Solyc02g080640
Solyc01g100760.2.1.1	1.37197	2.17728	10.5325	8.98089	9.59515e-08	12.385	normal	Solyc01g100760
Solyc06g074530.1.1.1	1.77579	5.8441	10.5297	8.97888	9.60904e-08	12.3803	normal	Solyc06g074530
Solyc12g057150.1.1.1	-3.51852	7.84676	-10.5213	8.97291	9.71102e-08	12.3664	down	Solyc12g057150
Solyc08g005590.2.1.2	-1.92677	5.77958	-10.5176	8.97021	9.74079e-08	12.3601	normal	Solyc08g005590
Solyc11g050770.1.1.1	1.395	11.2547	10.514	8.96767	9.76685e-08	12.3542	normal	Solyc11g050770
Solyc01g098760.2.1.3	1.61394	5.21191	10.507	8.9626	9.82507e-08	12.3424	normal	Solyc01g098760
Solyc09g018070.1.1.1	1.32711	2.32477	10.5066	8.96236	9.82507e-08	12.3418	normal	Solyc09g018070
Solyc03g096960.2.1.4	-1.25223	3.1153	-10.4979	8.95609	9.93692e-08	12.3272	normal	Solyc03g096960
Solyc07g043120.1.1.1	-1.69187	6.39531	-10.4728	8.93798	1.0314e-07	12.2851	normal	Solyc07g043120
Solyc11g071850.1.1.1	1.93058	6.66938	10.4717	8.9372	1.0314e-07	12.2833	normal	Solyc11g071850
Solyc10g078240.1.1.3	2.24799	6.48155	10.4597	8.92856	1.04887e-07	12.2631	up	Solyc10g078240
Solyc03g114500.2.1.7	2.99243	4.36363	10.4405	8.91477	1.07938e-07	12.231	up	Solyc03g114500
Solyc12g036710.1.1.5	-1.36682	6.8937	-10.4157	8.89682	1.12147e-07	12.1892	normal	Solyc12g036710
Solyc09g010500.2.1.6	-1.45764	7.02942	-10.398	8.88401	1.14897e-07	12.1594	normal	Solyc09g010500
Solyc09g063130.2.1.3	2.04762	4.2019	10.3975	8.88363	1.14897e-07	12.1585	up	Solyc09g063130
Solyc08g076790.2.1.5	5.15158	5.0051	10.3906	8.87867	1.15862e-07	12.147	up	Solyc08g076790
Solyc04g079960.1.1.1	1.85603	4.2399	10.3626	8.85841	1.20966e-07	12.0998	normal	Solyc04g079960
Solyc06g008130.2.1.4	-2.44363	5.19372	-10.3611	8.85731	1.20966e-07	12.0972	down	Solyc06g008130
Solyc03g121910.1.1.1	-1.49496	6.04376	-10.3532	8.85159	1.222e-07	12.0839	normal	Solyc03g121910
Solyc05g008900.2.1.3	1.55125	5.39246	10.3382	8.84064	1.24942e-07	12.0584	normal	Solyc05g008900
Solyc03g123460.2.1.2	1.96329	4.39819	10.3356	8.8388	1.25096e-07	12.0541	normal	Solyc03g123460
Solyc03g113240.2.1.2	2.39726	4.62074	10.3158	8.82437	1.28936e-07	12.0205	up	Solyc03g113240
Solyc07g065410.1.1.1	-2.2465	6.31563	-10.3087	8.81925	1.30075e-07	12.0085	down	Solyc07g065410
Solyc03g120880.2.1.8	-1.32827	7.38336	-10.2994	8.81241	1.31746e-07	11.9926	normal	Solyc03g120880
Solyc07g005440.1.1.1	1.96588	3.91442	10.2939	8.80843	1.32563e-07	11.9834	normal	Solyc07g005440
Solyc02g092670.1.1.1	1.87014	6.76611	10.2882	8.80427	1.33444e-07	11.9737	normal	Solyc02g092670
Solyc09g064940.2.1.6	-1.78395	8.76786	-10.2806	8.79875	1.34752e-07	11.9608	normal	Solyc09g064940
Solyc04g016470.2.1.3	6.22027	5.47672	10.272	8.79247	1.36314e-07	11.9462	up	Solyc04g016470
Solyc07g051880.1.1.1	1.48864	5.83514	10.257	8.78151	1.39386e-07	11.9206	normal	Solyc07g051880
Solyc05g047530.2.1.2	3.32972	3.52981	10.2456	8.77316	1.41679e-07	11.9012	up	Solyc05g047530
Solyc12g015850.1.1.7	3.30969	4.9264	10.2192	8.75385	1.47686e-07	11.8562	up	Solyc12g015850
Solyc12g099390.1.1.5	-1.73456	9.6167	-10.2162	8.75168	1.47994e-07	11.8511	normal	Solyc12g099390
Solyc08g066430.1.1.1	-1.73505	3.01847	-10.1742	8.72085	1.58424e-07	11.7793	normal	Solyc08g066430
Solyc02g067180.2.1.9	2.26197	8.60053	10.1646	8.71383	1.60539e-07	11.7629	up	Solyc02g067180
Solyc03g096840.2.1.3	2.13483	5.64291	10.1595	8.71004	1.61481e-07	11.7541	up	Solyc03g096840
Solyc02g091700.2.1.2	2.41551	6.8266	10.1426	8.69759	1.65698e-07	11.7251	up	Solyc02g091700
Solyc01g102330.2.1.2	2.41161	5.93128	10.0928	8.6609	1.79788e-07	11.6396	up	Solyc01g102330
Solyc02g094240.1.1.1	1.37256	3.15496	10.0898	8.65865	1.80205e-07	11.6343	normal	Solyc02g094240
Solyc11g013810.1.1.5	-2.71051	5.277	-10.0684	8.64286	1.86347e-07	11.5975	down	Solyc11g013810
Solyc04g072620.1.1.1	-2.54534	3.09329	-10.0601	8.63671	1.88465e-07	11.5832	down	Solyc04g072620
Solyc03g026280.2.1.1	-4.08066	4.78979	-10.0577	8.63497	1.88687e-07	11.5791	down	Solyc03g026280
Solyc09g008830.2.1.3	-2.955	4.69495	-10.0558	8.63355	1.88768e-07	11.5758	down	Solyc09g008830
Solyc12g006550.1.1.8	-1.47817	8.42687	-10.0402	8.62195	1.93335e-07	11.5488	normal	Solyc12g006550
Solyc10g047250.1.1.1	2.41525	4.74363	10.0367	8.61935	1.93947e-07	11.5427	up	Solyc10g047250
Solyc04g074450.1.1.1	-4.07169	7.29609	-10.0308	8.61498	1.95359e-07	11.5325	down	Solyc04g074450
Solyc03g059100.1.1.1	-1.38813	5.55701	-10.0057	8.5964	2.03333e-07	11.4892	normal	Solyc03g059100
Solyc10g085900.1.1.1	2.1336	5.06331	10.0025	8.59395	2.03911e-07	11.4835	up	Solyc10g085900
Solyc06g065370.2.1.3	-1.33173	5.84847	-9.95652	8.55976	2.20001e-07	11.4038	normal	Solyc06g065370
Solyc07g063460.1.1.1	1.76321	5.25643	9.93178	8.5413	2.28917e-07	11.3607	normal	Solyc07g063460
Solyc05g005080.2.1.6	3.63044	5.85931	9.90413	8.52063	2.39113e-07	11.3125	up	Solyc05g005080
Solyc11g011190.1.1.1	1.96012	3.67428	9.90325	8.51998	2.39113e-07	11.311	normal	Solyc11g011190
Solyc12g056640.1.1.5	1.97868	8.34861	9.88997	8.51003	2.43979e-07	11.2878	normal	Solyc12g056640
Solyc08g008100.2.1.3	-1.90509	4.0152	-9.88333	8.50506	2.46111e-07	11.2762	normal	Solyc08g008100
Solyc06g036170.1.1.1	-1.15187	8.12914	-9.87021	8.49522	2.51063e-07	11.2533	normal	Solyc06g036170
Solyc11g011440.1.1.1	-2.46066	5.25913	-9.86031	8.4878	2.54694e-07	11.236	down	Solyc11g011440
Solyc11g063590.1.1.1	-1.87904	7.13758	-9.84989	8.47998	2.58548e-07	11.2177	normal	Solyc11g063590
Solyc08g062220.2.1.2	-1.8813	1.99484	-9.84848	8.47892	2.58548e-07	11.2152	normal	Solyc08g062220
Solyc04g055170.2.1.6	2.61084	5.96436	9.83207	8.46658	2.65278e-07	11.1865	up	Solyc04g055170
Solyc03g113220.2.1.6	-1.64456	6.03276	-9.82809	8.46359	2.66018e-07	11.1795	normal	Solyc03g113220
Solyc02g070800.2.1.9	3.75818	4.9964	9.82734	8.46303	2.66018e-07	11.1782	up	Solyc02g070800
Solyc03g117600.2.1.3	2.58503	4.79932	9.81999	8.4575	2.68705e-07	11.1653	up	Solyc03g117600
Solyc09g065560.2.1.9	2.56838	2.6948	9.817	8.45525	2.69197e-07	11.16	up	Solyc09g065560
Solyc12g014230.1.1.4	-2.08374	6.15337	-9.81585	8.45438	2.69197e-07	11.158	down	Solyc12g014230
Solyc08g082080.2.1.7	2.19233	6.39352	9.78763	8.43312	2.81001e-07	11.1084	up	Solyc08g082080
Solyc01g111420.2.1.2	-1.23739	5.02635	-9.78726	8.43284	2.81001e-07	11.1078	normal	Solyc01g111420
Solyc05g012560.1.1.1	-1.15363	7.7766	-9.78652	8.43229	2.81001e-07	11.1065	normal	Solyc05g012560
Solyc02g089660.1.1.1	2.36436	6.76586	9.77825	8.42605	2.84314e-07	11.0919	up	Solyc02g089660
Solyc01g067080.2.1.2	-2.48436	5.86376	-9.76353	8.41493	2.90918e-07	11.066	down	Solyc01g067080
Solyc11g073160.1.1.6	3.36143	3.97921	9.75957	8.41195	2.92157e-07	11.059	up	Solyc11g073160
Solyc01g098560.2.1.9	3.00809	3.60883	9.7356	8.39382	3.03812e-07	11.0167	up	Solyc01g098560
Solyc01g109160.2.1.3	-2.02397	1.98951	-9.73316	8.39197	3.03827e-07	11.0124	down	Solyc01g109160
Solyc07g062530.2.1.9	1.57729	9.98366	9.73258	8.39153	3.03827e-07	11.0114	normal	Solyc07g062530
Solyc03g007870.2.1.3	-1.45861	6.62514	-9.73071	8.39011	3.04028e-07	11.0081	normal	Solyc03g007870
Solyc04g051670.2.1.9	-2.05218	6.26721	-9.72164	8.38325	3.0807e-07	10.9921	down	Solyc04g051670
Solyc10g009280.2.1.4	-1.15188	5.90821	-9.7201	8.38208	3.08104e-07	10.9893	normal	Solyc10g009280
Solyc01g109680.2.1.2	-2.10335	3.20398	-9.71848	8.38085	3.08179e-07	10.9865	down	Solyc01g109680
Solyc10g008140.2.1.5	-1.14913	9.79057	-9.67633	8.34887	3.30875e-07	10.9119	normal	Solyc10g008140
Solyc10g075090.1.1.1	2.40131	6.59457	9.67184	8.34546	3.32632e-07	10.9039	up	Solyc10g075090
Solyc10g006330.2.1.2	1.90414	3.2468	9.66055	8.33687	3.38406e-07	10.8839	normal	Solyc10g006330
Solyc04g058170.1.1.1	-1.88446	2.45008	-9.64611	8.32588	3.45759e-07	10.8582	normal	Solyc04g058170
Solyc12g015860.1.1.9	2.37807	6.81019	9.64537	8.32532	3.45759e-07	10.8569	up	Solyc12g015860
Solyc06g051010.1.1.1	2.05056	3.36047	9.64117	8.32212	3.47435e-07	10.8494	up	Solyc06g051010
Solyc01g057910.2.1.3	1.80516	4.10581	9.6354	8.31772	3.49488e-07	10.8392	normal	Solyc01g057910
Solyc04g078460.2.1.4	2.79437	5.67796	9.63492	8.31736	3.49488e-07	10.8383	up	Solyc04g078460
Solyc09g075970.2.1.7	-1.95233	3.31538	-9.62466	8.30954	3.54944e-07	10.8201	normal	Solyc09g075970
Solyc05g053550.2.1.2	2.36473	7.62747	9.61986	8.30588	3.56744e-07	10.8115	up	Solyc05g053550
Solyc03g113620.2.1.3	1.46997	6.52394	9.61764	8.30419	3.56744e-07	10.8076	normal	Solyc03g113620
Solyc10g083650.1.1.1	1.13909	8.31285	9.61749	8.30407	3.56744e-07	10.8073	normal	Solyc10g083650
Solyc12g014260.1.1.1	1.98776	3.79831	9.60804	8.29686	3.61816e-07	10.7905	normal	Solyc12g014260
Solyc08g076090.2.1.3	-1.69973	5.14282	-9.6045	8.29415	3.6317e-07	10.7842	normal	Solyc08g076090
Solyc10g051020.1.1.5	-3.88346	3.79157	-9.59277	8.28519	3.69018e-07	10.7633	down	Solyc10g051020
Solyc11g012260.1.1.1	2.44306	4.07098	9.59259	8.28506	3.69018e-07	10.763	up	Solyc11g012260
Solyc08g005800.2.1.9	3.55264	6.14448	9.58993	8.28302	3.69837e-07	10.7582	up	Solyc08g005800
AFFX-ThrX-3_st	3.28082	4.40151	9.58674	8.28058	3.70315e-07	10.7525	up	AFFX-ThrX-3_st
Solyc12g040510.1.1.1	-1.06878	7.58636	-9.5864	8.28032	3.70315e-07	10.7519	normal	Solyc12g040510
Solyc02g083380.2.1.2	-2.26854	6.54452	-9.58083	8.27607	3.73045e-07	10.742	down	Solyc02g083380
Solyc04g082020.2.1.5	-1.61464	7.10048	-9.57239	8.26961	3.77706e-07	10.7269	normal	Solyc04g082020
Solyc09g090540.2.1.1	-1.86498	3.28228	-9.55456	8.25596	3.88052e-07	10.695	normal	Solyc09g090540
Solyc00g020040.1.1.1	-1.55762	9.47585	-9.5543	8.25575	3.88052e-07	10.6946	normal	Solyc00g020040
Solyc02g065580.2.1.4	-1.18522	7.02881	-9.55142	8.25355	3.8908e-07	10.6894	normal	Solyc02g065580
Solyc02g031960.2.1.2	-3.86267	3.80696	-9.54918	8.25183	3.89676e-07	10.6854	down	Solyc02g031960
Solyc01g008680.2.1.5	-2.37962	4.61737	-9.54297	8.24707	3.93025e-07	10.6743	down	Solyc01g008680
Solyc09g089620.1.1.1	-2.00547	2.51133	-9.51566	8.22611	4.1144e-07	10.6254	down	Solyc09g089620
Solyc08g005150.2.1.7	-2.01996	4.71871	-9.51433	8.22509	4.1144e-07	10.623	down	Solyc08g005150
Solyc10g006960.1.1.1	1.46539	5.16151	9.51223	8.22347	4.11981e-07	10.6192	normal	Solyc10g006960
Solyc04g011520.2.1.6	-1.91167	5.92755	-9.51001	8.22176	4.12617e-07	10.6152	normal	Solyc04g011520
Solyc08g080670.1.1.1	2.49344	2.9857	9.50719	8.2196	4.13686e-07	10.6102	up	Solyc08g080670
Solyc10g006240.2.1.7	-1.83309	6.61856	-9.50471	8.21769	4.14521e-07	10.6057	normal	Solyc10g006240
Solyc09g005560.2.1.3	-1.72739	2.37362	-9.49963	8.21379	4.17272e-07	10.5966	normal	Solyc09g005560
Solyc06g076820.1.1.1	1.29017	4.53137	9.48891	8.20554	4.24262e-07	10.5774	normal	Solyc06g076820
Solyc12g010690.1.1.2	2.26767	3.81591	9.4846	8.20222	4.26504e-07	10.5696	up	Solyc12g010690
Solyc06g075010.2.1.8	1.9232	3.43619	9.45707	8.181	4.45905e-07	10.5201	normal	Solyc06g075010
Solyc04g079640.2.1.2	-1.97032	3.54143	-9.45688	8.18086	4.45905e-07	10.5197	normal	Solyc04g079640
Solyc06g066030.2.1.9	2.0876	5.81166	9.44736	8.17351	4.52445e-07	10.5026	up	Solyc06g066030
Solyc02g068310.2.1.3	-2.08469	2.89465	-9.44279	8.16999	4.55064e-07	10.4944	down	Solyc02g068310
Solyc10g084440.1.1.1	-1.633	3.54006	-9.41096	8.14539	4.80461e-07	10.4369	normal	Solyc10g084440
Solyc12g044850.1.1.2	-1.45926	7.04946	-9.39429	8.13248	4.93801e-07	10.4068	normal	Solyc12g044850
Solyc02g066930.2.1.4	-1.3503	5.86509	-9.3925	8.13109	4.94232e-07	10.4036	normal	Solyc02g066930
Solyc05g015390.2.1.3	-0.890542	9.20002	-9.38053	8.12181	5.03734e-07	10.3819	normal	Solyc05g015390
Solyc01g010640.2.1.1	-1.49184	5.23086	-9.37087	8.11432	5.11309e-07	10.3644	normal	Solyc01g010640
Solyc02g087780.2.1.5	2.64295	4.04741	9.36516	8.10988	5.15366e-07	10.354	up	Solyc02g087780
Solyc02g070430.2.1.3	3.64179	2.94709	9.3417	8.09166	5.36212e-07	10.3115	up	Solyc02g070430
Solyc05g055700.2.1.5	2.28145	3.49354	9.33726	8.08821	5.39244e-07	10.3034	up	Solyc05g055700
Solyc07g065540.1.1.1	1.80751	4.15202	9.3226	8.0768	5.52333e-07	10.2768	normal	Solyc07g065540
Solyc07g063410.2.1.3	2.08715	4.78465	9.31808	8.07328	5.54514e-07	10.2686	up	Solyc07g063410
Solyc10g009130.2.1.2	-3.00091	4.06687	-9.31785	8.0731	5.54514e-07	10.2682	down	Solyc10g009130
Solyc02g079750.2.1.4	1.24055	8.35584	9.31268	8.06907	5.58403e-07	10.2588	normal	Solyc02g079750
Solyc07g051840.2.1.5	-1.46151	7.67615	-9.31085	8.06765	5.58617e-07	10.2554	normal	Solyc07g051840
Solyc03g114750.2.1.3	2.91343	4.27861	9.30993	8.06693	5.58617e-07	10.2538	up	Solyc03g114750
Solyc09g008200.2.1.5	1.67172	8.03513	9.30341	8.06185	5.63911e-07	10.2419	normal	Solyc09g008200
Solyc00g094540.1.1.1	-1.22495	7.15329	-9.2975	8.05724	5.67082e-07	10.2311	normal	Solyc00g094540
Solyc06g068140.2.1.2	-1.4551	7.87978	-9.2967	8.05662	5.67082e-07	10.2297	normal	Solyc06g068140
Solyc10g080900.1.1.3	1.58587	6.5285	9.29652	8.05648	5.67082e-07	10.2294	normal	Solyc10g080900
Solyc04g074310.2.1.5	1.90037	4.38953	9.29429	8.05474	5.68082e-07	10.2253	normal	Solyc04g074310
Solyc03g006970.1.1.1	1.63438	2.82485	9.28112	8.04446	5.80387e-07	10.2013	normal	Solyc03g006970
Solyc06g071290.2.1.9	2.67045	4.44765	9.2614	8.02905	5.98337e-07	10.1653	up	Solyc06g071290
Solyc02g089780.2.1.3	2.94659	2.82242	9.26136	8.02902	5.98337e-07	10.1652	up	Solyc02g089780
Solyc04g008840.2.1.3	-1.43322	5.25017	-9.26047	8.02833	5.98337e-07	10.1636	normal	Solyc04g008840
Solyc08g080650.1.1.1	3.18202	8.55537	9.25781	8.02625	5.99871e-07	10.1588	up	Solyc08g080650
Solyc11g065530.1.1.1	1.19042	6.16575	9.24359	8.01513	6.11471e-07	10.1328	normal	Solyc11g065530
Solyc02g091340.2.1.9	-2.48228	5.07099	-9.24315	8.01478	6.11471e-07	10.132	down	Solyc02g091340
Solyc10g079420.1.1.1	-2.50364	5.3288	-9.24244	8.01423	6.11471e-07	10.1307	down	Solyc10g079420
Solyc08g075540.2.1.4	-3.01448	6.64438	-9.24228	8.0141	6.11471e-07	10.1304	down	Solyc08g075540
Solyc01g099780.2.1.5	-1.73105	6.11816	-9.20916	7.98815	6.47704e-07	10.0698	normal	Solyc01g099780
Solyc06g062770.2.1.2	-1.25507	7.42364	-9.20346	7.98367	6.52975e-07	10.0593	normal	Solyc06g062770
Solyc12g017240.1.1.3	-2.42189	7.29795	-9.19495	7.97699	6.6165e-07	10.0437	down	Solyc12g017240
Solyc07g045440.1.1.1	2.20509	7.52281	9.18834	7.9718	6.68152e-07	10.0316	up	Solyc07g045440
Solyc12g056250.1.1.7	2.18612	6.26815	9.18432	7.96863	6.71575e-07	10.0242	up	Solyc12g056250
Solyc03g118800.2.1.9	-1.00527	8.49839	-9.18309	7.96767	6.7161e-07	10.0219	normal	Solyc03g118800
Solyc05g005460.2.1.4	-2.16737	6.558	-9.18024	7.96543	6.73615e-07	10.0167	down	Solyc05g005460
Solyc06g073620.2.1.2	1.40167	4.07829	9.17109	7.95823	6.83394e-07	9.99991	normal	Solyc06g073620
Solyc04g079740.2.1.5	-1.76921	3.25671	-9.16612	7.95432	6.88017e-07	9.99077	normal	Solyc04g079740
Solyc08g036540.1.1.1	-1.82434	7.52792	-9.16499	7.95343	6.88017e-07	9.98869	normal	Solyc08g036540
Solyc04g071620.2.1.3	2.41111	6.46822	9.16371	7.95243	6.88133e-07	9.98634	up	Solyc04g071620
Solyc03g118720.2.1.3	-2.24161	4.65139	-9.16226	7.95129	6.88464e-07	9.98368	down	Solyc03g118720
Solyc01g091220.2.1.5	-1.66443	4.27006	-9.14514	7.9378	7.08662e-07	9.95218	normal	Solyc01g091220
Solyc01g100520.2.1.9	-1.39218	8.57084	-9.13823	7.93236	7.16069e-07	9.93947	normal	Solyc01g100520
Solyc03g097300.2.1.2	-1.18515	5.10157	-9.12792	7.92422	7.27759e-07	9.92046	normal	Solyc03g097300
Solyc01g108910.2.1.4	1.32415	7.87673	9.12589	7.92263	7.27759e-07	9.91673	normal	Solyc01g108910
Solyc02g078400.2.1.9	-2.93842	7.1187	-9.1258	7.92256	7.27759e-07	9.91657	down	Solyc02g078400
Solyc11g012440.1.1.1	1.25995	6.65609	9.12009	7.91805	7.33109e-07	9.90603	normal	Solyc11g012440
Solyc03g120420.2.1.2	1.30554	11.0451	9.11945	7.91754	7.33109e-07	9.90485	normal	Solyc03g120420
Solyc05g010250.1.1.1	1.34636	5.09115	9.11556	7.91447	7.36757e-07	9.89768	normal	Solyc05g010250
Solyc01g095280.2.1.9	1.81661	3.44554	9.10542	7.90646	7.48885e-07	9.87898	normal	Solyc01g095280
Solyc03g097920.1.1.1	-1.10307	7.67465	-9.0994	7.9017	7.5556e-07	9.86785	normal	Solyc03g097920
Solyc05g005260.1.1.1	-2.24201	5.79786	-9.08907	7.89353	7.68291e-07	9.84877	down	Solyc05g005260
Solyc02g071110.2.1.2	1.38556	5.47311	9.08138	7.88745	7.77496e-07	9.83457	normal	Solyc02g071110
Solyc06g068280.2.1.3	-1.69238	6.55967	-9.0768	7.88383	7.80914e-07	9.8261	normal	Solyc06g068280
Solyc08g077230.2.1.9	3.23041	3.33183	9.07669	7.88374	7.80914e-07	9.82589	up	Solyc08g077230
Solyc11g069040.2.1.9	2.69325	4.04567	9.0746	7.88208	7.82274e-07	9.82202	up	Solyc11g069040
Solyc06g076640.2.1.3	2.17983	7.75955	9.06609	7.87534	7.92863e-07	9.80628	up	Solyc06g076640
Solyc08g006820.2.1.7	2.26898	6.59881	9.05795	7.86889	8.02158e-07	9.79121	up	Solyc08g006820
Solyc01g008540.2.1.6	4.4578	3.08055	9.05744	7.86848	8.02158e-07	9.79026	up	Solyc01g008540
Solyc07g056420.2.1.2	-2.06382	6.3919	-9.04967	7.86232	8.11946e-07	9.77587	down	Solyc07g056420
Solyc04g005160.1.1.1	1.76948	5.37021	9.03427	7.8501	8.33407e-07	9.74731	normal	Solyc04g005160
Solyc03g122250.2.1.5	3.30274	5.01671	9.01728	7.83661	8.57949e-07	9.71578	up	Solyc03g122250
Solyc04g007500.1.1.1	-2.46107	4.96715	-9.00875	7.82982	8.68297e-07	9.69994	down	Solyc04g007500
Solyc03g043930.2.1.5	2.01258	2.99373	9.0085	7.82962	8.68297e-07	9.69947	up	Solyc03g043930
Solyc05g009680.1.1.1	2.03436	4.56687	8.97277	7.80116	9.25213e-07	9.63298	up	Solyc05g009680
Solyc08g076220.2.1.5	2.43193	4.4366	8.97135	7.80003	9.25743e-07	9.63033	up	Solyc08g076220
Solyc02g085910.2.1.2	-1.73177	5.74671	-8.96846	7.79773	9.28777e-07	9.62495	normal	Solyc02g085910
Solyc03g098460.2.1.8	-1.57707	4.75532	-8.95942	7.79052	9.42419e-07	9.6081	normal	Solyc03g098460
Solyc03g032040.2.1.5	3.1635	5.32951	8.93861	7.77389	9.77219e-07	9.56926	up	Solyc03g032040
Solyc05g056120.2.1.3	1.97797	5.19196	8.93677	7.77242	9.78548e-07	9.56583	normal	Solyc05g056120
Solyc06g063240.2.1.6	1.74665	6.39206	8.93241	7.76894	9.84447e-07	9.55769	normal	Solyc06g063240
Solyc11g012980.1.1.1	-2.26648	2.43854	-8.93067	7.76754	9.85638e-07	9.55442	down	Solyc11g012980
Solyc04g008460.2.1.4	-1.27756	3.7459	-8.92739	7.76492	9.8961e-07	9.5483	normal	Solyc04g008460
Solyc03g083100.2.1.5	2.12776	4.27751	8.92019	7.75916	1.00082e-06	9.53484	up	Solyc03g083100
Solyc03g111310.2.1.6	-1.04272	8.53652	-8.91561	7.75549	1.00574e-06	9.52626	normal	Solyc03g111310
Solyc04g074730.1.1.1	1.17895	10.1147	8.91536	7.7553	1.00574e-06	9.52581	normal	Solyc04g074730
Solyc06g083360.2.1.4	-1.74191	6.58634	-8.90227	7.74481	1.02828e-06	9.5013	normal	Solyc06g083360
Solyc04g071340.2.1.9	2.30711	3.95157	8.89769	7.74114	1.03495e-06	9.49272	up	Solyc04g071340
Solyc11g072240.1.1.2	1.35678	7.71413	8.87776	7.72515	1.07163e-06	9.45537	normal	Solyc11g072240
Solyc08g061110.1.1.1	-1.76087	5.72825	-8.86444	7.71445	1.09619e-06	9.43037	normal	Solyc08g061110
Solyc08g076580.2.1.3	-1.88804	3.05686	-8.8547	7.70663	1.11391e-06	9.41209	normal	Solyc08g076580
Solyc12g089130.1.1.4	-1.90821	3.35771	-8.85177	7.70427	1.11776e-06	9.40659	normal	Solyc12g089130
Solyc05g056020.2.1.3	1.39339	3.66705	8.83164	7.68808	1.15796e-06	9.36873	normal	Solyc05g056020
Solyc02g082080.1.1.1	0.907069	9.91897	8.82523	7.68291	1.16951e-06	9.35667	normal	Solyc02g082080
Solyc06g071070.1.1.1	1.59709	5.1142	8.81962	7.67839	1.17943e-06	9.34611	normal	Solyc06g071070
Solyc12g098520.1.1.2	-1.28323	7.71069	-8.79987	7.66246	1.2211e-06	9.30888	normal	Solyc12g098520
Solyc06g061230.2.1.2	1.99818	2.34245	8.79452	7.65815	1.23089e-06	9.2988	normal	Solyc06g061230
Solyc03g098240.2.1.6	1.39111	9.88944	8.79092	7.65524	1.23675e-06	9.29201	normal	Solyc03g098240
Solyc02g078370.1.1.1	1.76588	3.03343	8.78352	7.64927	1.25144e-06	9.27804	normal	Solyc02g078370
Solyc05g013240.2.1.3	3.68161	4.36566	8.75164	7.62348	1.32542e-06	9.21778	up	Solyc05g013240
Solyc01g049960.2.1.5	-1.77423	5.14079	-8.7443	7.61754	1.34109e-06	9.20389	normal	Solyc01g049960
Solyc02g089880.2.1.1	2.72911	4.07344	8.73963	7.61375	1.35022e-06	9.19504	up	Solyc02g089880
Solyc09g047930.1.1.1	1.61425	7.12218	8.73071	7.60652	1.37025e-06	9.17814	normal	Solyc09g047930
Solyc07g008990.1.1.2	3.16771	5.90559	8.72327	7.60049	1.38674e-06	9.16404	up	Solyc07g008990
Solyc11g006070.1.1.1	-1.07656	7.9015	-8.71338	7.59247	1.40988e-06	9.14529	normal	Solyc11g006070
Solyc07g065380.2.1.3	1.37694	6.87118	8.70971	7.58948	1.41688e-06	9.13832	normal	Solyc07g065380
Solyc04g010090.2.1.2	-1.33479	4.16402	-8.69431	7.57697	1.45551e-06	9.10907	normal	Solyc04g010090
Solyc01g066430.2.1.1	-2.47455	6.3393	-8.6832	7.56794	1.48327e-06	9.08795	down	Solyc01g066430
Solyc01g095070.2.1.3	0.993048	7.13799	8.66939	7.5567	1.51924e-06	9.0617	normal	Solyc01g095070
Solyc01g096520.2.1.7	-1.41424	6.54592	-8.66607	7.554	1.52582e-06	9.05538	normal	Solyc01g096520
Solyc01g109070.2.1.1	-1.43693	4.61438	-8.65295	7.54331	1.56088e-06	9.03039	normal	Solyc01g109070
Solyc04g071870.1.1.1	-0.863295	5.95833	-8.64955	7.54054	1.56789e-06	9.02392	normal	Solyc04g071870
Solyc05g052030.1.1.1	-1.65216	7.12432	-8.63837	7.53142	1.59814e-06	9.0026	normal	Solyc05g052030
Solyc09g090330.2.1.4	-2.12841	3.46383	-8.63669	7.53005	1.60016e-06	8.9994	down	Solyc09g090330
Solyc01g081060.2.1.4	-0.939181	9.75108	-8.6354	7.52899	1.60103e-06	8.99693	normal	Solyc01g081060
Solyc10g007180.2.1.4	-1.14753	8.79203	-8.62578	7.52114	1.62719e-06	8.97857	normal	Solyc10g007180
Solyc04g071590.1.1.1	-2.67007	2.53094	-8.61891	7.51553	1.64526e-06	8.96545	down	Solyc04g071590
Solyc02g092930.1.1.1	-2.17085	7.58328	-8.6165	7.51356	1.64964e-06	8.96085	down	Solyc02g092930
Solyc08g082700.2.1.6	-1.14275	9.41107	-8.61017	7.50838	1.6663e-06	8.94875	normal	Solyc08g082700
Solyc08g078870.1.1.1	-3.40443	6.57207	-8.60854	7.50705	1.6683e-06	8.94564	down	Solyc08g078870
Solyc01g005130.2.1.1	-1.6251	7.27834	-8.60598	7.50496	1.6725e-06	8.94075	normal	Solyc01g005130
Solyc06g073310.2.1.4	-1.05266	8.77381	-8.60522	7.50434	1.6725e-06	8.9393	normal	Solyc06g073310
Solyc06g068050.2.1.5	-1.22482	5.46474	-8.60398	7.50332	1.67311e-06	8.93692	normal	Solyc06g068050
Solyc02g069800.1.1.1	-1.09753	9.42989	-8.60306	7.50257	1.67311e-06	8.93517	normal	Solyc02g069800
Solyc05g018700.2.1.9	1.47397	7.66258	8.60208	7.50176	1.67311e-06	8.93329	normal	Solyc05g018700
Solyc06g074890.1.1.1	1.58276	4.58419	8.59657	7.49726	1.68743e-06	8.92276	normal	Solyc06g074890
Solyc02g065470.1.1.1	2.05584	3.63771	8.59311	7.49443	1.69534e-06	8.91614	up	Solyc02g065470
Solyc12g088840.1.1.1	-2.48524	4.78205	-8.58701	7.48943	1.71182e-06	8.90445	down	Solyc12g088840
Solyc10g006580.2.1.2	-1.22349	4.68409	-8.58471	7.48755	1.71608e-06	8.90006	normal	Solyc10g006580
Solyc09g082320.2.1.3	-1.21522	8.71689	-8.58264	7.48586	1.71964e-06	8.8961	normal	Solyc09g082320
Solyc11g010390.1.1.1	-1.64813	7.14786	-8.57616	7.48055	1.73761e-06	8.88369	normal	Solyc11g010390
Solyc08g067030.2.1.3	1.23641	4.40825	8.56583	7.47208	1.76859e-06	8.86389	normal	Solyc08g067030
Solyc06g065100.2.1.3	1.28241	5.93454	8.56133	7.46839	1.78043e-06	8.85527	normal	Solyc06g065100
Solyc04g008730.2.1.9	2.91278	3.97285	8.55534	7.46347	1.79742e-06	8.84378	up	Solyc04g008730
Solyc08g075860.2.1.5	-1.0832	9.9831	-8.55283	7.46141	1.8027e-06	8.83896	normal	Solyc08g075860
Solyc08g068850.2.1.4	-2.68408	2.09501	-8.55016	7.45922	1.80853e-06	8.83384	down	Solyc08g068850
Solyc05g010300.2.1.3	-1.07683	8.40301	-8.53314	7.44524	1.86431e-06	8.80116	normal	Solyc05g010300
Solyc02g089080.2.1.2	1.99914	4.38789	8.52805	7.44106	1.87896e-06	8.79138	normal	Solyc02g089080
Solyc03g007250.1.1.1	-1.48508	5.20406	-8.52598	7.43935	1.88107e-06	8.7874	normal	Solyc03g007250
Solyc08g005900.2.1.2	-1.43915	3.09946	-8.52556	7.43901	1.88107e-06	8.78659	normal	Solyc08g005900
Solyc10g011870.2.1.5	-1.08147	6.47535	-8.5158	7.43098	1.91274e-06	8.76781	normal	Solyc10g011870
Solyc02g093640.2.1.3	-1.38254	6.45612	-8.51458	7.42998	1.9137e-06	8.76548	normal	Solyc02g093640
Solyc07g063610.2.1.2	1.62763	4.85368	8.49688	7.4154	1.97247e-06	8.73139	normal	Solyc07g063610
Solyc07g025240.1.1.2	-1.38357	5.52421	-8.49674	7.41529	1.97247e-06	8.73114	normal	Solyc07g025240
Solyc03g095960.1.1.1	-1.43845	3.15668	-8.4942	7.4132	1.97846e-06	8.72625	normal	Solyc03g095960
Solyc08g080140.2.1.2	2.88255	6.22018	8.48706	7.40731	2.0019e-06	8.71248	up	Solyc08g080140
Solyc01g105420.2.1.2	-1.45666	3.6257	-8.47889	7.40057	2.02957e-06	8.69674	normal	Solyc01g105420
Solyc02g091140.2.1.4	-2.67501	3.14554	-8.45841	7.38366	2.10641e-06	8.65721	down	Solyc02g091140
Solyc02g081150.1.1.1	1.20408	3.91487	8.45595	7.38163	2.11256e-06	8.65245	normal	Solyc02g081150
Solyc04g082630.2.1.9	2.89394	4.29944	8.45212	7.37846	2.12425e-06	8.64505	up	Solyc04g082630
Solyc01g110000.2.1.9	2.73816	4.22141	8.44952	7.37632	2.13101e-06	8.64003	up	Solyc01g110000
Solyc03g114100.1.1.1	1.67376	4.00249	8.42963	7.35987	2.20938e-06	8.60157	normal	Solyc03g114100
Solyc12g008430.1.1.9	-4.71936	4.94647	-8.42641	7.3572	2.21908e-06	8.59534	down	Solyc12g008430
Solyc02g063420.2.1.2	-2.00781	7.59974	-8.42351	7.3548	2.22749e-06	8.58972	down	Solyc02g063420
Solyc10g085080.1.1.2	1.52698	2.61321	8.41311	7.34618	2.26815e-06	8.56957	normal	Solyc10g085080
Solyc09g075420.2.1.2	-2.89412	7.16193	-8.40915	7.3429	2.28039e-06	8.56192	down	Solyc09g075420
Solyc03g032010.2.1.1	2.08892	4.84905	8.40845	7.34232	2.28039e-06	8.56055	up	Solyc03g032010
Solyc06g083410.2.1.9	1.70825	3.65397	8.40559	7.33995	2.28887e-06	8.55502	normal	Solyc06g083410
Solyc03g043860.2.1.2	1.50722	2.20001	8.39946	7.33486	2.31184e-06	8.54311	normal	Solyc03g043860
Solyc02g078110.1.1.1	3.15424	5.58491	8.39598	7.33198	2.32318e-06	8.53638	up	Solyc02g078110
Solyc05g006650.2.1.6	1.69819	4.67745	8.39414	7.33045	2.32735e-06	8.5328	normal	Solyc05g006650
Solyc08g081850.1.1.1	1.66216	2.41041	8.38762	7.32504	2.35244e-06	8.52015	normal	Solyc08g081850
Solyc10g085910.1.1.4	1.75136	4.17107	8.38137	7.31985	2.37662e-06	8.50801	normal	Solyc10g085910
Solyc05g055910.2.1.3	1.74827	4.19149	8.37634	7.31567	2.39544e-06	8.49825	normal	Solyc05g055910
Solyc07g008250.2.1.2	1.89905	7.57818	8.36774	7.30853	2.43099e-06	8.48154	normal	Solyc07g008250
Solyc06g051020.2.1.2	1.37367	7.79783	8.34913	7.29304	2.51489e-06	8.44534	normal	Solyc06g051020
Solyc06g082190.2.1.3	4.07922	4.92357	8.33848	7.28418	2.5612e-06	8.42462	up	Solyc06g082190
Solyc06g007360.2.1.5	-1.28173	7.78087	-8.33782	7.28363	2.5612e-06	8.42333	normal	Solyc06g007360
Solyc10g005360.2.1.2	3.2224	3.57234	8.33228	7.27902	2.58412e-06	8.41255	up	Solyc10g005360
Solyc03g013390.1.1.1	-1.37036	3.12192	-8.33029	7.27736	2.58958e-06	8.40867	normal	Solyc03g013390
Solyc05g055830.2.1.6	-1.22481	5.99345	-8.32804	7.27548	2.59639e-06	8.40427	normal	Solyc05g055830
Solyc05g056310.2.1.9	-1.52245	8.37817	-8.32444	7.27248	2.60994e-06	8.39726	normal	Solyc05g056310
Solyc02g072080.1.1.1	-1.27334	4.60994	-8.30927	7.25982	2.68182e-06	8.36768	normal	Solyc02g072080
Solyc02g080890.2.1.6	-2.32216	6.13643	-8.30853	7.2592	2.68182e-06	8.36623	down	Solyc02g080890
Solyc05g052680.1.1.1	2.6524	3.28322	8.28589	7.2403	2.79639e-06	8.32203	up	Solyc05g052680
Solyc11g007780.1.1.9	-2.23515	6.07518	-8.28321	7.23806	2.80613e-06	8.31678	down	Solyc11g007780
Solyc12g015740.1.1.5	2.20138	3.4022	8.28068	7.23594	2.8151e-06	8.31183	up	Solyc12g015740
Solyc06g050170.2.1.9	2.62968	4.21183	8.27714	7.23298	2.82954e-06	8.30492	up	Solyc06g050170
Solyc09g091690.1.1.1	1.3103	4.0509	8.27607	7.23209	2.83064e-06	8.30282	normal	Solyc09g091690
Solyc07g064500.2.1.5	2.67428	3.91917	8.27182	7.22853	2.8491e-06	8.29451	up	Solyc07g064500
Solyc04g082920.2.1.6	-2.27342	4.88109	-8.26865	7.22588	2.86177e-06	8.2883	down	Solyc04g082920
Solyc12g007050.1.1.1	-3.04893	5.07617	-8.2668	7.22433	2.86718e-06	8.28469	down	Solyc12g007050
Solyc02g094000.1.1.1	-3.47009	6.40133	-8.24758	7.20823	2.97048e-06	8.24705	down	Solyc02g094000
Solyc10g055810.1.1.3	4.0973	5.11509	8.24479	7.20589	2.97571e-06	8.24158	up	Solyc10g055810
Solyc06g068470.2.1.2	1.71069	2.94735	8.24463	7.20576	2.97571e-06	8.24127	normal	Solyc06g068470
Solyc08g074790.2.1.2	-0.879268	8.34545	-8.24366	7.20495	2.97571e-06	8.23936	normal	Solyc08g074790
Solyc12g027550.1.1.1	1.72462	8.94766	8.24322	7.20458	2.97571e-06	8.23851	normal	Solyc12g027550
Solyc01g100240.2.1.9	-2.75237	3.36365	-8.24158	7.2032	2.97878e-06	8.23528	down	Solyc01g100240
Solyc03g114830.2.1.8	-1.2433	7.63015	-8.24097	7.20269	2.97878e-06	8.23409	normal	Solyc03g114830
Solyc09g014520.2.1.2	1.39847	8.30617	8.23687	7.19926	2.99749e-06	8.22606	normal	Solyc09g014520
Solyc03g063190.2.1.2	-2.00828	5.92096	-8.23045	7.19387	3.0299e-06	8.21346	down	Solyc03g063190
Solyc04g073990.2.1.5	1.09216	8.73002	8.20611	7.17343	3.17068e-06	8.16567	normal	Solyc04g073990
Solyc02g063130.2.1.9	-0.893704	9.8196	-8.20228	7.17021	3.18906e-06	8.15813	normal	Solyc02g063130
Solyc02g079490.2.1.2	-1.61431	3.80259	-8.19878	7.16726	3.20548e-06	8.15126	normal	Solyc02g079490
Solyc01g006810.2.1.8	2.74264	4.02264	8.19578	7.16474	3.21887e-06	8.14536	up	Solyc01g006810
Solyc09g009770.2.1.9	2.16434	7.28209	8.19424	7.16345	3.22321e-06	8.14233	up	Solyc09g009770
Solyc09g018730.2.1.4	-1.4442	5.45899	-8.1903	7.16013	3.2426e-06	8.13458	normal	Solyc09g018730
Solyc05g010450.1.1.1	-1.45112	6.36781	-8.18477	7.15548	3.27222e-06	8.12369	normal	Solyc05g010450
Solyc04g011550.2.1.2	1.44968	5.54185	8.15599	7.13123	3.45447e-06	8.067	normal	Solyc04g011550
Solyc06g053820.2.1.4	-1.41677	5.43826	-8.13607	7.11442	3.58497e-06	8.0277	normal	Solyc06g053820
Solyc04g073950.1.1.1	-1.34077	5.21496	-8.12468	7.1048	3.65934e-06	8.0052	normal	Solyc04g073950
Solyc02g082130.1.1.1	-1.26935	4.93159	-8.11269	7.09466	3.73972e-06	7.98149	normal	Solyc02g082130
Solyc09g009850.2.1.4	-1.23191	5.64411	-8.10992	7.09232	3.75388e-06	7.97601	normal	Solyc09g009850
Solyc04g076010.2.1.2	-1.67087	5.69994	-8.10604	7.08903	3.77628e-06	7.96833	normal	Solyc04g076010
Solyc03g093560.1.1.1	-2.53208	6.13036	-8.10395	7.08726	3.78557e-06	7.96419	down	Solyc03g093560
Solyc01g081450.2.1.4	-1.25853	7.44721	-8.103	7.08646	3.78648e-06	7.96232	normal	Solyc01g081450
Solyc01g099370.2.1.1	-2.40278	7.20885	-8.09933	7.08335	3.80757e-06	7.95505	down	Solyc01g099370
Solyc03g121890.1.1.1	-1.27136	8.35187	-8.09783	7.08208	3.81258e-06	7.95208	normal	Solyc03g121890
Solyc10g009190.1.1.1	2.05962	3.93255	8.09668	7.08111	3.81503e-06	7.9498	up	Solyc10g009190
Solyc09g074930.2.1.4	1.7388	5.02069	8.09255	7.07761	3.83975e-06	7.94162	normal	Solyc09g074930
Solyc08g078510.2.1.3	-1.96614	4.57679	-8.08729	7.07315	3.87317e-06	7.9312	normal	Solyc08g078510
Solyc04g074520.1.1.1	-1.07516	7.19547	-8.08587	7.07195	3.87769e-06	7.9284	normal	Solyc04g074520
Solyc05g051500.2.1.4	-1.32839	6.15111	-8.08296	7.06948	3.89025e-06	7.92262	normal	Solyc05g051500
Solyc12g010540.1.1.1	-1.85473	5.49967	-8.08259	7.06917	3.89025e-06	7.92188	normal	Solyc12g010540
Solyc07g066080.2.1.4	-1.5905	6.67217	-8.07446	7.06228	3.94618e-06	7.90578	normal	Solyc07g066080
Solyc02g080800.2.1.7	-1.50544	6.19786	-8.06505	7.05429	4.0116e-06	7.88709	normal	Solyc02g080800
Solyc09g074450.1.1.1	1.28866	6.34924	8.06442	7.05377	4.0116e-06	7.88586	normal	Solyc09g074450
Solyc11g007990.1.1.9	2.75342	4.3519	8.06348	7.05296	4.01266e-06	7.88399	up	Solyc11g007990
Solyc07g064630.2.1.5	-1.1359	6.09965	-8.05942	7.04952	4.03828e-06	7.87593	normal	Solyc07g064630
Solyc05g026240.1.1.1	2.02714	4.15294	8.05383	7.04477	4.07622e-06	7.86483	up	Solyc05g026240
Solyc12g088020.1.1.1	1.39996	4.71998	8.05237	7.04353	4.08147e-06	7.86193	normal	Solyc12g088020
Solyc05g021190.1.1.2	1.13225	12.5291	8.04633	7.0384	4.12351e-06	7.84993	normal	Solyc05g021190
Solyc07g062130.2.1.2	2.52271	4.97496	8.04485	7.03714	4.12897e-06	7.847	up	Solyc07g062130
Solyc03g025840.2.1.4	1.54886	7.97396	8.04062	7.03355	4.15683e-06	7.83858	normal	Solyc03g025840
Solyc04g054810.2.1.2	0.996502	9.41562	8.03387	7.0278	4.20557e-06	7.82516	normal	Solyc04g054810
Solyc07g021380.1.1.1	0.78728	3.14324	8.02957	7.02415	4.23446e-06	7.81662	normal	Solyc07g021380
Solyc10g005050.2.1.6	1.69569	4.67755	8.02686	7.02185	4.25038e-06	7.81123	normal	Solyc10g005050
Solyc06g076620.2.1.3	-1.39758	6.32719	-8.02579	7.02094	4.25268e-06	7.8091	normal	Solyc06g076620
Solyc02g092110.2.1.2	-1.86613	2.82644	-8.01759	7.01396	4.31488e-06	7.79278	normal	Solyc02g092110
Solyc07g063340.2.1.3	1.91355	6.21664	8.01171	7.00895	4.35817e-06	7.78107	normal	Solyc07g063340
Solyc06g071750.2.1.2	1.63829	6.04965	8.00557	7.00372	4.4042e-06	7.76883	normal	Solyc06g071750
Solyc12g009240.1.1.1	-3.17378	5.94283	-7.99251	6.99259	4.51155e-06	7.74281	down	Solyc12g009240
Solyc12g015690.1.1.1	1.7888	4.11937	7.98488	6.98608	4.57157e-06	7.72758	normal	Solyc12g015690
Solyc06g007680.1.1.1	1.62628	3.12109	7.98421	6.98551	4.57157e-06	7.72626	normal	Solyc06g007680
Solyc12g009180.1.1.3	2.36579	7.45789	7.98134	6.98306	4.59036e-06	7.72053	up	Solyc12g009180
Solyc12g099080.1.1.6	-1.5217	9.58846	-7.97963	6.9816	4.59875e-06	7.71712	normal	Solyc12g099080
Solyc03g119530.2.1.2	-0.849631	8.44221	-7.97298	6.97592	4.65217e-06	7.70383	normal	Solyc03g119530
Solyc02g032860.2.1.5	-1.54239	3.99904	-7.972	6.97508	4.65403e-06	7.70187	normal	Solyc02g032860
Solyc11g069430.1.1.3	-0.82998	11.7666	-7.96906	6.97257	4.67385e-06	7.696	normal	Solyc11g069430
Solyc04g051490.2.1.8	-3.15783	5.57376	-7.96665	6.97051	4.68889e-06	7.69119	down	Solyc04g051490
Solyc07g053550.1.1.1	-1.54245	6.68177	-7.96338	6.96772	4.71199e-06	7.68465	normal	Solyc07g053550
Solyc08g005980.2.1.2	-1.52205	3.4509	-7.96227	6.96677	4.71508e-06	7.68244	normal	Solyc08g005980
Solyc10g055760.1.1.3	-2.40245	6.48474	-7.94785	6.95444	4.84347e-06	7.65362	down	Solyc10g055760
Solyc03g097110.2.1.5	-1.37077	7.16551	-7.946	6.95286	4.85381e-06	7.64991	normal	Solyc03g097110
Solyc12g042430.1.1.1	1.50451	3.51108	7.94364	6.95084	4.86901e-06	7.6452	normal	Solyc12g042430
Solyc05g012600.2.1.4	1.72701	2.87569	7.93997	6.9477	4.89696e-06	7.63785	normal	Solyc05g012600
Solyc11g066890.1.1.1	1.15622	8.34951	7.92986	6.93905	4.98798e-06	7.61762	normal	Solyc11g066890
Solyc09g011240.2.1.7	2.00611	4.79816	7.92184	6.93217	5.05893e-06	7.60154	up	Solyc09g011240
Solyc09g066100.2.1.2	-1.08327	7.82701	-7.92118	6.93161	5.05893e-06	7.60021	normal	Solyc09g066100
Solyc03g118120.2.1.2	1.75603	4.48744	7.91874	6.92952	5.07571e-06	7.59533	normal	Solyc03g118120
Solyc07g056490.2.1.2	1.05459	5.62389	7.91533	6.9266	5.10229e-06	7.5885	normal	Solyc07g056490
Solyc09g010660.2.1.4	1.92703	4.28304	7.91343	6.92496	5.10535e-06	7.58468	normal	Solyc09g010660
Solyc08g080170.2.1.9	3.12964	5.88596	7.91307	6.92466	5.10535e-06	7.58397	up	Solyc08g080170
Solyc12g096690.1.1.3	-1.14799	5.68503	-7.91275	6.92439	5.10535e-06	7.58333	normal	Solyc12g096690
Solyc01g088660.2.1.2	1.55722	5.56977	7.90932	6.92144	5.13105e-06	7.57644	normal	Solyc01g088660
AFFX-r2-Ec-bioC-3_st	-2.10956	2.91124	-7.9087	6.92091	5.13105e-06	7.57521	down	AFFX-r2-Ec-bioC-3_st
Solyc00g026160.2.1.4	5.65584	5.81447	7.90489	6.91764	5.16213e-06	7.56756	up	Solyc00g026160
Solyc12g099160.1.1.9	4.00541	5.47098	7.90031	6.91371	5.20134e-06	7.55837	up	Solyc12g099160
Solyc09g005320.2.1.9	2.79414	4.9368	7.89613	6.91012	5.23674e-06	7.54998	up	Solyc09g005320
Solyc02g067750.2.1.7	-3.66046	4.43021	-7.89381	6.90813	5.24405e-06	7.54533	down	Solyc02g067750
Solyc01g107820.2.1.1	-1.09491	6.62817	-7.89336	6.90775	5.24405e-06	7.54442	normal	Solyc01g107820
Solyc05g053740.2.1.2	-1.00983	7.82955	-7.89318	6.90759	5.24405e-06	7.54406	normal	Solyc05g053740
Solyc03g080100.2.1.5	1.73396	8.27335	7.89164	6.90627	5.2523e-06	7.54096	normal	Solyc03g080100
Solyc10g084690.1.1.3	2.25246	4.21655	7.88966	6.90457	5.26517e-06	7.53698	up	Solyc10g084690
Solyc03g007980.1.1.1	-1.15528	7.14653	-7.88298	6.89883	5.32736e-06	7.52357	normal	Solyc03g007980
Solyc05g009520.1.1.1	-1.28624	3.34348	-7.88021	6.89645	5.34876e-06	7.518	normal	Solyc05g009520
Solyc01g086970.2.1.1	-0.915971	8.26756	-7.87669	6.89343	5.37825e-06	7.51093	normal	Solyc01g086970
AFFX-r2-Bs-thr-5_s_st	3.52241	4.52486	7.87506	6.89203	5.38769e-06	7.50767	up	AFFX-r2-Bs-thr-5_s_st
Solyc12g056510.1.1.2	1.80536	6.89377	7.873	6.89026	5.4018e-06	7.50353	normal	Solyc12g056510
Solyc06g074030.1.1.1	-3.52752	7.62648	-7.86791	6.88588	5.44855e-06	7.49329	down	Solyc06g074030
Solyc02g070500.1.1.1	1.48718	6.09559	7.85977	6.87887	5.52913e-06	7.4769	normal	Solyc02g070500
Solyc09g011030.2.1.6	-1.34969	6.44378	-7.85577	6.87544	5.55725e-06	7.46887	normal	Solyc09g011030
Solyc07g009380.2.1.3	2.74772	3.94065	7.85574	6.87541	5.55725e-06	7.4688	up	Solyc07g009380
Solyc10g081040.1.1.1	-2.1381	6.88779	-7.85442	6.87427	5.56372e-06	7.46615	down	Solyc10g081040
Solyc03g119690.1.1.1	1.31857	7.39132	7.84769	6.86848	5.63032e-06	7.45259	normal	Solyc03g119690
Solyc01g102310.2.1.2	-1.29147	5.58695	-7.84418	6.86545	5.66e-06	7.44552	normal	Solyc01g102310
Solyc02g091180.1.1.1	-1.74052	2.61234	-7.84358	6.86494	5.66e-06	7.44432	normal	Solyc02g091180
Solyc09g011220.2.1.4	-1.59462	4.29738	-7.82839	6.85184	5.81677e-06	7.4137	normal	Solyc09g011220
Solyc09g005740.1.1.1	-1.3505	4.93546	-7.82836	6.85182	5.81677e-06	7.41364	normal	Solyc09g005740
Solyc01g103440.2.1.4	-1.52323	3.99272	-7.82258	6.84684	5.87326e-06	7.40199	normal	Solyc01g103440
Solyc04g081320.2.1.5	1.40797	4.04021	7.82205	6.84637	5.87326e-06	7.40091	normal	Solyc04g081320
Solyc03g118810.1.1.1	-1.76722	5.75711	-7.7959	6.8238	6.17776e-06	7.34812	normal	Solyc03g118810
Solyc05g053440.2.1.3	-1.0184	5.29305	-7.79409	6.82223	6.19123e-06	7.34446	normal	Solyc05g053440
Solyc03g118470.2.1.5	-2.71068	5.94782	-7.79137	6.81988	6.21598e-06	7.33896	down	Solyc03g118470
Solyc01g106900.2.1.6	-1.22786	7.05829	-7.78557	6.81487	6.27918e-06	7.32723	normal	Solyc01g106900
Solyc10g078740.1.1.9	1.68118	3.85842	7.77991	6.80997	6.34133e-06	7.31578	normal	Solyc10g078740
Solyc07g042460.1.1.9	2.51801	2.84258	7.77725	6.80767	6.36587e-06	7.31042	up	Solyc07g042460
Solyc02g065780.1.1.1	3.01259	5.53486	7.77604	6.80662	6.37229e-06	7.30795	up	Solyc02g065780
Solyc07g006600.1.1.1	1.24419	5.34829	7.76991	6.80132	6.44137e-06	7.29556	normal	Solyc07g006600
Solyc05g009350.2.1.7	-1.90617	5.03555	-7.76812	6.79977	6.45524e-06	7.29193	normal	Solyc05g009350
Solyc06g051720.2.1.6	1.23907	6.28365	7.76695	6.79876	6.46115e-06	7.28957	normal	Solyc06g051720
Solyc08g015960.2.1.3	-2.30702	4.00313	-7.7613	6.79386	6.52512e-06	7.27813	down	Solyc08g015960
Solyc01g104620.2.1.2	-1.642	6.10551	-7.75435	6.78784	6.60695e-06	7.26404	normal	Solyc01g104620
Solyc10g006130.1.1.1	-1.77789	8.22567	-7.75096	6.7849	6.64245e-06	7.25716	normal	Solyc10g006130
Solyc05g010420.1.1.1	1.35936	10.9364	7.74936	6.78351	6.65434e-06	7.25392	normal	Solyc05g010420
Solyc01g100080.2.1.3	-2.07101	5.01894	-7.74175	6.77691	6.74672e-06	7.23849	down	Solyc01g100080
Solyc01g111720.2.1.8	-1.13801	6.14304	-7.73961	6.77506	6.7535e-06	7.23415	normal	Solyc01g111720
Solyc02g084500.2.1.7	-1.30075	6.59378	-7.73926	6.77476	6.7535e-06	7.23345	normal	Solyc02g084500
Solyc00g136260.1.1.1	1.82872	7.97248	7.73914	6.77465	6.7535e-06	7.2332	normal	Solyc00g136260
Solyc01g079660.2.1.1	-3.2596	5.33401	-7.73759	6.77331	6.765e-06	7.23005	down	Solyc01g079660
Solyc06g060680.1.1.1	-1.38685	6.63819	-7.73477	6.77086	6.7901e-06	7.22434	normal	Solyc06g060680
Solyc04g078970.1.1.1	-1.28874	4.19215	-7.73434	6.77049	6.7901e-06	7.22346	normal	Solyc04g078970
Solyc03g082620.2.1.8	2.16446	5.68066	7.73228	6.7687	6.8086e-06	7.21928	up	Solyc03g082620
Solyc07g005530.2.1.9	1.65204	7.88562	7.72254	6.76025	6.9328e-06	7.19951	normal	Solyc07g005530
Solyc01g098750.2.1.4	-1.64793	6.83509	-7.71941	6.75752	6.96671e-06	7.19315	normal	Solyc01g098750
Solyc01g099670.2.1.5	-0.801619	10.1704	-7.71724	6.75564	6.98734e-06	7.18874	normal	Solyc01g099670
Solyc08g065620.1.1.1	-1.32954	4.71506	-7.70932	6.74876	7.08267e-06	7.17266	normal	Solyc08g065620
Solyc03g116100.2.1.3	1.58522	3.02589	7.70908	6.74855	7.08267e-06	7.17217	normal	Solyc03g116100
Solyc01g010760.2.1.6	-1.42616	6.43362	-7.70797	6.74758	7.08302e-06	7.1699	normal	Solyc01g010760
Solyc05g055210.1.1.1	-0.937422	6.76817	-7.70768	6.74733	7.08302e-06	7.16932	normal	Solyc05g055210
Solyc01g102960.2.1.1	1.38478	8.32062	7.70603	6.7459	7.09663e-06	7.16597	normal	Solyc01g102960
Solyc06g061190.1.1.1	-1.50471	7.48028	-7.70382	6.74397	7.11838e-06	7.16147	normal	Solyc06g061190
Solyc03g005660.2.1.2	1.68892	4.50692	7.70306	6.74331	7.1195e-06	7.15991	normal	Solyc03g005660
Solyc01g097880.2.1.5	1.01161	8.58209	7.70115	6.74165	7.13339e-06	7.15604	normal	Solyc01g097880
Solyc06g076790.1.1.1	1.59952	4.65001	7.70071	6.74127	7.13339e-06	7.15515	normal	Solyc06g076790
Solyc03g118380.1.1.1	-1.57725	7.07202	-7.6937	6.73517	7.22447e-06	7.14088	normal	Solyc03g118380
Solyc02g021550.2.1.3	-1.08759	8.57998	-7.68679	6.72916	7.31518e-06	7.12682	normal	Solyc02g021550
Solyc07g065460.1.1.1	1.72252	3.687	7.6785	6.72194	7.4276e-06	7.10995	normal	Solyc07g065460
AFFX-r2-Ec-bioD-3_st	-2.74237	4.03512	-7.67719	6.72079	7.43712e-06	7.10727	down	AFFX-r2-Ec-bioD-3_st
Solyc01g087850.2.1.1	1.59137	3.83283	7.65822	6.70426	7.71527e-06	7.0686	normal	Solyc01g087850
AFFX-r2-Ec-bioD-5_st	1.58838	4.05359	7.65579	6.70214	7.74251e-06	7.06364	normal	AFFX-r2-Ec-bioD-5_st
Solyc08g066260.2.1.7	-2.65592	3.93796	-7.65082	6.69781	7.80948e-06	7.05352	down	Solyc08g066260
Solyc08g006000.2.1.4	-0.753802	10.526	-7.64774	6.69512	7.84741e-06	7.04723	normal	Solyc08g006000
Solyc05g055440.1.1.1	-1.28386	7.76109	-7.63533	6.68428	8.03485e-06	7.02188	normal	Solyc05g055440
Solyc03g045060.2.1.8	-1.11316	6.24531	-7.62033	6.67117	8.26982e-06	6.99124	normal	Solyc03g045060
Solyc01g086670.2.1.1	-0.897869	1.75492	-7.61854	6.6696	8.2886e-06	6.98757	normal	Solyc01g086670
Solyc11g006660.1.1.1	-0.723995	7.20825	-7.61524	6.66672	8.33253e-06	6.98083	normal	Solyc11g006660
Solyc04g082690.1.1.1	2.58972	5.31346	7.60603	6.65866	8.47718e-06	6.96199	up	Solyc04g082690
Solyc12g033040.1.1.2	1.97613	7.62378	7.60461	6.65742	8.49006e-06	6.95908	normal	Solyc12g033040
Solyc06g069430.2.1.9	-2.68561	5.10271	-7.59504	6.64904	8.63727e-06	6.93948	down	Solyc06g069430
Solyc11g007920.1.1.1	-1.48467	7.43663	-7.59476	6.64879	8.63727e-06	6.9389	normal	Solyc11g007920
Solyc03g121330.2.1.3	-1.17816	8.4245	-7.5899	6.64454	8.71062e-06	6.92896	normal	Solyc03g121330
Solyc11g008820.1.1.5	3.05321	3.87784	7.58805	6.64291	8.73164e-06	6.92516	up	Solyc11g008820
Solyc11g070030.1.1.2	-1.00604	7.92171	-7.58551	6.64069	8.76469e-06	6.91996	normal	Solyc11g070030
Solyc03g032060.1.1.1	1.13158	3.04915	7.56977	6.62689	9.03565e-06	6.88769	normal	Solyc03g032060
Solyc01g006690.2.1.2	1.22054	2.38408	7.55617	6.61495	9.26772e-06	6.85977	normal	Solyc01g006690
Solyc03g095620.2.1.9	-1.80527	6.80803	-7.55591	6.61472	9.26772e-06	6.85924	normal	Solyc03g095620
Solyc07g047980.1.1.1	-0.942891	6.70502	-7.55404	6.61307	9.29054e-06	6.8554	normal	Solyc07g047980
Solyc09g008280.1.1.1	1.63243	10.5154	7.55129	6.61066	9.3299e-06	6.84976	normal	Solyc09g008280
Solyc10g051120.1.1.2	-1.55003	5.76474	-7.5496	6.60917	9.34957e-06	6.84628	normal	Solyc10g051120
Solyc12g010440.1.1.2	-2.23988	5.91131	-7.5483	6.60803	9.35998e-06	6.84362	down	Solyc12g010440
Solyc08g028690.2.1.4	2.45466	3.7092	7.54774	6.60754	9.35998e-06	6.84246	up	Solyc08g028690
Solyc12g011160.1.1.9	1.82291	7.24273	7.54077	6.60141	9.48053e-06	6.82813	normal	Solyc12g011160
Solyc08g076970.2.1.7	1.88877	5.9219	7.53671	6.59784	9.53545e-06	6.81979	normal	Solyc08g076970
Solyc07g054780.1.1.1	-2.04255	6.09611	-7.53661	6.59776	9.53545e-06	6.81959	down	Solyc07g054780
Solyc01g080280.2.1.9	3.47765	3.63799	7.53222	6.5939	9.608e-06	6.81056	up	Solyc01g080280
Solyc10g009110.1.1.1	-1.78032	7.2919	-7.51305	6.57703	9.9748e-06	6.77112	normal	Solyc10g009110
Solyc02g084240.2.1.2	-1.27168	7.42262	-7.51212	6.5762	9.9748e-06	6.76919	normal	Solyc02g084240
Solyc07g054460.2.1.3	-1.4072	6.63968	-7.51139	6.57556	9.9748e-06	6.76769	normal	Solyc07g054460
Solyc03g121900.1.1.1	1.85276	2.57936	7.51056	6.57483	9.9748e-06	6.76599	normal	Solyc03g121900
Solyc02g092940.2.1.2	2.2118	3.85732	7.51051	6.57479	9.9748e-06	6.76588	up	Solyc02g092940
Solyc09g097780.2.1.2	1.46264	4.33705	7.50778	6.57238	1.00171e-05	6.76026	normal	Solyc09g097780
Solyc01g007770.2.1.1	-1.61036	4.90225	-7.50481	6.56976	1.00646e-05	6.75414	normal	Solyc01g007770
Solyc05g049880.2.1.3	-1.4649	6.85328	-7.50295	6.56813	1.00895e-05	6.75031	normal	Solyc05g049880
Solyc08g082120.2.1.2	-1.98385	6.58851	-7.49767	6.56347	1.0185e-05	6.73943	normal	Solyc08g082120
Solyc05g050230.2.1.5	-0.851095	8.32666	-7.48776	6.55474	1.03785e-05	6.719	normal	Solyc05g050230
Solyc06g073370.2.1.4	-1.24908	8.32757	-7.48429	6.55167	1.04384e-05	6.71184	normal	Solyc06g073370
Solyc04g078090.2.1.5	2.51645	4.90287	7.47829	6.54637	1.05529e-05	6.69945	up	Solyc04g078090
Solyc03g025160.2.1.4	-1.15279	7.28384	-7.47425	6.54281	1.06262e-05	6.69111	normal	Solyc03g025160
Solyc05g054560.2.1.3	2.01867	6.05403	7.47278	6.54152	1.06441e-05	6.68809	up	Solyc05g054560
Solyc04g071750.2.1.4	1.1787	5.19289	7.47058	6.53957	1.06782e-05	6.68354	normal	Solyc04g071750
Solyc03g097230.1.1.1	1.38818	2.81013	7.46305	6.53292	1.08253e-05	6.66799	normal	Solyc03g097230
Solyc04g072180.1.1.1	1.20286	3.31785	7.46259	6.53251	1.08253e-05	6.66703	normal	Solyc04g072180
Solyc05g051240.1.1.1	-2.23855	5.20672	-7.45898	6.52932	1.08791e-05	6.65959	down	Solyc05g051240
Solyc04g007770.2.1.2	2.25277	9.22196	7.4589	6.52924	1.08791e-05	6.6594	up	Solyc04g007770
Solyc01g099600.2.1.3	-1.00568	8.09172	-7.45324	6.52424	1.0991e-05	6.64771	normal	Solyc01g099600
Solyc09g061440.2.1.3	-1.348	9.47104	-7.45239	6.52349	1.09959e-05	6.64596	normal	Solyc09g061440
Solyc10g007700.2.1.6	2.06296	4.5683	7.45161	6.52281	1.09992e-05	6.64435	up	Solyc10g007700
Solyc01g111930.2.1.6	2.30192	3.47452	7.4441	6.51616	1.11546e-05	6.62882	up	Solyc01g111930
Solyc08g082310.2.1.3	1.8713	6.31657	7.44337	6.51551	1.11571e-05	6.6273	normal	Solyc08g082310
Solyc03g025320.2.1.2	1.03345	4.87572	7.44099	6.51341	1.1197e-05	6.62239	normal	Solyc03g025320
Solyc10g008790.2.1.6	-1.79391	3.72382	-7.43778	6.51056	1.1245e-05	6.61573	normal	Solyc10g008790
Solyc06g076020.2.1.2	2.03441	5.25066	7.43765	6.51045	1.1245e-05	6.61546	up	Solyc06g076020
Solyc04g017750.2.1.4	1.6838	4.69693	7.43664	6.50956	1.12539e-05	6.61337	normal	Solyc04g017750
Solyc03g117060.2.1.7	-1.35318	8.56281	-7.4295	6.50324	1.14045e-05	6.5986	normal	Solyc03g117060
Solyc04g080350.2.1.4	-2.40636	4.17641	-7.42447	6.49878	1.15075e-05	6.58818	down	Solyc04g080350
Solyc05g008130.2.1.1	-1.10199	7.76617	-7.41951	6.49439	1.16099e-05	6.57791	normal	Solyc05g008130
Solyc04g074230.2.1.7	1.53189	8.21873	7.41804	6.49308	1.16302e-05	6.57485	normal	Solyc04g074230
Solyc04g008710.2.1.2	-1.05746	5.88181	-7.41678	6.49196	1.16356e-05	6.57225	normal	Solyc04g008710
Solyc12g011310.1.1.2	-2.34147	7.67208	-7.41657	6.49178	1.16356e-05	6.57183	down	Solyc12g011310
Solyc02g032910.1.1.1	1.19697	2.49715	7.40862	6.48473	1.18113e-05	6.55533	normal	Solyc02g032910
Solyc03g115580.2.1.9	-2.52408	3.6387	-7.40796	6.48415	1.18123e-05	6.55398	down	Solyc03g115580
Solyc07g066570.2.1.2	1.38811	3.7649	7.40568	6.48212	1.18527e-05	6.54924	normal	Solyc07g066570
Solyc08g083050.1.1.1	-2.69775	4.05146	-7.40094	6.47792	1.19529e-05	6.53942	down	Solyc08g083050
Solyc11g010500.1.1.1	-1.24836	7.22901	-7.4001	6.47718	1.19585e-05	6.53767	normal	Solyc11g010500
Solyc09g064660.2.1.4	-1.50699	3.73516	-7.37442	6.45437	1.25875e-05	6.48436	normal	Solyc09g064660
Solyc03g119610.1.1.1	-1.0622	6.84551	-7.37322	6.45331	1.26027e-05	6.48187	normal	Solyc03g119610
Solyc04g079980.2.1.2	0.846596	6.66157	7.37186	6.4521	1.26222e-05	6.47904	normal	Solyc04g079980
Solyc07g053670.2.1.4	-1.15283	5.05376	-7.36791	6.44858	1.2709e-05	6.47082	normal	Solyc07g053670
Solyc09g075460.2.1.6	1.49984	8.26003	7.36621	6.44707	1.27375e-05	6.46729	normal	Solyc09g075460
Solyc03g063060.2.1.2	-1.10629	4.27398	-7.36547	6.44642	1.27408e-05	6.46576	normal	Solyc03g063060
Solyc08g036510.1.1.2	-1.3154	7.9827	-7.36412	6.44521	1.27604e-05	6.46295	normal	Solyc08g036510
Solyc01g108730.1.1.3	-2.04155	4.51129	-7.35719	6.43904	1.29269e-05	6.44853	down	Solyc01g108730
Solyc10g008400.1.1.1	-1.55869	7.60926	-7.3478	6.43069	1.31618e-05	6.42899	normal	Solyc10g008400
Solyc02g065400.2.1.3	0.823864	8.47891	7.34154	6.42512	1.33152e-05	6.41598	normal	Solyc02g065400
Solyc10g083720.1.1.9	-1.74924	8.72155	-7.33727	6.42131	1.34046e-05	6.40708	normal	Solyc10g083720
Solyc03g121400.1.1.1	-1.39108	6.71686	-7.33708	6.42114	1.34046e-05	6.40668	normal	Solyc03g121400
Solyc09g090070.1.1.1	1.50969	6.87682	7.33646	6.42059	1.34051e-05	6.4054	normal	Solyc09g090070
Solyc05g013530.2.1.2	-1.0573	8.65625	-7.33558	6.41981	1.34129e-05	6.40356	normal	Solyc05g013530
Solyc01g008080.2.1.4	1.21326	7.12955	7.33462	6.41895	1.34228e-05	6.40156	normal	Solyc01g008080
Solyc01g089970.2.1.4	-1.07581	7.73737	-7.3338	6.41822	1.3429e-05	6.39985	normal	Solyc01g089970
Solyc07g043420.2.1.5	3.82139	5.38691	7.33191	6.41653	1.34648e-05	6.39591	up	Solyc07g043420
Solyc00g309530.1.1.2	-2.16658	7.43291	-7.3241	6.40957	1.36612e-05	6.37963	down	Solyc00g309530
Solyc10g038000.1.1.3	-1.04388	5.94519	-7.32366	6.40918	1.36612e-05	6.37872	normal	Solyc10g038000
Solyc07g006370.1.1.1	-2.09596	5.14017	-7.32248	6.40812	1.36779e-05	6.37625	down	Solyc07g006370
Solyc12g099930.1.1.5	3.81629	4.90113	7.3196	6.40556	1.37422e-05	6.37025	up	Solyc12g099930
Solyc06g060750.2.1.9	2.05873	4.00298	7.31777	6.40392	1.37773e-05	6.36643	up	Solyc06g060750
Solyc01g008300.1.1.1	1.32687	3.23577	7.31675	6.40301	1.37894e-05	6.3643	normal	Solyc01g008300
Solyc04g078640.1.1.1	-1.36946	6.79873	-7.30884	6.39596	1.39984e-05	6.3478	normal	Solyc04g078640
Solyc06g074820.2.1.2	2.20227	4.95612	7.30743	6.3947	1.40219e-05	6.34487	up	Solyc06g074820
Solyc05g052570.2.1.2	-1.90903	9.34236	-7.30554	6.39301	1.40596e-05	6.34092	normal	Solyc05g052570
Solyc12g056850.1.1.5	-1.77434	2.84963	-7.30495	6.39248	1.40596e-05	6.33969	normal	Solyc12g056850
Solyc06g008760.1.1.1	-2.26303	3.20989	-7.30078	6.38876	1.41497e-05	6.33098	down	Solyc06g008760
Solyc06g073360.2.1.4	-1.29445	5.55637	-7.30067	6.38866	1.41497e-05	6.33075	normal	Solyc06g073360
Solyc09g090160.2.1.9	-0.979348	8.5836	-7.29592	6.38442	1.42565e-05	6.32084	normal	Solyc09g090160
Solyc11g010230.1.1.4	-0.817538	9.3787	-7.29584	6.38435	1.42565e-05	6.32067	normal	Solyc11g010230
Solyc09g083020.1.1.1	1.29684	5.75602	7.29462	6.38326	1.42753e-05	6.31812	normal	Solyc09g083020
Solyc10g078440.1.1.1	1.97699	4.94422	7.29227	6.38116	1.43261e-05	6.31321	normal	Solyc10g078440
Solyc07g062140.2.1.9	2.80728	4.77815	7.29173	6.38067	1.43261e-05	6.31208	up	Solyc07g062140
Solyc01g096150.2.1.2	2.04016	3.97727	7.28734	6.37675	1.44389e-05	6.3029	up	Solyc01g096150
Solyc04g080290.2.1.5	1.94294	4.02667	7.27975	6.36997	1.46485e-05	6.28706	normal	Solyc04g080290
Solyc11g012910.1.1.8	3.12158	6.25964	7.26897	6.36032	1.49597e-05	6.2645	up	Solyc11g012910
Solyc06g051410.2.1.5	1.32386	2.29008	7.26806	6.3595	1.497e-05	6.2626	normal	Solyc06g051410
Solyc02g083500.2.1.5	-2.75297	4.28852	-7.26527	6.357	1.50287e-05	6.25675	down	Solyc02g083500
Solyc09g092120.2.1.2	-0.906359	9.26964	-7.265	6.35677	1.50287e-05	6.25621	normal	Solyc09g092120
Solyc01g091420.1.1.2	1.83442	3.28927	7.26151	6.35364	1.51018e-05	6.24889	normal	Solyc01g091420
Solyc07g007050.1.1.1	1.3013	3.21785	7.2615	6.35363	1.51018e-05	6.24887	normal	Solyc07g007050
Solyc03g118270.1.1.1	0.789046	7.73819	7.25913	6.35151	1.51577e-05	6.24391	normal	Solyc03g118270
Solyc03g082370.1.1.1	-2.07627	7.68283	-7.25381	6.34675	1.53068e-05	6.23278	down	Solyc03g082370
Solyc04g080130.2.1.4	2.06761	5.25545	7.25021	6.34352	1.54026e-05	6.22524	up	Solyc04g080130
Solyc06g083180.2.1.5	1.77925	3.26336	7.24865	6.34212	1.54341e-05	6.22197	normal	Solyc06g083180
Solyc06g062760.2.1.3	-1.10423	5.51878	-7.24546	6.33926	1.55177e-05	6.21529	normal	Solyc06g062760
Solyc01g094950.2.1.3	-0.724672	9.71421	-7.24241	6.33653	1.55973e-05	6.20889	normal	Solyc01g094950
Solyc11g012280.1.1.3	-1.54179	7.3619	-7.23417	6.32914	1.58462e-05	6.19163	normal	Solyc11g012280
Solyc05g011960.2.1.5	-2.80687	3.91106	-7.23325	6.32832	1.58482e-05	6.1897	down	Solyc05g011960
Solyc05g053810.2.1.4	1.53829	7.5885	7.23297	6.32807	1.58482e-05	6.18911	normal	Solyc05g053810
Solyc06g076480.2.1.1	1.29093	5.11699	7.22848	6.32403	1.59773e-05	6.17969	normal	Solyc06g076480
Solyc10g006560.2.1.2	-0.889747	5.01282	-7.21407	6.3111	1.64412e-05	6.14945	normal	Solyc10g006560
Solyc08g068290.2.1.9	2.13762	5.35034	7.20737	6.30508	1.66511e-05	6.13538	up	Solyc08g068290
Solyc10g011740.2.1.4	-1.72403	7.37545	-7.20586	6.30372	1.66838e-05	6.13221	normal	Solyc10g011740
Solyc07g007600.2.1.8	1.77678	8.38915	7.20194	6.3002	1.67999e-05	6.12398	normal	Solyc07g007600
Solyc02g086240.2.1.4	-1.24325	5.52654	-7.19788	6.29655	1.69144e-05	6.11545	normal	Solyc02g086240
Solyc01g008700.2.1.6	1.52959	6.67378	7.19753	6.29624	1.69144e-05	6.11472	normal	Solyc01g008700
Solyc02g068130.2.1.6	-1.54977	2.73834	-7.18951	6.28902	1.7167e-05	6.09785	normal	Solyc02g068130
Solyc06g007330.2.1.5	-1.63736	2.50865	-7.18925	6.28879	1.7167e-05	6.09731	normal	Solyc06g007330
Solyc06g034020.2.1.2	-0.912795	6.61877	-7.18753	6.28724	1.72086e-05	6.09368	normal	Solyc06g034020
Solyc05g005150.1.1.1	-1.06133	3.61019	-7.18565	6.28555	1.72554e-05	6.08974	normal	Solyc05g005150
Solyc04g078550.2.1.3	-1.51069	5.26616	-7.18457	6.28458	1.72741e-05	6.08747	normal	Solyc04g078550
Solyc12g055790.1.1.1	-0.850323	5.95897	-7.18215	6.2824	1.7341e-05	6.08237	normal	Solyc12g055790
Solyc02g093360.2.1.3	1.46039	6.35129	7.17446	6.27548	1.75992e-05	6.0662	normal	Solyc02g093360
Solyc07g040960.1.1.1	-3.08501	7.99137	-7.16823	6.26986	1.78077e-05	6.05307	down	Solyc07g040960
Solyc08g063090.2.1.3	0.9572	2.83531	7.16604	6.26789	1.78682e-05	6.04846	normal	Solyc08g063090
Solyc02g083250.2.1.3	-1.11667	8.33639	-7.16308	6.26522	1.79574e-05	6.04224	normal	Solyc02g083250
Solyc11g039970.1.1.2	-2.19588	6.06617	-7.16133	6.26364	1.80022e-05	6.03854	down	Solyc11g039970
Solyc00g142170.2.1.3	-1.08004	4.32675	-7.15396	6.257	1.82585e-05	6.02302	normal	Solyc00g142170
Solyc02g063490.2.1.9	-1.28726	8.65849	-7.1514	6.25469	1.83349e-05	6.01762	normal	Solyc02g063490
Solyc09g082220.1.1.1	-0.968231	1.86457	-7.14714	6.25085	1.84767e-05	6.00864	normal	Solyc09g082220
Solyc07g049530.2.1.4	0.828726	9.86198	7.1406	6.24495	1.87079e-05	5.99485	normal	Solyc07g049530
Solyc01g066460.2.1.2	3.29933	2.91502	7.13714	6.24183	1.88214e-05	5.98756	up	Solyc01g066460
Solyc12g033060.1.1.2	1.51419	9.11902	7.13306	6.23814	1.896e-05	5.97895	normal	Solyc12g033060
Solyc10g075110.1.1.1	3.01202	3.69223	7.12955	6.23498	1.90771e-05	5.97154	up	Solyc10g075110
Solyc06g084370.1.1.1	-1.25981	4.21702	-7.11382	6.22076	1.96892e-05	5.93833	normal	Solyc06g084370
Solyc10g085220.1.1.9	1.44258	7.31163	7.11303	6.22005	1.96993e-05	5.93665	normal	Solyc10g085220
Solyc05g008190.2.1.8	-1.28374	5.31075	-7.11095	6.21817	1.97622e-05	5.93227	normal	Solyc05g008190
Solyc01g068060.2.1.5	-1.71593	3.45508	-7.11025	6.21753	1.97687e-05	5.93078	normal	Solyc01g068060
Solyc01g099340.2.1.3	2.16253	4.81537	7.10868	6.21611	1.9811e-05	5.92746	up	Solyc01g099340
Solyc07g062160.2.1.3	-1.35983	6.60397	-7.10124	6.20939	2.00974e-05	5.91174	normal	Solyc07g062160
Solyc01g102860.2.1.1	1.24496	3.71018	7.09582	6.20448	2.03029e-05	5.90027	normal	Solyc01g102860
Solyc03g026010.1.1.1	1.44225	4.21397	7.09093	6.20005	2.04678e-05	5.88992	normal	Solyc03g026010
Solyc01g110340.2.1.4	1.70386	2.4983	7.09085	6.19998	2.04678e-05	5.88977	normal	Solyc01g110340
Solyc05g056170.2.1.2	1.22414	3.48899	7.08859	6.19793	2.05414e-05	5.88498	normal	Solyc05g056170
Solyc02g063440.2.1.3	-1.44748	2.97865	-7.08648	6.19602	2.06088e-05	5.88051	normal	Solyc02g063440
Solyc11g071790.1.1.3	1.49262	5.13434	7.08422	6.19397	2.06829e-05	5.87573	normal	Solyc11g071790
Solyc06g053790.2.1.6	1.57198	5.20836	7.08323	6.19308	2.07023e-05	5.87363	normal	Solyc06g053790
Solyc04g082680.2.1.5	-1.21977	6.09494	-7.08177	6.19176	2.07412e-05	5.87055	normal	Solyc04g082680
Solyc02g088130.1.1.1	1.7876	4.74928	7.08125	6.19129	2.07412e-05	5.86945	normal	Solyc02g088130
Solyc03g098000.2.1.3	-0.902024	8.48568	-7.07978	6.18996	2.07815e-05	5.86634	normal	Solyc03g098000
Solyc10g007070.2.1.2	0.826641	7.30243	7.07533	6.18592	2.09464e-05	5.85691	normal	Solyc10g007070
Solyc09g072580.2.1.6	-1.68936	2.94084	-7.07492	6.18555	2.09464e-05	5.85605	normal	Solyc09g072580
Solyc09g008800.2.1.5	-0.745248	8.70446	-7.05957	6.17163	2.15863e-05	5.82352	normal	Solyc09g008800
Solyc08g006170.1.1.1	1.22358	2.99459	7.05944	6.17152	2.15863e-05	5.82324	normal	Solyc08g006170
Solyc02g082690.2.1.9	2.6719	6.12964	7.05292	6.1656	2.1858e-05	5.80942	up	Solyc02g082690
Solyc01g007110.2.1.3	-1.10527	7.79772	-7.05074	6.16362	2.19334e-05	5.8048	normal	Solyc01g007110
Solyc03g083540.2.1.7	-1.52071	5.50655	-7.04566	6.15901	2.21319e-05	5.79402	normal	Solyc03g083540
Solyc01g007500.2.1.1	0.992141	11.0974	7.04537	6.15874	2.21319e-05	5.7934	normal	Solyc01g007500
Solyc12g096140.1.1.1	-1.09158	4.92388	-7.04422	6.1577	2.21604e-05	5.79097	normal	Solyc12g096140
Solyc08g006940.2.1.2	-1.10064	7.47507	-7.0338	6.14823	2.26237e-05	5.76884	normal	Solyc08g006940
Solyc02g084340.1.1.1	-0.89699	5.55794	-7.02537	6.14057	2.30005e-05	5.75094	normal	Solyc02g084340
Solyc01g106690.2.1.2	-1.33839	7.44551	-7.02485	6.1401	2.30005e-05	5.74984	normal	Solyc01g106690
Solyc07g021540.2.1.4	-1.38146	6.14418	-7.02349	6.13886	2.30406e-05	5.74695	normal	Solyc07g021540
Solyc02g069640.2.1.9	-0.698967	8.97308	-7.01913	6.1349	2.32261e-05	5.73769	normal	Solyc02g069640
Solyc01g109880.2.1.1	0.830679	8.29676	7.00821	6.12497	2.37374e-05	5.71448	normal	Solyc01g109880
Solyc11g012320.1.1.3	0.750198	11.3873	7.00709	6.12394	2.37672e-05	5.71209	normal	Solyc11g012320
Solyc02g014030.1.1.1	1.03812	3.14737	7.005	6.12204	2.38453e-05	5.70764	normal	Solyc02g014030
Solyc06g072040.1.1.1	-0.950031	8.16396	-7.0022	6.11949	2.39594e-05	5.70169	normal	Solyc06g072040
Solyc02g082930.2.1.3	2.36644	4.45785	7.00166	6.119	2.396e-05	5.70055	up	Solyc02g082930
Solyc07g006880.1.1.1	-0.906943	4.32923	-6.99875	6.11635	2.40658e-05	5.69434	normal	Solyc07g006880
Solyc03g118110.2.1.5	-0.97361	9.368	-6.99852	6.11614	2.40658e-05	5.69385	normal	Solyc03g118110
Solyc03g121300.2.1.3	1.54869	5.60768	6.99674	6.11452	2.41077e-05	5.69006	normal	Solyc03g121300
Solyc01g016470.2.1.3	-1.27937	3.51552	-6.99665	6.11444	2.41077e-05	5.68987	normal	Solyc01g016470
Solyc10g047370.1.1.3	-1.01578	6.42378	-6.98785	6.10642	2.45105e-05	5.67114	normal	Solyc10g047370
Solyc09g011110.1.1.1	1.58922	2.81377	6.98771	6.10629	2.45105e-05	5.67084	normal	Solyc09g011110
Solyc07g056140.2.1.9	2.5604	6.04857	6.9806	6.09981	2.48518e-05	5.6557	up	Solyc07g056140
Solyc01g094690.2.1.4	-1.35586	3.8147	-6.96967	6.08985	2.54011e-05	5.63242	normal	Solyc01g094690
Solyc04g080310.1.1.1	-1.98693	3.31775	-6.96907	6.08929	2.54059e-05	5.63112	normal	Solyc04g080310
Solyc09g008230.2.1.3	-1.20648	8.08166	-6.96438	6.08501	2.56296e-05	5.62113	normal	Solyc09g008230
Solyc05g010290.1.1.1	-1.51595	4.18052	-6.95206	6.07377	2.62733e-05	5.59486	normal	Solyc05g010290
Solyc09g007250.2.1.2	-1.21509	4.95103	-6.95109	6.07288	2.62988e-05	5.59278	normal	Solyc09g007250
Solyc01g080870.2.1.5	1.97792	3.8044	6.94318	6.06565	2.67112e-05	5.57589	normal	Solyc01g080870
Solyc06g076890.1.1.1	-1.48087	6.93264	-6.93666	6.0597	2.70508e-05	5.56198	normal	Solyc06g076890
Solyc06g008300.2.1.3	1.95191	6.25009	6.93593	6.05903	2.70519e-05	5.56042	normal	Solyc06g008300
Solyc12g089300.1.1.3	1.56695	8.23773	6.93562	6.05874	2.70519e-05	5.55975	normal	Solyc12g089300
Solyc03g115640.2.1.3	1.13993	3.42047	6.93446	6.05768	2.70887e-05	5.55728	normal	Solyc03g115640
Solyc09g064500.2.1.2	1.32779	3.48209	6.93272	6.05609	2.71592e-05	5.55355	normal	Solyc09g064500
Solyc02g083700.2.1.9	3.2444	4.26985	6.93136	6.05485	2.72075e-05	5.55065	up	Solyc02g083700
Solyc08g079070.2.1.9	-1.09276	8.18892	-6.92835	6.05209	2.73512e-05	5.54422	normal	Solyc08g079070
Solyc04g050140.2.1.2	0.810849	2.87422	6.9272	6.05104	2.73885e-05	5.54175	normal	Solyc04g050140
Solyc04g080450.1.1.1	1.09968	3.82519	6.92647	6.05037	2.74012e-05	5.54019	normal	Solyc04g080450
Solyc09g090040.2.1.2	1.50943	4.99753	6.9236	6.04774	2.7538e-05	5.53405	normal	Solyc09g090040
Solyc12g038520.1.1.3	1.38781	4.00483	6.92245	6.0467	2.75749e-05	5.53161	normal	Solyc12g038520
Solyc06g075190.1.1.1	1.52448	4.1367	6.92093	6.0453	2.76341e-05	5.52835	normal	Solyc06g075190
Solyc07g007930.2.1.5	1.38546	6.98705	6.91081	6.03604	2.81999e-05	5.50671	normal	Solyc07g007930
Solyc01g080460.2.1.9	1.1643	8.64818	6.90094	6.02699	2.87627e-05	5.48558	normal	Solyc01g080460
Solyc02g071220.2.1.2	-0.946468	2.41404	-6.89724	6.0236	2.89571e-05	5.47766	normal	Solyc02g071220
Solyc06g009370.2.1.2	1.08026	8.17599	6.89232	6.0191	2.9228e-05	5.46714	normal	Solyc06g009370
Solyc04g058200.2.1.5	-1.63466	5.78529	-6.88565	6.01298	2.96112e-05	5.45285	normal	Solyc04g058200
Solyc04g050310.2.1.1	-1.00271	5.32002	-6.88261	6.01019	2.97705e-05	5.44633	normal	Solyc04g050310
Solyc01g096590.2.1.4	-1.33929	5.3157	-6.88017	6.00795	2.98924e-05	5.44111	normal	Solyc01g096590
Solyc08g062420.2.1.2	-0.984786	4.40663	-6.87833	6.00626	2.99476e-05	5.43714	normal	Solyc08g062420
Solyc01g099410.2.1.2	1.59772	4.855	6.8783	6.00623	2.99476e-05	5.43709	normal	Solyc01g099410
Solyc01g007180.2.1.5	-1.63835	6.21716	-6.8764	6.00449	3.00216e-05	5.43302	normal	Solyc01g007180
Solyc02g086740.1.1.1	0.966606	5.31715	6.87613	6.00424	3.00216e-05	5.43244	normal	Solyc02g086740
Solyc04g053130.2.1.2	-0.634925	10.8755	-6.8735	6.00183	3.01573e-05	5.42679	normal	Solyc04g053130
Solyc02g076900.2.1.4	-2.6815	3.83213	-6.87134	5.99985	3.02634e-05	5.42216	down	Solyc02g076900
Solyc02g077730.2.1.3	-1.44096	4.91749	-6.86922	5.9979	3.03672e-05	5.41762	normal	Solyc02g077730
Solyc03g007600.2.1.5	-1.55252	3.26792	-6.86438	5.99345	3.06476e-05	5.40723	normal	Solyc03g007600
Solyc01g068530.2.1.1	-1.07772	9.16415	-6.86345	5.9926	3.06759e-05	5.40523	normal	Solyc01g068530
Solyc04g082510.2.1.5	-1.1906	6.55587	-6.85996	5.9894	3.08702e-05	5.39776	normal	Solyc04g082510
Solyc07g056570.1.1.1	1.22882	9.27792	6.85938	5.98886	3.08761e-05	5.3965	normal	Solyc07g056570
Solyc06g071260.2.1.2	-1.38474	5.50494	-6.85866	5.9882	3.08878e-05	5.39497	normal	Solyc06g071260
Solyc04g017710.2.1.5	-0.845998	10.3373	-6.85821	5.98779	3.08878e-05	5.394	normal	Solyc04g017710
Solyc07g049290.2.1.5	1.90306	4.1112	6.85672	5.98642	3.09529e-05	5.3908	normal	Solyc07g049290
Solyc05g006580.2.1.3	-1.24141	3.39308	-6.85192	5.98201	3.12366e-05	5.38049	normal	Solyc05g006580
Solyc04g007150.2.1.4	1.69162	6.29246	6.84885	5.97919	3.14072e-05	5.37391	normal	Solyc04g007150
Solyc06g065390.2.1.5	-1.12823	5.85765	-6.84646	5.97699	3.15338e-05	5.36877	normal	Solyc06g065390
Solyc01g065530.2.1.2	-1.36711	8.94604	-6.84433	5.97503	3.16432e-05	5.3642	normal	Solyc01g065530
Solyc01g095030.2.1.8	-1.88677	5.68981	-6.84094	5.97191	3.18382e-05	5.35692	normal	Solyc01g095030
Solyc05g009300.1.1.1	1.48362	7.26818	6.83386	5.9654	3.22859e-05	5.3417	normal	Solyc05g009300
Solyc01g100010.2.1.3	-1.55585	2.42191	-6.83164	5.96335	3.23832e-05	5.33692	normal	Solyc01g100010
Solyc12g088220.1.1.9	-2.88783	4.59745	-6.83146	5.96319	3.23832e-05	5.33654	down	Solyc12g088220
Solyc01g087820.2.1.1	0.913321	3.26003	6.83068	5.96247	3.24035e-05	5.33486	normal	Solyc01g087820
Solyc01g105410.2.1.1	3.21975	5.75089	6.82782	5.95984	3.25666e-05	5.32872	up	Solyc01g105410
Solyc12g005990.1.1.5	-1.36279	5.95522	-6.82637	5.9585	3.26335e-05	5.32559	normal	Solyc12g005990
Solyc04g015560.2.1.9	2.00673	5.69535	6.82513	5.95736	3.26855e-05	5.32293	up	Solyc04g015560
Solyc12g089290.1.1.7	1.061	3.54006	6.82154	5.95405	3.29014e-05	5.3152	normal	Solyc12g089290
Solyc02g065770.2.1.6	1.92452	4.96961	6.81806	5.95085	3.3111e-05	5.30772	normal	Solyc02g065770
Solyc02g091000.2.1.3	1.5357	5.85972	6.81493	5.94796	3.32595e-05	5.30097	normal	Solyc02g091000
Solyc08g041860.1.1.1	-1.59238	7.99012	-6.8146	5.94766	3.32595e-05	5.30028	normal	Solyc08g041860
Solyc03g095940.1.1.1	1.48832	4.79987	6.8145	5.94757	3.32595e-05	5.30005	normal	Solyc03g095940
Solyc02g094390.2.1.5	1.20072	3.4995	6.81171	5.945	3.34224e-05	5.29406	normal	Solyc02g094390
Solyc11g008720.1.1.9	4.09803	4.64542	6.80951	5.94297	3.35316e-05	5.28932	up	Solyc11g008720
Solyc06g049020.1.1.1	-2.01325	4.23373	-6.80921	5.94269	3.35316e-05	5.28867	down	Solyc06g049020
Solyc03g063600.2.1.9	1.55548	7.24475	6.80668	5.94036	3.36778e-05	5.28322	normal	Solyc03g063600
Solyc02g065260.2.1.2	-2.07985	6.49834	-6.79758	5.93197	3.42998e-05	5.26362	down	Solyc02g065260
Solyc03g120340.2.1.9	-1.35771	2.14038	-6.79576	5.9303	3.43624e-05	5.25971	normal	Solyc03g120340
Solyc04g081370.2.1.4	1.89897	4.48931	6.79576	5.93029	3.43624e-05	5.25971	normal	Solyc04g081370
Solyc02g092530.2.1.7	2.22732	3.36935	6.78997	5.92495	3.47525e-05	5.24722	up	Solyc02g092530
Solyc07g064580.2.1.3	1.24573	3.83413	6.78916	5.92421	3.47765e-05	5.24549	normal	Solyc07g064580
Solyc09g031920.1.1.1	-1.02934	9.76933	-6.78398	5.91942	3.50922e-05	5.23432	normal	Solyc09g031920
Solyc06g072540.1.1.1	1.11733	4.12076	6.78395	5.9194	3.50922e-05	5.23427	normal	Solyc06g072540
Solyc01g009110.2.1.4	-1.70686	3.1609	-6.77624	5.91228	3.5636e-05	5.21764	normal	Solyc01g009110
Solyc04g077640.2.1.7	-3.25426	3.99913	-6.77414	5.91034	3.57284e-05	5.2131	down	Solyc04g077640
Solyc06g076690.2.1.3	1.44119	4.28984	6.77407	5.91028	3.57284e-05	5.21296	normal	Solyc06g076690
Solyc01g088250.2.1.5	2.02085	4.89065	6.77315	5.90942	3.57625e-05	5.21097	up	Solyc01g088250
Solyc11g072890.1.1.1	-1.19896	5.96156	-6.77126	5.90768	3.58515e-05	5.20689	normal	Solyc11g072890
Solyc09g005080.1.1.1	-1.94264	5.37831	-6.77103	5.90747	3.58515e-05	5.2064	normal	Solyc09g005080
Solyc01g008840.2.1.9	-0.966539	8.78603	-6.76508	5.90197	3.62501e-05	5.19356	normal	Solyc01g008840
Solyc02g085100.2.1.9	1.69693	4.80277	6.76489	5.90179	3.62501e-05	5.19315	normal	Solyc02g085100
Solyc07g053220.1.1.1	-1.23207	4.82148	-6.76247	5.89955	3.64007e-05	5.18792	normal	Solyc07g053220
AFFX-r2-Bs-phe-M_st	-2.26308	4.61335	-6.76092	5.89812	3.64841e-05	5.18458	down	AFFX-r2-Bs-phe-M_st
Solyc04g025040.1.1.1	-1.64294	7.84252	-6.75825	5.89565	3.66556e-05	5.17881	normal	Solyc04g025040
Solyc03g111100.1.1.1	-1.09375	4.02423	-6.75666	5.89418	3.67428e-05	5.17538	normal	Solyc03g111100
Solyc09g082060.2.1.9	1.78407	7.81771	6.75468	5.89235	3.68611e-05	5.1711	normal	Solyc09g082060
Solyc09g091500.2.1.4	-1.57575	4.33801	-6.74902	5.88712	3.72709e-05	5.15888	normal	Solyc09g091500
Solyc05g050710.2.1.2	1.32051	2.89299	6.74713	5.88537	3.73838e-05	5.1548	normal	Solyc05g050710
Solyc02g067580.2.1.3	-0.955585	10.955	-6.74575	5.88409	3.74566e-05	5.15181	normal	Solyc02g067580
Solyc01g096460.2.1.1	-0.955214	5.49355	-6.73644	5.87547	3.81692e-05	5.13169	normal	Solyc01g096460
Solyc06g083390.2.1.3	-0.8699	7.93877	-6.73405	5.87326	3.83258e-05	5.12652	normal	Solyc06g083390
Solyc06g050120.2.1.6	-1.34779	6.07926	-6.73065	5.87011	3.85667e-05	5.11916	normal	Solyc06g050120
Solyc01g100730.2.1.9	-1.03093	4.49825	-6.72475	5.86465	3.90158e-05	5.10641	normal	Solyc01g100730
Solyc06g061020.2.1.4	1.64217	5.31912	6.72235	5.86242	3.91775e-05	5.10121	normal	Solyc06g061020
Solyc12g088030.1.1.3	-1.00382	9.1326	-6.72093	5.86111	3.92573e-05	5.09814	normal	Solyc12g088030
Solyc01g067440.2.1.1	0.897752	2.16086	6.72017	5.86041	3.92816e-05	5.0965	normal	Solyc01g067440
Solyc08g082290.2.1.5	-1.08714	4.83042	-6.71963	5.8599	3.92885e-05	5.09532	normal	Solyc08g082290
Solyc02g081140.2.1.4	-0.719662	9.45741	-6.70865	5.84973	4.018e-05	5.07156	normal	Solyc02g081140
Solyc06g076280.1.1.1	-0.880653	4.82744	-6.70423	5.84562	4.04966e-05	5.06198	normal	Solyc06g076280
Solyc01g100370.2.1.4	-1.00391	10.0235	-6.70361	5.84505	4.04966e-05	5.06064	normal	Solyc01g100370
Solyc03g097440.2.1.6	-2.35734	6.04697	-6.70359	5.84503	4.04966e-05	5.0606	down	Solyc03g097440
Solyc01g104720.2.1.3	1.88876	7.31	6.70085	5.84249	4.06779e-05	5.05466	normal	Solyc01g104720
Solyc06g052060.2.1.2	3.02811	6.46739	6.70058	5.84223	4.06779e-05	5.05407	up	Solyc06g052060
Solyc09g091420.2.1.8	3.36024	5.08304	6.696	5.83798	4.10375e-05	5.04415	up	Solyc09g091420
Solyc01g009050.2.1.9	-1.74295	5.9938	-6.69362	5.83578	4.12062e-05	5.03899	normal	Solyc01g009050
Solyc02g065540.1.1.1	-1.19875	6.31836	-6.69139	5.8337	4.13627e-05	5.03415	normal	Solyc02g065540
Solyc06g007760.2.1.4	2.14294	3.77281	6.68842	5.83095	4.15849e-05	5.02773	up	Solyc06g007760
Solyc02g080560.1.1.1	1.6283	4.64172	6.68169	5.8247	4.21466e-05	5.01313	normal	Solyc02g080560
Solyc09g092330.1.1.1	1.09548	3.55093	6.68087	5.82394	4.21789e-05	5.01136	normal	Solyc09g092330
Solyc05g006620.2.1.6	2.01532	3.97431	6.67221	5.81589	4.29257e-05	4.99257	up	Solyc05g006620
Solyc06g073920.2.1.6	0.944353	9.67333	6.66259	5.80695	4.37762e-05	4.97169	normal	Solyc06g073920
Solyc07g064920.2.1.2	-1.07622	5.51886	-6.66027	5.80479	4.39517e-05	4.96664	normal	Solyc07g064920
Solyc04g081300.2.1.7	2.24229	4.6456	6.65632	5.80111	4.42819e-05	4.95806	up	Solyc04g081300
Solyc01g103460.2.1.1	0.997329	5.68805	6.6534	5.79839	4.45168e-05	4.95171	normal	Solyc01g103460
Solyc01g080500.2.1.1	-1.22887	6.42162	-6.64509	5.79066	4.52726e-05	4.93365	normal	Solyc01g080500
Solyc09g011850.2.1.2	-1.60076	3.97407	-6.63868	5.78469	4.58546e-05	4.91972	normal	Solyc09g011850
Solyc08g078720.2.1.2	-1.3268	4.10201	-6.62297	5.77005	4.73804e-05	4.88554	normal	Solyc08g078720
Solyc12g039120.1.1.4	-0.881787	10.2993	-6.62236	5.76948	4.73966e-05	4.88421	normal	Solyc12g039120
Solyc12g055840.1.1.1	1.36484	3.99353	6.61923	5.76657	4.76695e-05	4.87741	normal	Solyc12g055840
Solyc06g065440.1.1.1	0.995758	2.84751	6.61269	5.76047	4.82688e-05	4.86317	normal	Solyc06g065440
Solyc07g005730.2.1.3	1.16984	8.2782	6.61251	5.7603	4.82688e-05	4.86278	normal	Solyc07g005730
Solyc01g008230.2.1.1	-0.891472	6.36661	-6.60642	5.75462	4.88574e-05	4.84951	normal	Solyc01g008230
Solyc12g100050.1.1.1	-1.01984	5.66696	-6.60242	5.75088	4.92322e-05	4.84079	normal	Solyc12g100050
Solyc08g081330.2.1.5	-1.62748	5.43423	-6.60093	5.74949	4.93419e-05	4.83755	normal	Solyc08g081330
Solyc02g087060.2.1.7	1.54795	5.53528	6.59326	5.74233	5.01137e-05	4.82084	normal	Solyc02g087060
Solyc01g102270.2.1.3	1.78442	3.23426	6.59204	5.74119	5.01979e-05	4.81816	normal	Solyc01g102270
Solyc07g054810.1.1.1	-2.10807	4.39597	-6.59117	5.74038	5.02426e-05	4.81629	down	Solyc07g054810
Solyc12g042240.1.1.4	2.63214	4.32027	6.58978	5.73908	5.03449e-05	4.81325	up	Solyc12g042240
Solyc01g067660.2.1.3	-0.705943	10.4882	-6.58785	5.73728	5.05059e-05	4.80904	normal	Solyc01g067660
Solyc02g071920.2.1.5	2.90808	5.28956	6.58607	5.73562	5.06509e-05	4.80516	up	Solyc02g071920
Solyc06g076940.2.1.5	-1.04943	6.5159	-6.58491	5.73453	5.07295e-05	4.80262	normal	Solyc06g076940
Solyc12g098340.1.1.5	2.90829	4.96076	6.57387	5.72421	5.18988e-05	4.77855	up	Solyc12g098340
Solyc10g085830.1.1.4	-1.14791	6.84408	-6.56929	5.71993	5.23635e-05	4.76854	normal	Solyc10g085830
Solyc05g014260.2.1.5	1.25908	4.40069	6.56831	5.71901	5.24243e-05	4.7664	normal	Solyc05g014260
Solyc03g123530.2.1.9	-1.46352	6.77776	-6.565	5.71591	5.27494e-05	4.75916	normal	Solyc03g123530
Solyc01g066940.2.1.5	-1.45692	6.40578	-6.56109	5.71225	5.3062e-05	4.75063	normal	Solyc01g066940
Solyc08g081730.2.1.5	-0.919065	7.21653	-6.56096	5.71214	5.3062e-05	4.75036	normal	Solyc08g081730
Solyc09g075140.2.1.8	3.25875	4.17004	6.56093	5.7121	5.3062e-05	4.75027	up	Solyc09g075140
Solyc04g077780.2.1.5	1.84479	6.66389	6.55874	5.71006	5.32617e-05	4.7455	normal	Solyc04g077780
Solyc06g063000.2.1.9	-0.75198	9.6102	-6.55814	5.70949	5.32681e-05	4.74418	normal	Solyc06g063000
Solyc02g086350.2.1.2	0.980395	2.19227	6.5578	5.70918	5.32681e-05	4.74346	normal	Solyc02g086350
Solyc03g116760.2.1.4	-1.16743	6.26801	-6.55282	5.70451	5.37927e-05	4.73256	normal	Solyc03g116760
Solyc08g078020.1.1.1	1.33964	3.46247	6.55166	5.70342	5.38764e-05	4.73002	normal	Solyc08g078020
Solyc04g076220.2.1.2	-1.31809	5.89421	-6.55035	5.7022	5.39768e-05	4.72718	normal	Solyc04g076220
Solyc10g086520.1.1.3	1.35716	4.48115	6.54869	5.70065	5.41192e-05	4.72355	normal	Solyc10g086520
Solyc12g006500.1.1.1	0.959849	4.42257	6.54729	5.69934	5.42315e-05	4.72049	normal	Solyc12g006500
Solyc02g088100.2.1.4	1.03691	4.05261	6.54583	5.69797	5.43514e-05	4.71729	normal	Solyc02g088100
Solyc10g054780.1.1.2	-1.89619	5.14326	-6.5448	5.697	5.44213e-05	4.71504	normal	Solyc10g054780
Solyc02g081700.1.1.1	-0.708003	8.45254	-6.54335	5.69565	5.45402e-05	4.71187	normal	Solyc02g081700
Solyc06g082610.2.1.2	1.92935	3.85637	6.54255	5.69489	5.45834e-05	4.71011	normal	Solyc06g082610
Solyc04g007180.1.1.1	1.46962	4.99226	6.54155	5.69396	5.465e-05	4.70792	normal	Solyc04g007180
Solyc12g094430.1.1.3	0.953156	6.9518	6.53659	5.68931	5.51859e-05	4.69708	normal	Solyc12g094430
Solyc06g053310.2.1.8	-1.07748	7.61281	-6.53527	5.68808	5.52908e-05	4.6942	normal	Solyc06g053310
Solyc03g065250.2.1.7	2.10124	6.75306	6.53452	5.68737	5.53287e-05	4.69256	up	Solyc03g065250
Solyc01g111440.2.1.4	-1.27825	6.63166	-6.52905	5.68225	5.59332e-05	4.6806	normal	Solyc01g111440
Solyc07g054210.2.1.6	-1.13759	5.56319	-6.52585	5.67924	5.62686e-05	4.67359	normal	Solyc07g054210
Solyc11g056440.1.1.1	-3.019	4.14495	-6.52323	5.67679	5.65348e-05	4.66786	down	Solyc11g056440
Solyc10g007380.1.1.1	-1.54758	9.27266	-6.51858	5.67243	5.70521e-05	4.65768	normal	Solyc10g007380
Solyc11g044750.1.1.7	-2.71324	3.95442	-6.5125	5.66672	5.77097e-05	4.64437	down	Solyc11g044750
Solyc09g065180.2.1.6	1.78874	5.35742	6.51242	5.66664	5.77097e-05	4.64417	normal	Solyc09g065180
Solyc01g099260.2.1.7	-1.10598	2.70155	-6.50054	5.65549	5.91551e-05	4.61816	normal	Solyc01g099260
Solyc07g056370.2.1.1	-1.03498	5.98182	-6.49437	5.64969	5.98941e-05	4.60463	normal	Solyc07g056370
Solyc07g040990.2.1.5	1.84113	4.8624	6.49119	5.6467	6.02519e-05	4.59765	normal	Solyc07g040990
Solyc01g101060.2.1.2	-0.585424	10.3727	-6.49054	5.64609	6.02809e-05	4.59622	normal	Solyc01g101060
Solyc12g094480.1.1.1	1.32518	4.65404	6.48791	5.64363	6.05677e-05	4.59047	normal	Solyc12g094480
Solyc05g025680.1.1.9	2.08959	2.18447	6.48191	5.63799	6.13026e-05	4.57731	up	Solyc05g025680
Solyc05g008140.2.1.2	1.53764	3.64098	6.4812	5.63731	6.13411e-05	4.57574	normal	Solyc05g008140
Solyc02g085660.1.1.1	1.13176	2.27078	6.47764	5.63396	6.17586e-05	4.56792	normal	Solyc02g085660
Solyc03g118090.2.1.4	1.035	9.17936	6.47016	5.62693	6.27094e-05	4.55151	normal	Solyc03g118090
Solyc06g068540.2.1.6	-1.06352	6.45545	-6.46736	5.6243	6.30321e-05	4.54537	normal	Solyc06g068540
Solyc09g009300.2.1.5	-1.4881	4.72288	-6.46236	5.61959	6.36598e-05	4.53439	normal	Solyc09g009300
Solyc04g005270.1.1.1	-1.22632	6.71575	-6.46009	5.61745	6.39153e-05	4.5294	normal	Solyc04g005270
Solyc02g078590.1.1.1	1.46657	3.4093	6.45786	5.61536	6.41651e-05	4.52451	normal	Solyc02g078590
Solyc06g067980.2.1.3	2.09433	4.48012	6.45357	5.61131	6.46882e-05	4.51508	up	Solyc06g067980
Solyc03g098740.1.1.1	1.56369	4.17838	6.45313	5.6109	6.46882e-05	4.51411	normal	Solyc03g098740
Solyc12g032990.1.1.3	1.44638	9.90428	6.45285	5.61063	6.46882e-05	4.51349	normal	Solyc12g032990
Solyc07g066580.2.1.9	-1.32366	8.37578	-6.45103	5.60892	6.48838e-05	4.5095	normal	Solyc07g066580
Solyc05g006960.2.1.2	-1.8847	3.41001	-6.44422	5.6025	6.579e-05	4.49452	normal	Solyc05g006960
Solyc08g077920.2.1.7	-1.32805	4.47235	-6.44288	5.60124	6.58974e-05	4.49158	normal	Solyc08g077920
Solyc04g015500.2.1.2	-0.82239	4.46588	-6.44262	5.601	6.58974e-05	4.49101	normal	Solyc04g015500
Solyc09g082520.2.1.7	-1.4385	5.48754	-6.44125	5.59971	6.59934e-05	4.48799	normal	Solyc09g082520
Solyc12g100120.1.1.9	2.42303	5.01036	6.44054	5.59904	6.59934e-05	4.48643	up	Solyc12g100120
Solyc04g011530.2.1.4	-1.23852	5.35629	-6.44045	5.59896	6.59934e-05	4.48624	normal	Solyc04g011530
Solyc00g023710.1.1.1	-1.41884	7.00018	-6.44027	5.59878	6.59934e-05	4.48583	normal	Solyc00g023710
Solyc10g079190.1.1.4	-0.830093	8.33614	-6.43972	5.59826	6.60121e-05	4.48462	normal	Solyc10g079190
Solyc07g053560.2.1.5	-1.28465	4.04074	-6.43683	5.59554	6.63286e-05	4.47828	normal	Solyc07g053560
Solyc07g007750.2.1.2	1.99382	3.68576	6.43667	5.59539	6.63286e-05	4.47793	normal	Solyc07g007750
Solyc11g006080.1.1.5	-1.36111	5.49754	-6.41899	5.57871	6.88631e-05	4.43901	normal	Solyc11g006080
Solyc01g095180.2.1.1	0.750435	2.42036	6.41367	5.57369	6.95827e-05	4.4273	normal	Solyc01g095180
Solyc04g082890.2.1.3	-0.715146	8.83735	-6.41337	5.57341	6.95827e-05	4.42664	normal	Solyc04g082890
Solyc09g007950.1.1.1	0.575526	2.66137	6.41236	5.57245	6.96736e-05	4.4244	normal	Solyc09g007950
Solyc11g011120.1.1.6	1.57035	5.53386	6.40921	5.56948	7.00874e-05	4.41749	normal	Solyc11g011120
Solyc11g069090.1.1.5	0.811046	10.2529	6.40759	5.56795	7.02725e-05	4.4139	normal	Solyc11g069090
Solyc03g112080.1.1.1	-1.32146	4.07242	-6.40329	5.56389	7.08678e-05	4.40443	normal	Solyc03g112080
Solyc07g053140.2.1.2	-1.30636	4.69379	-6.40288	5.5635	7.08678e-05	4.40352	normal	Solyc07g053140
Solyc09g008470.2.1.6	-0.736395	8.32345	-6.38825	5.54968	7.30936e-05	4.37128	normal	Solyc09g008470
Solyc08g065150.1.1.1	1.18232	4.36014	6.38658	5.5481	7.32933e-05	4.3676	normal	Solyc08g065150
Solyc04g080640.1.1.1	1.13867	2.77225	6.38269	5.54442	7.38502e-05	4.35902	normal	Solyc04g080640
Solyc07g018270.2.1.4	1.2865	3.33991	6.37682	5.53887	7.47334e-05	4.34606	normal	Solyc07g018270
Solyc01g010660.2.1.6	-1.47681	5.67736	-6.37468	5.53684	7.50149e-05	4.34134	normal	Solyc01g010660
Solyc06g065590.2.1.4	-0.860991	8.29301	-6.37168	5.53401	7.54389e-05	4.33473	normal	Solyc06g065590
Solyc03g083210.2.1.7	-1.70166	5.85341	-6.37084	5.53321	7.55099e-05	4.33286	normal	Solyc03g083210
Solyc02g065080.2.1.7	-0.971523	6.2441	-6.37037	5.53276	7.55196e-05	4.33183	normal	Solyc02g065080
Solyc05g051000.2.1.5	-1.04808	7.08828	-6.3694	5.53185	7.56115e-05	4.32969	normal	Solyc05g051000
Solyc00g023700.2.1.3	-1.53998	6.52215	-6.36831	5.53081	7.57237e-05	4.32728	normal	Solyc00g023700
Solyc11g071800.1.1.4	1.74344	3.47588	6.36746	5.53001	7.57959e-05	4.32541	normal	Solyc11g071800
Solyc07g063570.2.1.9	-1.10849	8.55802	-6.36577	5.5284	7.6009e-05	4.32166	normal	Solyc07g063570
Solyc01g105970.2.1.4	-1.06242	9.13425	-6.35859	5.52161	7.71015e-05	4.3058	normal	Solyc01g105970
Solyc05g047690.2.1.6	-0.839236	7.84489	-6.3584	5.52143	7.71015e-05	4.30539	normal	Solyc05g047690
Solyc04g077220.2.1.3	-1.36199	3.55422	-6.34815	5.51172	7.87755e-05	4.28273	normal	Solyc04g077220
Solyc09g098140.2.1.2	-0.631153	4.42599	-6.34768	5.51128	7.87847e-05	4.28171	normal	Solyc09g098140
Solyc03g112300.2.1.2	-1.33129	8.70488	-6.34367	5.50747	7.94074e-05	4.27284	normal	Solyc03g112300
AFFX-r2-Bs-phe-5_st	-2.37061	6.1938	-6.33981	5.50381	8.00082e-05	4.2643	down	AFFX-r2-Bs-phe-5_st
Solyc10g017850.2.1.8	1.96114	7.65321	6.33776	5.50187	8.02307e-05	4.25978	normal	Solyc10g017850
Solyc08g079700.1.1.1	-1.48336	6.36181	-6.33743	5.50156	8.02307e-05	4.25904	normal	Solyc08g079700
Solyc08g060940.1.1.1	1.03142	8.25214	6.33732	5.50145	8.02307e-05	4.2588	normal	Solyc08g060940
Solyc06g066370.2.1.5	-1.37789	7.04314	-6.33001	5.49452	8.1449e-05	4.24263	normal	Solyc06g066370
Solyc04g081940.2.1.1	-1.09664	3.24061	-6.32875	5.49333	8.15415e-05	4.23984	normal	Solyc04g081940
Solyc01g097140.2.1.3	-0.908424	5.04833	-6.32868	5.49326	8.15415e-05	4.23969	normal	Solyc01g097140
Solyc11g008010.1.1.6	1.06244	6.99186	6.3282	5.4928	8.15557e-05	4.23862	normal	Solyc11g008010
Solyc05g005710.2.1.9	-1.18397	9.47452	-6.32383	5.48866	8.2265e-05	4.22896	normal	Solyc05g005710
Solyc08g007210.2.1.2	2.0446	6.1213	6.31695	5.48212	8.34389e-05	4.21371	up	Solyc08g007210
Solyc08g014100.1.1.1	0.975484	2.97762	6.30911	5.47468	8.4807e-05	4.19635	normal	Solyc08g014100
Solyc06g075530.1.1.1	-2.41487	4.5458	-6.30659	5.47229	8.51994e-05	4.19078	down	Solyc06g075530
Solyc01g080150.2.1.2	1.47107	2.52082	6.30542	5.47118	8.53428e-05	4.18819	normal	Solyc01g080150
Solyc06g084390.2.1.5	-0.977741	5.33016	-6.30252	5.46842	8.58101e-05	4.18177	normal	Solyc06g084390
Solyc11g064920.1.1.9	1.95098	3.4881	6.29351	5.45986	8.74427e-05	4.1618	normal	Solyc11g064920
Solyc01g008460.2.1.8	-1.33102	4.80271	-6.29273	5.45912	8.75151e-05	4.16007	normal	Solyc01g008460
Solyc02g077080.2.1.5	0.843335	9.5527	6.28983	5.45636	8.79954e-05	4.15364	normal	Solyc02g077080
Solyc06g074200.2.1.4	1.46519	2.91695	6.28919	5.45575	8.80429e-05	4.15221	normal	Solyc06g074200
Solyc01g067740.2.1.8	-1.07449	8.50191	-6.28832	5.45492	8.81325e-05	4.15029	normal	Solyc01g067740
Solyc07g041310.2.1.6	-1.17164	6.59671	-6.28452	5.45131	8.87924e-05	4.14185	normal	Solyc07g041310
Solyc04g051710.1.1.1	-1.42704	6.83521	-6.27868	5.44575	8.98566e-05	4.1289	normal	Solyc04g051710
Solyc01g111250.2.1.2	1.01297	3.60291	6.27806	5.44516	8.98792e-05	4.12752	normal	Solyc01g111250
Solyc07g043250.1.1.1	-1.49492	6.62982	-6.27777	5.44489	8.98792e-05	4.12688	normal	Solyc07g043250
Solyc04g078160.2.1.4	-1.08663	4.30272	-6.27544	5.44267	9.0243e-05	4.12173	normal	Solyc04g078160
Solyc06g082010.2.1.2	-1.1494	6.25501	-6.27513	5.44238	9.0243e-05	4.12103	normal	Solyc06g082010
Solyc02g064550.2.1.7	-2.48029	4.03651	-6.27264	5.44001	9.06578e-05	4.1155	down	Solyc02g064550
Solyc07g032620.1.1.2	3.60288	4.97369	6.27203	5.43942	9.07005e-05	4.11415	up	Solyc07g032620
Solyc03g115530.2.1.1	-1.01773	3.69466	-6.27001	5.4375	9.10245e-05	4.10966	normal	Solyc03g115530
Solyc09g061410.1.1.1	-1.15297	3.90302	-6.26791	5.4355	9.1365e-05	4.105	normal	Solyc09g061410
Solyc12g098810.1.1.3	0.897376	8.01907	6.26641	5.43407	9.1572e-05	4.10168	normal	Solyc12g098810
Solyc03g120280.1.1.1	-0.881304	6.61541	-6.26609	5.43377	9.1572e-05	4.10096	normal	Solyc03g120280
Solyc06g074570.1.1.2	-0.87065	9.86186	-6.26445	5.43221	9.17894e-05	4.09732	normal	Solyc06g074570
Solyc09g090380.1.1.1	-0.672207	3.85097	-6.26421	5.43199	9.17894e-05	4.0968	normal	Solyc09g090380
Solyc10g008980.2.1.9	1.25005	8.72813	6.26263	5.43047	9.20304e-05	4.09327	normal	Solyc10g008980
Solyc07g065970.1.1.1	-1.55786	4.48855	-6.2601	5.42807	9.24608e-05	4.08768	normal	Solyc07g065970
Solyc12g009050.1.1.5	-1.42958	2.57532	-6.25894	5.42696	9.26182e-05	4.08508	normal	Solyc12g009050
Solyc06g005060.2.1.2	-0.832095	8.24481	-6.25767	5.42575	9.2796e-05	4.08227	normal	Solyc06g005060
Solyc07g021750.1.1.1	-1.19594	7.46896	-6.25477	5.42299	9.33086e-05	4.07582	normal	Solyc07g021750
Solyc05g018130.2.1.9	-1.06082	8.56565	-6.25412	5.42237	9.336e-05	4.07439	normal	Solyc05g018130
Solyc02g084710.2.1.3	-1.07	5.5292	-6.25319	5.42148	9.34715e-05	4.07231	normal	Solyc02g084710
Solyc09g008050.2.1.2	1.38501	3.3912	6.25165	5.42001	9.37077e-05	4.06889	normal	Solyc09g008050
Solyc01g086710.2.1.9	-2.36984	4.18009	-6.24564	5.41428	9.48704e-05	4.05553	down	Solyc01g086710
Solyc10g007010.1.1.1	-0.978908	6.25926	-6.24407	5.41279	9.51159e-05	4.05205	normal	Solyc10g007010
Solyc09g009870.2.1.2	-0.717383	7.98715	-6.24249	5.41129	9.53638e-05	4.04855	normal	Solyc09g009870
Solyc01g091700.2.1.3	1.68378	4.715	6.2383	5.40729	9.61628e-05	4.03923	normal	Solyc01g091700
Solyc03g070400.1.1.6	0.72023	2.182	6.23656	5.40563	9.64495e-05	4.03536	normal	Solyc03g070400
Solyc05g052840.1.1.1	0.961455	3.38971	6.23506	5.4042	9.66472e-05	4.03202	normal	Solyc05g052840
Solyc05g054960.2.1.4	-1.18064	7.35488	-6.23485	5.404	9.66472e-05	4.03156	normal	Solyc05g054960
Solyc07g053580.1.1.1	-0.917115	6.58824	-6.23279	5.40203	9.70035e-05	4.02697	normal	Solyc07g053580
Solyc03g121090.2.1.3	-1.29979	3.46271	-6.23237	5.40164	9.70086e-05	4.02605	normal	Solyc03g121090
Solyc03g121180.2.1.5	1.25537	3.85448	6.23118	5.4005	9.71807e-05	4.02339	normal	Solyc03g121180
Solyc08g045860.1.1.2	-1.17902	2.75118	-6.23021	5.39957	9.72677e-05	4.02124	normal	Solyc08g045860
Solyc04g009770.2.1.7	-0.969995	7.8832	-6.23	5.39937	9.72677e-05	4.02077	normal	Solyc04g009770
Solyc03g116020.2.1.2	1.31331	5.03499	6.22913	5.39854	9.73708e-05	4.01884	normal	Solyc03g116020
Solyc07g008800.2.1.3	-2.03505	4.19341	-6.22844	5.39789	9.74361e-05	4.0173	down	Solyc07g008800
Solyc04g079110.1.1.1	0.868521	2.82367	6.22656	5.39609	9.77568e-05	4.01312	normal	Solyc04g079110
Solyc08g066160.2.1.5	-1.41754	5.29842	-6.22412	5.39376	9.81988e-05	4.00769	normal	Solyc08g066160
Solyc03g031850.1.1.1	1.11677	3.92271	6.22184	5.39159	9.86091e-05	4.00261	normal	Solyc03g031850
Solyc03g044720.1.1.1	-1.13091	4.42634	-6.21776	5.38769	9.9414e-05	3.99353	normal	Solyc03g044720
Solyc02g093290.2.1.8	-2.30607	5.49023	-6.2173	5.38725	9.94303e-05	3.99251	down	Solyc02g093290
Solyc05g055760.2.1.6	1.59153	4.08374	6.21239	5.38256	0.000100425	3.98157	normal	Solyc05g055760
Solyc12g010670.1.1.1	0.986827	2.54588	6.20864	5.37899	0.00010117	3.97324	normal	Solyc12g010670
Solyc08g008180.1.1.1	1.05031	3.92764	6.20667	5.3771	0.000101525	3.96884	normal	Solyc08g008180
Solyc02g062460.2.1.3	-1.53151	3.86379	-6.20496	5.37546	0.000101822	3.96503	normal	Solyc02g062460
Solyc06g069420.2.1.3	-1.54854	3.89276	-6.20016	5.37088	0.000102815	3.95435	normal	Solyc06g069420
Solyc04g074630.2.1.9	-2.23793	4.85711	-6.1988	5.36958	0.000103037	3.95133	down	Solyc04g074630
Solyc03g097100.1.1.1	1.17558	3.05828	6.19469	5.36565	0.000103832	3.94216	normal	Solyc03g097100
Solyc08g065320.2.1.2	1.02133	6.25594	6.19455	5.36551	0.000103832	3.94184	normal	Solyc08g065320
Solyc08g079620.2.1.9	-2.11113	3.87888	-6.19196	5.36304	0.000104337	3.93608	down	Solyc08g079620
Solyc07g049690.2.1.2	1.57999	6.45474	6.18862	5.35985	0.000105019	3.92864	normal	Solyc07g049690
Solyc02g091890.1.1.1	1.38708	3.66548	6.18566	5.35702	0.000105618	3.92203	normal	Solyc02g091890
Solyc06g069030.2.1.4	-0.948314	8.30045	-6.18405	5.35547	0.000105906	3.91843	normal	Solyc06g069030
Solyc09g007490.2.1.3	-0.813058	7.6125	-6.18331	5.35477	0.000105988	3.9168	normal	Solyc09g007490
Solyc08g075420.2.1.7	-1.56991	6.52344	-6.1824	5.35389	0.000106115	3.91475	normal	Solyc08g075420
Solyc07g063010.2.1.4	-0.900537	7.53016	-6.17397	5.34583	0.000108013	3.89596	normal	Solyc07g063010
Solyc10g044520.1.1.1	1.30175	9.21214	6.17105	5.34304	0.000108619	3.88945	normal	Solyc10g044520
Solyc03g082570.2.1.5	-1.18458	6.57553	-6.1677	5.33983	0.000109332	3.88198	normal	Solyc03g082570
Solyc04g080810.2.1.6	-0.854157	2.84703	-6.16348	5.33579	0.000110264	3.87256	normal	Solyc04g080810
Solyc08g008410.2.1.5	2.12408	4.58519	6.15943	5.33191	0.000111161	3.86351	up	Solyc08g008410
Solyc05g006740.2.1.2	3.99997	5.13575	6.15826	5.33079	0.000111278	3.86091	up	Solyc05g006740
Solyc11g030910.1.1.4	-1.58965	4.63382	-6.1582	5.33073	0.000111278	3.86076	normal	Solyc11g030910
Solyc07g041780.2.1.5	-1.80154	4.16891	-6.15707	5.32965	0.000111462	3.85824	normal	Solyc07g041780
Solyc12g057160.1.1.1	-1.66601	7.87132	-6.1567	5.32929	0.000111462	3.85742	normal	Solyc12g057160
Solyc06g062850.2.1.5	-1.53137	4.09271	-6.15576	5.3284	0.000111598	3.85533	normal	Solyc06g062850
Solyc07g055330.2.1.3	-0.927872	3.08843	-6.1554	5.32804	0.000111598	3.85451	normal	Solyc07g055330
Solyc03g121720.2.1.9	1.98427	3.99015	6.15322	5.32596	0.000112043	3.84965	normal	Solyc03g121720
Solyc01g090750.2.1.9	-0.87922	6.51097	-6.1525	5.32527	0.000112128	3.84804	normal	Solyc01g090750
Solyc06g068870.2.1.5	1.54112	7.44473	6.14927	5.32218	0.000112836	3.84083	normal	Solyc06g068870
Solyc02g062910.1.1.1	-0.924068	4.11301	-6.14856	5.32149	0.000112921	3.83924	normal	Solyc02g062910
Solyc02g091280.2.1.5	-0.8275	7.59171	-6.13845	5.3118	0.000115374	3.81666	normal	Solyc02g091280
Solyc01g087580.2.1.1	-1.37287	2.43007	-6.13608	5.30953	0.000115885	3.81135	normal	Solyc01g087580
Solyc08g005770.2.1.2	-0.91354	6.94627	-6.1351	5.30859	0.00011604	3.80917	normal	Solyc08g005770
Solyc01g056620.2.1.4	-0.837487	4.11917	-6.13455	5.30806	0.000116086	3.80794	normal	Solyc01g056620
Solyc12g099960.1.1.1	1.35923	4.57255	6.13193	5.30555	0.000116664	3.80208	normal	Solyc12g099960
Solyc08g081480.2.1.6	0.999823	2.35858	6.12853	5.30228	0.000117447	3.79448	normal	Solyc08g081480
Solyc04g009230.2.1.2	-0.896335	8.54863	-6.1277	5.30149	0.000117565	3.79263	normal	Solyc04g009230
Solyc08g080110.2.1.9	-1.25811	7.08643	-6.12335	5.29732	0.000118604	3.7829	normal	Solyc08g080110
Solyc07g014670.2.1.2	1.51197	4.31203	6.12101	5.29507	0.000119122	3.77766	normal	Solyc07g014670
Solyc07g039200.2.1.9	-1.1391	8.57499	-6.11762	5.29182	0.000119919	3.77008	normal	Solyc07g039200
Solyc07g044810.2.1.9	-1.45472	5.71042	-6.11535	5.28963	0.000120426	3.76499	normal	Solyc07g044810
Solyc03g117560.2.1.2	1.47079	5.04903	6.11312	5.28749	0.000120921	3.76001	normal	Solyc03g117560
Solyc07g042180.2.1.9	-0.876397	10.5324	-6.11128	5.28573	0.000121315	3.7559	normal	Solyc07g042180
Solyc02g072260.2.1.4	-1.23384	3.39674	-6.11049	5.28496	0.000121408	3.75412	normal	Solyc02g072260
Solyc08g006900.2.1.3	-2.23025	5.11209	-6.1102	5.28469	0.000121408	3.75347	down	Solyc08g006900
Solyc06g061070.2.1.4	1.24745	5.9858	6.10799	5.28256	0.000121904	3.74852	normal	Solyc06g061070
Solyc02g071750.2.1.3	-1.09741	3.64332	-6.10328	5.27804	0.000123081	3.73797	normal	Solyc02g071750
Solyc01g006090.2.1.2	-1.06581	2.8123	-6.10168	5.2765	0.000123416	3.7344	normal	Solyc01g006090
Solyc03g112810.2.1.5	-1.25616	4.74876	-6.1013	5.27614	0.000123419	3.73356	normal	Solyc03g112810
Solyc04g076450.1.1.1	2.20333	3.68675	6.09697	5.27198	0.000124338	3.72386	up	Solyc04g076450
Solyc02g072340.1.1.1	-1.69734	2.11302	-6.09692	5.27193	0.000124338	3.72374	normal	Solyc02g072340
Solyc01g008340.2.1.7	-2.06608	3.47359	-6.09686	5.27187	0.000124338	3.7236	down	Solyc01g008340
Solyc12g094620.1.1.7	0.811061	10.9192	6.09504	5.27012	0.000124737	3.71954	normal	Solyc12g094620
Solyc04g076860.2.1.2	1.33646	2.89358	6.0929	5.26806	0.000125228	3.71474	normal	Solyc04g076860
Solyc03g033310.2.1.7	1.46897	4.70012	6.09147	5.26669	0.000125524	3.71154	normal	Solyc03g033310
Solyc05g013580.2.1.2	-1.45229	4.69541	-6.09	5.26527	0.000125833	3.70823	normal	Solyc05g013580
Solyc10g006020.2.1.9	-1.09421	7.36402	-6.08905	5.26436	0.000125996	3.7061	normal	Solyc10g006020
Solyc02g072000.2.1.2	-1.38604	3.12917	-6.08724	5.26262	0.000126401	3.70205	normal	Solyc02g072000
Solyc07g045400.1.1.1	-1.39145	1.86234	-6.08612	5.26154	0.000126612	3.69954	normal	Solyc07g045400
Solyc02g078360.2.1.3	-1.12105	5.65478	-6.08231	5.25788	0.000127582	3.691	normal	Solyc02g078360
Solyc12g095760.1.1.8	2.05976	6.50702	6.0797	5.25537	0.000128217	3.68517	up	Solyc12g095760
Solyc04g005680.2.1.3	-0.772304	2.28896	-6.07701	5.25278	0.000128881	3.67913	normal	Solyc04g005680
Solyc10g007200.2.1.7	1.31216	2.3237	6.07336	5.24927	0.000129824	3.67094	normal	Solyc10g007200
Solyc12g098190.1.1.3	-0.899506	6.89687	-6.07282	5.24875	0.000129875	3.66974	normal	Solyc12g098190
Solyc11g013330.1.1.2	1.27694	3.9929	6.06982	5.24586	0.000130636	3.66301	normal	Solyc11g013330
Solyc08g078040.2.1.6	1.13274	2.31656	6.06777	5.24388	0.000131127	3.6584	normal	Solyc08g078040
Solyc08g061480.2.1.9	1.59385	5.88646	6.06726	5.2434	0.000131169	3.65727	normal	Solyc08g061480
Solyc06g082180.1.1.1	1.01157	4.06772	6.06615	5.24233	0.000131387	3.65479	normal	Solyc06g082180
Solyc09g092260.2.1.2	1.4925	3.33854	6.0645	5.24074	0.000131764	3.65108	normal	Solyc09g092260
Solyc02g062390.2.1.2	-1.3326	5.5975	-6.06303	5.23932	0.000132091	3.64777	normal	Solyc02g062390
Solyc01g007490.2.1.3	0.705493	4.26064	6.06215	5.23847	0.000132243	3.6458	normal	Solyc01g007490
Solyc08g082960.2.1.5	-1.15342	3.1758	-6.06103	5.2374	0.000132464	3.6433	normal	Solyc08g082960
Solyc04g074580.1.1.1	-1.14799	8.93622	-6.05872	5.23517	0.000133039	3.63812	normal	Solyc04g074580
Solyc03g114510.2.1.5	-1.72435	5.16319	-6.05349	5.23013	0.000134484	3.62638	normal	Solyc03g114510
Solyc12g007010.1.1.9	2.83449	3.97532	6.05227	5.22895	0.000134744	3.62362	up	Solyc12g007010
Solyc02g072190.2.1.3	-1.23535	2.20307	-6.05137	5.22809	0.000134906	3.62161	normal	Solyc02g072190
Solyc04g079380.1.1.1	-1.17141	7.66422	-6.05064	5.22738	0.000135017	3.61997	normal	Solyc04g079380
Solyc10g009200.2.1.4	-0.772203	2.86164	-6.04973	5.22651	0.000135183	3.61793	normal	Solyc10g009200
Solyc10g079820.1.1.2	-0.64255	11.3445	-6.04747	5.22433	0.000135753	3.61286	normal	Solyc10g079820
Solyc07g006730.2.1.8	1.97003	3.76065	6.04047	5.21758	0.000137772	3.59713	normal	Solyc07g006730
Solyc00g007070.2.1.2	-0.962608	6.5029	-6.03721	5.21444	0.000138661	3.58982	normal	Solyc00g007070
Solyc02g093730.2.1.4	-0.984155	5.61687	-6.03169	5.20912	0.00014026	3.57742	normal	Solyc02g093730
Solyc01g100570.2.1.9	-1.22966	8.16966	-6.0312	5.20865	0.000140302	3.57632	normal	Solyc01g100570
Solyc10g012080.2.1.8	1.23259	3.09957	6.02899	5.20651	0.000140806	3.57135	normal	Solyc10g012080
Solyc04g073970.2.1.5	1.45499	3.91174	6.02864	5.20617	0.000140806	3.57055	normal	Solyc04g073970
Solyc04g063380.2.1.5	-1.00991	5.01208	-6.02853	5.20606	0.000140806	3.57031	normal	Solyc04g063380
Solyc01g096470.2.1.2	1.22185	5.2149	6.02411	5.2018	0.000142082	3.56038	normal	Solyc01g096470
Solyc10g005180.2.1.6	1.68752	4.87812	6.0219	5.19967	0.000142667	3.55543	normal	Solyc10g005180
Solyc01g101040.2.1.9	1.17048	6.35965	6.02113	5.19892	0.000142802	3.55368	normal	Solyc01g101040
Solyc07g007130.1.1.1	-1.20621	6.71732	-6.01789	5.1958	0.000143719	3.54641	normal	Solyc07g007130
Solyc07g042250.2.1.6	-0.687255	8.05546	-6.01718	5.19511	0.000143834	3.54481	normal	Solyc07g042250
Solyc11g013170.1.1.2	0.709502	6.9588	6.01358	5.19164	0.000144876	3.53671	normal	Solyc11g013170
Solyc08g063050.2.1.7	-0.995194	8.91088	-6.01315	5.19122	0.000144903	3.53573	normal	Solyc08g063050
Solyc06g018110.2.1.4	-1.26704	2.54835	-6.01181	5.18993	0.000145175	3.53272	normal	Solyc06g018110
Solyc02g093060.2.1.3	-0.924696	5.28613	-6.0116	5.18972	0.000145175	3.53225	normal	Solyc02g093060
Solyc10g077040.1.1.5	1.40562	7.60334	6.00583	5.18415	0.000146935	3.51927	normal	Solyc10g077040
Solyc10g050440.1.1.2	2.34474	4.20382	6.00469	5.18305	0.000147152	3.51672	up	Solyc10g050440
Solyc03g115690.1.1.1	0.989178	2.49629	6.00446	5.18283	0.000147152	3.5162	normal	Solyc03g115690
Solyc08g066110.2.1.4	-1.1396	5.46765	-6.00308	5.1815	0.00014749	3.51309	normal	Solyc08g066110
Solyc07g053740.1.1.1	-1.41683	8.59656	-6.00074	5.17923	0.000148145	3.50782	normal	Solyc07g053740
Solyc04g007730.2.1.7	0.696118	2.35667	5.99978	5.1783	0.000148347	3.50566	normal	Solyc04g007730
Solyc04g054340.1.1.1	-2.11558	5.39811	-5.99668	5.17531	0.000149258	3.49868	down	Solyc04g054340
Solyc06g082270.1.1.1	-0.82223	6.7044	-5.99544	5.17411	0.000149553	3.4959	normal	Solyc06g082270
Solyc11g051160.1.1.4	-1.28139	8.85252	-5.9949	5.1736	0.000149615	3.49469	normal	Solyc11g051160
Solyc03g117020.2.1.7	1.34234	3.80855	5.9944	5.17311	0.000149668	3.49355	normal	Solyc03g117020
Solyc07g042570.2.1.8	-1.02187	6.09323	-5.99313	5.17188	0.000149973	3.4907	normal	Solyc07g042570
Solyc00g014790.2.1.2	-1.17104	5.58553	-5.99165	5.17045	0.000150353	3.48736	normal	Solyc00g014790
Solyc03g113120.2.1.5	-0.978798	2.34557	-5.99073	5.16956	0.000150545	3.48529	normal	Solyc03g113120
Solyc03g119040.2.1.2	-1.10618	5.3542	-5.98826	5.16717	0.000151258	3.47973	normal	Solyc03g119040
Solyc10g050110.1.1.1	0.843975	3.59923	5.98559	5.16459	0.000152042	3.47371	normal	Solyc10g050110
Solyc10g037950.1.1.4	-0.868495	7.29837	-5.98497	5.164	0.000152132	3.47234	normal	Solyc10g037950
Solyc04g018190.1.1.1	-1.62575	4.88784	-5.98159	5.16073	0.000153164	3.46472	normal	Solyc04g018190
Solyc02g067390.2.1.4	-1.10037	5.1843	-5.98035	5.15952	0.00015347	3.46192	normal	Solyc02g067390
Solyc11g071950.1.1.3	-1.35498	4.63274	-5.97908	5.15829	0.000153786	3.45906	normal	Solyc11g071950
Solyc01g110360.2.1.5	1.95654	4.23368	5.97649	5.15579	0.000154557	3.45323	normal	Solyc01g110360
Solyc07g063270.2.1.9	-1.01335	8.52983	-5.97511	5.15446	0.000154913	3.45012	normal	Solyc07g063270
Solyc11g012480.1.1.4	-1.71421	6.32136	-5.96988	5.1494	0.000156607	3.43834	normal	Solyc11g012480
Solyc01g102290.2.1.3	-1.31773	6.26671	-5.96823	5.1478	0.000157065	3.43461	normal	Solyc01g102290
Solyc10g085810.1.1.7	-1.07785	8.0605	-5.96776	5.14734	0.000157108	3.43356	normal	Solyc10g085810
Solyc09g009590.1.1.1	1.26437	8.02398	5.96452	5.1442	0.000158127	3.42625	normal	Solyc09g009590
Solyc04g077990.2.1.2	1.43401	3.28777	5.96309	5.14282	0.000158511	3.42302	normal	Solyc04g077990
Solyc01g107290.2.1.4	-1.4932	4.39399	-5.96085	5.14065	0.000159182	3.41797	normal	Solyc01g107290
Solyc08g079660.2.1.5	-1.08114	4.53949	-5.95573	5.1357	0.000160885	3.40644	normal	Solyc08g079660
Solyc06g074550.2.1.3	-1.26056	7.11157	-5.95437	5.13437	0.000161082	3.40336	normal	Solyc06g074550
Solyc01g009780.2.1.3	-1.13846	4.45069	-5.95396	5.13398	0.000161082	3.40243	normal	Solyc01g009780
Solyc02g071770.2.1.4	1.26208	6.85329	5.95389	5.13391	0.000161082	3.40228	normal	Solyc02g071770
Solyc12g009300.1.1.9	2.92209	5.38809	5.95366	5.13369	0.000161082	3.40177	up	Solyc12g009300
Solyc07g047850.2.1.2	2.05921	5.00709	5.9533	5.13334	0.000161082	3.40096	up	Solyc07g047850
Solyc09g089650.1.1.1	-1.24136	4.44367	-5.95313	5.13318	0.000161082	3.40057	normal	Solyc09g089650
Solyc09g010840.1.1.1	1.22105	5.57783	5.95201	5.13209	0.000161363	3.39803	normal	Solyc09g010840
Solyc02g021050.2.1.2	-1.36751	3.79535	-5.94988	5.13003	0.000162006	3.39324	normal	Solyc02g021050
Solyc06g068210.1.1.1	-1.19953	3.64494	-5.94802	5.12823	0.000162557	3.38904	normal	Solyc06g068210
Solyc01g089880.2.1.1	1.27051	3.26989	5.94686	5.1271	0.000162854	3.38643	normal	Solyc01g089880
Solyc09g090180.1.1.1	2.13153	4.18159	5.94608	5.12634	0.000163016	3.38466	up	Solyc09g090180
Solyc02g087000.2.1.8	1.69887	3.69022	5.94498	5.12528	0.000163124	3.38219	normal	Solyc02g087000
Solyc02g065370.2.1.5	-1.22564	6.34067	-5.94485	5.12515	0.000163124	3.38189	normal	Solyc02g065370
Solyc05g008390.2.1.8	-1.86952	3.29302	-5.94457	5.12488	0.000163124	3.38125	normal	Solyc05g008390
Solyc03g006310.2.1.3	-1.70372	5.00233	-5.94442	5.12474	0.000163124	3.38092	normal	Solyc03g006310
Solyc03g113340.2.1.2	1.37183	3.83824	5.94361	5.12395	0.000163298	3.37908	normal	Solyc03g113340
Solyc04g007580.1.1.1	-2.17229	4.34767	-5.94203	5.12242	0.000163748	3.37553	down	Solyc04g007580
Solyc10g047320.1.1.2	1.49089	5.85212	5.94149	5.1219	0.000163822	3.37431	normal	Solyc10g047320
Solyc12g008840.1.1.9	1.73238	6.96267	5.93991	5.12036	0.000164197	3.37074	normal	Solyc12g008840
Solyc10g006700.1.1.1	-1.99332	2.72256	-5.9397	5.12016	0.000164197	3.37027	normal	Solyc10g006700
Solyc02g083360.1.1.1	-0.952647	3.59943	-5.93925	5.11973	0.000164197	3.36926	normal	Solyc02g083360
Solyc08g006250.1.1.1	0.746666	4.99588	5.93912	5.1196	0.000164197	3.36896	normal	Solyc08g006250
Solyc02g077470.2.1.4	-1.60352	6.39741	-5.93792	5.11844	0.000164512	3.36626	normal	Solyc02g077470
Solyc08g078740.1.1.1	-0.654749	4.82977	-5.93748	5.118	0.000164552	3.36525	normal	Solyc08g078740
Solyc12g027850.1.1.2	-2.07745	3.62132	-5.93211	5.1128	0.000166363	3.35314	down	Solyc12g027850
Solyc09g083030.1.1.1	-1.02263	6.19191	-5.9319	5.1126	0.000166363	3.35266	normal	Solyc09g083030
Solyc02g083760.2.1.3	1.95274	4.64987	5.92854	5.10934	0.00016749	3.34508	normal	Solyc02g083760
Solyc08g082450.2.1.3	1.25876	3.76831	5.92795	5.10877	0.000167585	3.34375	normal	Solyc08g082450
Solyc01g073950.2.1.3	2.02511	3.72759	5.92596	5.10684	0.000168109	3.33925	up	Solyc01g073950
Solyc06g066680.2.1.2	1.17787	2.27398	5.92589	5.10676	0.000168109	3.33908	normal	Solyc06g066680
Solyc01g079220.2.1.3	-0.884588	7.94028	-5.92352	5.10447	0.000168872	3.33374	normal	Solyc01g079220
Solyc06g005300.2.1.2	-1.14397	2.32724	-5.92084	5.10187	0.000169761	3.32768	normal	Solyc06g005300
Solyc07g043130.2.1.5	-1.53725	4.47788	-5.91794	5.09906	0.000170736	3.32114	normal	Solyc07g043130
Solyc02g070100.2.1.9	-1.47157	5.37036	-5.91742	5.09855	0.000170806	3.31997	normal	Solyc02g070100
AFFX-r2-Bs-thr-3_s_st	2.23274	4.3668	5.91403	5.09526	0.000171977	3.31231	up	AFFX-r2-Bs-thr-3_s_st
Solyc02g085130.2.1.4	1.30176	4.01616	5.91351	5.09475	0.000172051	3.31112	normal	Solyc02g085130
Solyc11g069330.1.1.1	1.57068	5.2431	5.9103	5.09164	0.000173161	3.30387	normal	Solyc11g069330
Solyc08g006780.2.1.7	1.2235	4.61541	5.90919	5.09056	0.000173462	3.30136	normal	Solyc08g006780
Solyc04g014240.1.1.1	-0.711338	5.50135	-5.90708	5.08852	0.00017415	3.2966	normal	Solyc04g014240
Solyc08g006110.2.1.6	1.16015	6.25066	5.90645	5.0879	0.000174269	3.29516	normal	Solyc08g006110
Solyc10g079870.1.1.5	2.32915	2.8682	5.90438	5.08589	0.000174906	3.29048	up	Solyc10g079870
Solyc07g064020.2.1.2	-1.43616	3.5066	-5.90397	5.08549	0.000174906	3.28957	normal	Solyc07g064020
Solyc04g079060.2.1.9	2.5727	6.04258	5.90382	5.08535	0.000174906	3.28923	up	Solyc04g079060
Solyc04g005530.2.1.2	-1.08751	6.52197	-5.90272	5.08428	0.000175208	3.28674	normal	Solyc04g005530
Solyc05g007240.1.1.1	-0.894293	4.68065	-5.89944	5.08109	0.000176369	3.27931	normal	Solyc05g007240
Solyc04g016400.2.1.5	-1.20443	7.17609	-5.8969	5.07863	0.000177241	3.27358	normal	Solyc04g016400
Solyc03g031420.1.1.1	1.40083	4.41107	5.89552	5.07728	0.000177659	3.27045	normal	Solyc03g031420
Solyc02g077480.1.1.1	1.59231	5.17058	5.89358	5.0754	0.000178298	3.26607	normal	Solyc02g077480
Solyc06g075620.2.1.4	-1.57217	2.6969	-5.89134	5.07322	0.000179062	3.26101	normal	Solyc06g075620
Solyc04g007660.1.1.1	-0.813743	6.24069	-5.88989	5.07181	0.000179426	3.25772	normal	Solyc04g007660
Solyc02g061820.2.1.7	2.05646	5.97988	5.88957	5.0715	0.000179426	3.25699	up	Solyc02g061820
Solyc07g062400.2.1.3	-1.24669	8.03236	-5.88945	5.07138	0.000179426	3.25672	normal	Solyc07g062400
Solyc11g009080.1.1.5	1.22941	6.41224	5.88586	5.06789	0.000180647	3.2486	normal	Solyc11g009080
Solyc09g066500.2.1.4	-0.98788	5.60844	-5.88576	5.0678	0.000180647	3.24838	normal	Solyc09g066500
Solyc04g054460.2.1.3	-1.39283	5.59263	-5.8841	5.06618	0.000181187	3.24462	normal	Solyc04g054460
Solyc04g076270.1.1.1	-0.569728	6.1185	-5.88221	5.06434	0.000181822	3.24034	normal	Solyc04g076270
Solyc12g098510.1.1.1	0.68162	2.93304	5.8802	5.06239	0.000182508	3.23579	normal	Solyc12g098510
Solyc10g081030.1.1.4	-0.846701	10.7764	-5.87794	5.06019	0.0001833	3.23068	normal	Solyc10g081030
Solyc03g112850.2.1.4	-1.49353	6.04385	-5.87528	5.05761	0.000184259	3.22466	normal	Solyc03g112850
Solyc06g083110.1.1.1	-0.762841	7.45944	-5.87322	5.05561	0.000184857	3.22	normal	Solyc06g083110
Solyc09g011410.2.1.3	-1.14157	5.30809	-5.87318	5.05556	0.000184857	3.2199	normal	Solyc09g011410
Solyc01g005690.2.1.3	1.18985	4.42611	5.87001	5.05248	0.000186039	3.21273	normal	Solyc01g005690
Solyc02g081800.1.1.1	-0.777362	2.09279	-5.86939	5.05188	0.000186162	3.21132	normal	Solyc02g081800
Solyc03g120500.2.1.5	2.17665	5.96118	5.86814	5.05066	0.000186547	3.20849	up	Solyc03g120500
Solyc01g107390.2.1.3	-1.28851	7.11451	-5.86696	5.04951	0.000186905	3.20582	normal	Solyc01g107390
Solyc04g078790.2.1.2	-0.581019	1.90199	-5.86592	5.0485	0.000187079	3.20347	normal	Solyc04g078790
Solyc03g119700.2.1.3	-1.1591	7.01163	-5.86589	5.04848	0.000187079	3.20341	normal	Solyc03g119700
Solyc09g090940.2.1.9	1.72988	3.57223	5.86544	5.04803	0.000187134	3.20237	normal	Solyc09g090940
Solyc09g013120.2.1.3	-0.766723	6.80885	-5.86417	5.0468	0.00018753	3.1995	normal	Solyc09g013120
Solyc03g080040.1.1.1	-1.10552	6.23246	-5.86339	5.04605	0.000187719	3.19775	normal	Solyc03g080040
Solyc04g078060.1.1.1	1.0247	3.28572	5.86275	5.04541	0.000187855	3.19628	normal	Solyc04g078060
Solyc01g106230.2.1.1	0.778237	2.48713	5.85964	5.04239	0.000189031	3.18925	normal	Solyc01g106230
Solyc02g089840.2.1.2	2.61552	4.3968	5.85541	5.03827	0.000190695	3.17966	up	Solyc02g089840
Solyc09g005620.2.1.2	-1.12988	6.87069	-5.8514	5.03436	0.000192278	3.17057	normal	Solyc09g005620
Solyc10g083880.1.1.2	-1.26332	2.67059	-5.84263	5.02582	0.000195937	3.1507	normal	Solyc10g083880
Solyc02g077410.2.1.8	-0.899668	5.895	-5.84235	5.02555	0.000195937	3.15005	normal	Solyc02g077410
Solyc04g079180.2.1.3	-0.779408	9.20602	-5.82917	5.01271	0.00020167	3.12018	normal	Solyc04g079180
Solyc01g068030.2.1.7	1.34688	5.39918	5.82822	5.01178	0.000201942	3.11802	normal	Solyc01g068030
Solyc02g078340.2.1.2	-0.880397	2.04699	-5.82793	5.0115	0.000201942	3.11736	normal	Solyc02g078340
Solyc01g112110.2.1.1	1.97056	6.16545	5.82735	5.01094	0.000202057	3.11605	normal	Solyc01g112110
Solyc00g020020.2.1.3	-0.903225	10.7793	-5.82553	5.00915	0.000202742	3.11191	normal	Solyc00g020020
Solyc02g084870.2.1.3	0.987952	7.69386	5.82509	5.00873	0.000202794	3.11092	normal	Solyc02g084870
Solyc09g092390.2.1.2	1.28202	3.33675	5.82128	5.00502	0.000204388	3.10228	normal	Solyc09g092390
Solyc04g072160.2.1.7	0.754025	6.55954	5.81528	4.99916	0.000207015	3.08865	normal	Solyc04g072160
Solyc01g096700.2.1.2	0.764891	9.65492	5.81366	4.99758	0.00020762	3.08497	normal	Solyc01g096700
Solyc03g115590.2.1.3	-1.20615	4.59416	-5.81305	4.99699	0.000207753	3.0836	normal	Solyc03g115590
Solyc06g072690.1.1.1	-1.33901	5.51543	-5.80978	4.99379	0.000209138	3.07616	normal	Solyc06g072690
Solyc02g030230.2.1.9	1.86718	2.96719	5.80317	4.98734	0.000211957	3.06116	normal	Solyc02g030230
Solyc05g008100.1.1.1	-1.07814	7.08483	-5.80291	4.98709	0.000211957	3.06057	normal	Solyc05g008100
Solyc04g082600.2.1.5	-1.33392	5.65457	-5.80286	4.98704	0.000211957	3.06047	normal	Solyc04g082600
Solyc06g083680.2.1.3	1.77278	7.04897	5.7983	4.98258	0.000213992	3.05009	normal	Solyc06g083680
Solyc03g096770.1.1.1	-0.683544	2.75437	-5.79724	4.98155	0.000214348	3.04769	normal	Solyc03g096770
Solyc06g054420.2.1.6	-0.826649	8.72473	-5.79086	4.97532	0.000217292	3.03318	normal	Solyc06g054420
Solyc03g121620.1.1.1	-1.39127	7.45624	-5.78542	4.97001	0.000219807	3.02084	normal	Solyc03g121620
Solyc06g073320.2.1.7	-0.84215	7.03061	-5.78208	4.96674	0.000221307	3.01324	normal	Solyc06g073320
Solyc07g052990.1.1.1	-1.39258	10.0586	-5.78001	4.96472	0.000222184	3.00853	normal	Solyc07g052990
Solyc06g068960.1.1.1	1.58414	4.46318	5.77913	4.96386	0.000222301	3.00653	normal	Solyc06g068960
Solyc03g116790.2.1.9	-1.01319	7.65171	-5.77896	4.9637	0.000222301	3.00616	normal	Solyc03g116790
Solyc03g112530.2.1.9	-1.39922	6.51275	-5.77879	4.96353	0.000222301	3.00576	normal	Solyc03g112530
Solyc04g057890.2.1.3	-0.77561	5.27638	-5.77851	4.96325	0.000222301	3.00512	normal	Solyc04g057890
Solyc09g092380.2.1.2	0.809531	9.78445	5.77698	4.96176	0.000222906	3.00166	normal	Solyc09g092380
Solyc07g007870.2.1.5	1.93455	5.96072	5.77417	4.95901	0.000224166	2.99525	normal	Solyc07g007870
Solyc04g074550.2.1.5	-0.666106	9.39497	-5.77283	4.9577	0.000224682	2.99221	normal	Solyc04g074550
Solyc12g027750.1.1.2	-1.17694	7.14801	-5.77235	4.95723	0.000224765	2.99112	normal	Solyc12g027750
Solyc02g085180.2.1.4	1.92614	3.99837	5.7696	4.95454	0.000226	2.98487	normal	Solyc02g085180
Solyc07g052900.1.1.1	-0.68228	6.54466	-5.76708	4.95208	0.000227125	2.97913	normal	Solyc07g052900
Solyc10g006890.2.1.8	2.96604	5.51505	5.76373	4.94881	0.000228682	2.97152	up	Solyc10g006890
Solyc08g080540.2.1.2	-2.04407	3.49872	-5.76166	4.94678	0.00022959	2.9668	down	Solyc08g080540
Solyc11g005620.1.1.1	0.779622	6.00115	5.76067	4.94581	0.000229941	2.96454	normal	Solyc11g005620
Solyc12g006450.1.1.9	2.06862	5.30243	5.75836	4.94355	0.000230836	2.9593	up	Solyc12g006450
Solyc07g063940.1.1.1	-1.11896	6.55731	-5.75832	4.94351	0.000230836	2.9592	normal	Solyc07g063940
Solyc03g078630.2.1.2	-1.07927	4.76231	-5.75759	4.94279	0.000231053	2.95754	normal	Solyc03g078630
Solyc01g007520.2.1.1	1.37178	6.77022	5.7537	4.93898	0.000232924	2.94868	normal	Solyc01g007520
Solyc00g021660.1.1.2	-1.44318	3.19776	-5.75244	4.93775	0.00023342	2.94582	normal	Solyc00g021660
Solyc06g074210.2.1.7	-0.858508	10.7371	-5.74939	4.93477	0.000234865	2.93887	normal	Solyc06g074210
Solyc05g013160.2.1.6	-1.31094	2.4417	-5.74773	4.93314	0.000235582	2.93509	normal	Solyc05g013160
Solyc04g078820.2.1.6	-1.0864	6.05278	-5.73838	4.92399	0.000240428	2.91381	normal	Solyc04g078820
Solyc01g087520.2.1.1	0.695389	5.00474	5.73483	4.92051	0.000242193	2.90572	normal	Solyc01g087520
Solyc08g061270.1.1.1	2.22452	6.21583	5.73402	4.91972	0.000242463	2.90388	up	Solyc08g061270
Solyc11g006470.1.1.2	4.13582	6.84802	5.73255	4.91828	0.0002431	2.90052	up	Solyc11g006470
Solyc04g074410.1.1.1	-2.46572	6.7483	-5.72852	4.91432	0.000245151	2.89133	down	Solyc04g074410
Solyc06g073330.2.1.8	-0.852587	8.44381	-5.72641	4.91226	0.000246144	2.88654	normal	Solyc06g073330
Solyc07g043330.1.1.1	1.08589	5.01432	5.7233	4.90922	0.000247705	2.87945	normal	Solyc07g043330
Solyc09g075100.2.1.2	-0.997602	7.75589	-5.72145	4.9074	0.000248562	2.87523	normal	Solyc09g075100
Solyc06g005250.2.1.7	2.16916	4.29475	5.72115	4.90711	0.000248562	2.87455	up	Solyc06g005250
Solyc11g066110.1.1.9	-0.893906	9.65507	-5.72008	4.90606	0.000248991	2.87211	normal	Solyc11g066110
Solyc11g006350.1.1.1	-1.37727	4.00745	-5.71939	4.90538	0.000249206	2.87053	normal	Solyc11g006350
Solyc07g045250.1.1.1	1.38282	5.74022	5.7168	4.90284	0.000250494	2.86462	normal	Solyc07g045250
Solyc08g075870.2.1.8	3.02253	6.20958	5.71362	4.89972	0.000252121	2.85738	up	Solyc08g075870
Solyc05g007140.2.1.6	-1.16245	8.3186	-5.70904	4.89524	0.000254438	2.84695	normal	Solyc05g007140
Solyc10g007030.1.1.1	1.51614	5.08104	5.70895	4.89515	0.000254438	2.84674	normal	Solyc10g007030
Solyc04g071610.2.1.3	-0.951674	10.1914	-5.70562	4.89188	0.000256097	2.83915	normal	Solyc04g071610
Solyc02g061980.2.1.6	1.96427	4.82298	5.70546	4.89172	0.000256097	2.83877	normal	Solyc02g061980
Solyc06g075800.1.1.1	-1.19203	4.97022	-5.70455	4.89083	0.000256447	2.83669	normal	Solyc06g075800
Solyc01g105340.2.1.7	-0.735773	8.21528	-5.70269	4.889	0.000257324	2.83245	normal	Solyc01g105340
Solyc01g006280.2.1.5	1.05746	6.58545	5.70242	4.88874	0.000257324	2.83184	normal	Solyc01g006280
Solyc02g064690.2.1.3	-1.30755	5.8055	-5.70204	4.88836	0.00025737	2.83096	normal	Solyc02g064690
Solyc09g092430.2.1.7	1.51659	4.4107	5.70147	4.88781	0.000257504	2.82968	normal	Solyc09g092430
Solyc04g014730.2.1.9	3.45627	3.63378	5.70119	4.88753	0.000257504	2.82904	up	Solyc04g014730
Solyc03g026020.2.1.3	-0.606446	7.41492	-5.70062	4.88697	0.000257662	2.82772	normal	Solyc03g026020
Solyc02g067690.2.1.2	2.86459	7.4785	5.69665	4.88308	0.000259659	2.81868	up	Solyc02g067690
Solyc09g007180.2.1.4	-0.778094	7.56839	-5.69659	4.88302	0.000259659	2.81853	normal	Solyc09g007180
Solyc07g063200.1.1.1	-0.66867	6.85926	-5.69592	4.88236	0.00025987	2.81702	normal	Solyc07g063200
Solyc01g091890.2.1.4	-1.56048	6.22278	-5.69475	4.88122	0.000260377	2.81435	normal	Solyc01g091890
Solyc09g065120.2.1.9	2.41455	4.27867	5.69434	4.88081	0.000260442	2.8134	up	Solyc09g065120
Solyc02g087280.2.1.4	0.847666	2.47001	5.69126	4.87779	0.000262078	2.80638	normal	Solyc02g087280
Solyc01g008950.2.1.2	0.574327	7.57566	5.68966	4.87621	0.00026285	2.80272	normal	Solyc01g008950
Solyc01g097270.2.1.2	1.30782	2.32246	5.68733	4.87393	0.000263915	2.7974	normal	Solyc01g097270
Solyc10g078750.1.1.3	-1.02661	4.66208	-5.68726	4.87386	0.000263915	2.79725	normal	Solyc10g078750
Solyc02g094140.2.1.6	-1.56275	4.39273	-5.68236	4.86905	0.000266671	2.78607	normal	Solyc02g094140
Solyc02g069230.2.1.3	1.11125	6.27441	5.67946	4.8662	0.000268241	2.77945	normal	Solyc02g069230
Solyc05g054370.2.1.9	1.59432	5.71331	5.67915	4.8659	0.000268248	2.77873	normal	Solyc05g054370
Solyc08g075700.2.1.5	-0.90381	6.63457	-5.67566	4.86247	0.000270186	2.77077	normal	Solyc08g075700
Solyc09g018450.2.1.7	1.27267	5.60637	5.67344	4.86028	0.000271365	2.76568	normal	Solyc09g018450
Solyc03g121860.1.1.1	-0.749205	8.16624	-5.66975	4.85666	0.00027345	2.75727	normal	Solyc03g121860
Solyc05g043430.2.1.4	-0.857683	9.26532	-5.66897	4.8559	0.00027374	2.75549	normal	Solyc05g043430
Solyc03g063200.2.1.3	-1.63182	5.6779	-5.66868	4.85561	0.00027374	2.75482	normal	Solyc03g063200
Solyc02g065300.1.1.1	-0.773102	8.84506	-5.66063	4.8477	0.000278579	2.73644	normal	Solyc02g065300
Solyc01g103250.2.1.8	3.22445	4.56576	5.65856	4.84566	0.000279702	2.73169	up	Solyc01g103250
Solyc10g076420.1.1.3	-1.15184	6.27763	-5.65815	4.84525	0.000279771	2.73075	normal	Solyc10g076420
Solyc12g042480.1.1.2	1.8725	3.66963	5.65722	4.84434	0.000280168	2.72863	normal	Solyc12g042480
Solyc02g069430.2.1.7	-1.47071	4.94092	-5.6542	4.84138	0.000281895	2.72174	normal	Solyc02g069430
Solyc03g118060.2.1.4	-2.59365	3.68278	-5.6512	4.83842	0.000283627	2.71487	down	Solyc03g118060
Solyc06g076700.1.1.1	1.06692	2.4947	5.6506	4.83783	0.00028371	2.71351	normal	Solyc06g076700
Solyc09g007560.2.1.2	-0.794832	6.25396	-5.65047	4.8377	0.00028371	2.7132	normal	Solyc09g007560
Solyc10g018900.1.1.1	-1.00814	7.40898	-5.64677	4.83407	0.000285903	2.70475	normal	Solyc10g018900
Solyc07g017800.2.1.3	-1.02204	7.56569	-5.64629	4.8336	0.000286006	2.70366	normal	Solyc07g017800
Solyc01g010860.2.1.2	-0.699407	8.29049	-5.64601	4.83332	0.000286006	2.70301	normal	Solyc01g010860
Solyc02g092240.2.1.4	-1.72119	6.33309	-5.6442	4.83153	0.000286991	2.69886	normal	Solyc02g092240
Solyc10g080070.1.1.8	-1.93668	3.16434	-5.63961	4.82702	0.000289792	2.68837	normal	Solyc10g080070
Solyc10g044560.1.1.2	1.24572	4.74899	5.6375	4.82495	0.000290982	2.68355	normal	Solyc10g044560
Solyc07g054290.1.1.1	0.976407	3.68493	5.63405	4.82155	0.000293069	2.67566	normal	Solyc07g054290
Solyc06g073850.1.1.1	-1.21345	4.27865	-5.63216	4.81969	0.00029413	2.67133	normal	Solyc06g073850
Solyc06g008010.2.1.7	-0.978263	2.11934	-5.63072	4.81827	0.000294894	2.66803	normal	Solyc06g008010
Solyc01g112100.2.1.5	0.637559	10.1144	5.6304	4.81795	0.000294906	2.6673	normal	Solyc01g112100
Solyc03g118840.2.1.5	1.95106	3.64917	5.629	4.81658	0.00029553	2.66411	normal	Solyc03g118840
Solyc09g008150.1.1.1	1.14255	3.17668	5.62887	4.81645	0.00029553	2.66381	normal	Solyc09g008150
Solyc03g115940.2.1.2	-0.821844	4.92714	-5.6279	4.8155	0.000295548	2.66159	normal	Solyc03g115940
Solyc06g005140.2.1.3	-1.02601	4.49224	-5.62788	4.81547	0.000295548	2.66154	normal	Solyc06g005140
Solyc01g098630.2.1.9	-3.15084	4.55591	-5.62781	4.81541	0.000295548	2.66138	down	Solyc01g098630
Solyc04g015180.2.1.6	-0.797233	7.60396	-5.62766	4.81526	0.000295548	2.66103	normal	Solyc04g015180
Solyc09g063150.2.1.2	1.05247	2.37661	5.62722	4.81483	0.000295641	2.66004	normal	Solyc09g063150
Solyc11g012470.1.1.2	1.39638	5.51481	5.62549	4.81312	0.000296608	2.65607	normal	Solyc11g012470
Solyc02g077590.1.1.1	0.90585	2.75842	5.62462	4.81226	0.000296993	2.65408	normal	Solyc02g077590
Solyc07g007800.2.1.4	1.66825	4.04454	5.62287	4.81054	0.000297973	2.65008	normal	Solyc07g007800
Solyc07g042930.2.1.2	-1.20915	4.06099	-5.62136	4.80905	0.000298799	2.64661	normal	Solyc07g042930
Solyc04g008290.2.1.9	2.54814	5.17794	5.61996	4.80767	0.000299548	2.64341	up	Solyc04g008290
Solyc09g025240.2.1.3	-1.08725	5.68723	-5.61757	4.80531	0.000300976	2.63793	normal	Solyc09g025240
Solyc02g077720.2.1.3	1.53403	2.39831	5.61091	4.79876	0.0003053	2.6227	normal	Solyc02g077720
Solyc06g071790.2.1.2	-0.911607	7.40379	-5.61069	4.79854	0.0003053	2.62219	normal	Solyc06g071790
Solyc03g095990.1.1.1	-1.444	4.93545	-5.60984	4.79771	0.000305682	2.62025	normal	Solyc03g095990
Solyc05g052600.2.1.8	1.52771	3.74118	5.60909	4.79696	0.000306002	2.61852	normal	Solyc05g052600
Solyc04g056430.2.1.2	0.652534	3.47496	5.60751	4.79541	0.000306892	2.61492	normal	Solyc04g056430
Solyc06g005650.2.1.1	-1.52754	7.66704	-5.60282	4.79079	0.000309969	2.60418	normal	Solyc06g005650
Solyc09g064730.2.1.3	-1.71342	2.68789	-5.60133	4.78931	0.0003107	2.60075	normal	Solyc09g064730
Solyc04g010230.2.1.5	-1.32328	4.81404	-5.6012	4.78919	0.0003107	2.60046	normal	Solyc04g010230
Solyc08g007030.2.1.7	-1.03852	5.99518	-5.59755	4.78559	0.000313078	2.59209	normal	Solyc08g007030
Solyc11g061760.1.1.1	-0.664014	5.25791	-5.59646	4.78451	0.000313647	2.58959	normal	Solyc11g061760
Solyc11g072810.1.1.2	1.2425	3.29197	5.59594	4.784	0.00031381	2.5884	normal	Solyc11g072810
Solyc05g008530.2.1.4	-1.54435	4.77488	-5.59458	4.78266	0.000314568	2.58529	normal	Solyc05g008530
Solyc10g011770.2.1.5	1.02538	5.06619	5.59389	4.78198	0.000314854	2.58371	normal	Solyc10g011770
Solyc08g006700.2.1.3	-0.851876	8.0474	-5.59239	4.7805	0.00031572	2.58027	normal	Solyc08g006700
AFFX-r2-Ec-bioB-5_st	-2.10382	3.77362	-5.59048	4.77862	0.000316878	2.5759	down	AFFX-r2-Ec-bioB-5_st
Solyc09g075200.2.1.5	-0.935048	7.53652	-5.58637	4.77456	0.000319642	2.56647	normal	Solyc09g075200
Solyc08g079790.1.1.1	0.55622	2.13043	5.58579	4.77399	0.000319848	2.56515	normal	Solyc08g079790
Solyc11g065610.1.1.2	0.696677	10.4929	5.58213	4.77037	0.000322231	2.55675	normal	Solyc11g065610
Solyc08g082470.1.1.1	0.76753	3.72325	5.58194	4.77019	0.000322231	2.55633	normal	Solyc08g082470
Solyc04g078700.2.1.7	1.89179	3.08033	5.58119	4.76945	0.000322572	2.5546	normal	Solyc04g078700
Solyc11g011130.1.1.6	-0.840712	6.57182	-5.58022	4.7685	0.000323066	2.55239	normal	Solyc11g011130
Solyc11g011780.1.1.1	-0.891347	5.35845	-5.57888	4.76717	0.000323838	2.54932	normal	Solyc11g011780
Solyc11g066390.1.1.7	-1.73968	4.71798	-5.57784	4.76614	0.000324394	2.54692	normal	Solyc11g066390
Solyc08g007790.2.1.9	-1.87471	4.21177	-5.56805	4.75648	0.000331428	2.52447	normal	Solyc08g007790
Solyc12g055850.1.1.2	1.59375	3.73424	5.56782	4.75625	0.000331428	2.52395	normal	Solyc12g055850
Solyc08g065850.1.1.1	2.0704	6.07896	5.56672	4.75517	0.000332039	2.52143	up	Solyc08g065850
Solyc03g112480.1.1.1	-2.67185	4.93252	-5.5587	4.74724	0.000337829	2.50301	down	Solyc03g112480
Solyc10g085040.1.1.1	-0.899909	9.19876	-5.55854	4.74709	0.000337829	2.50266	normal	Solyc10g085040
Solyc04g078880.2.1.5	-1.68266	4.89322	-5.55786	4.74641	0.000338133	2.50109	normal	Solyc04g078880
Solyc06g053360.2.1.1	0.94904	2.80854	5.556	4.74458	0.000339344	2.49682	normal	Solyc06g053360
Solyc10g062060.1.1.2	-0.762844	8.29516	-5.55253	4.74115	0.000341807	2.48887	normal	Solyc10g062060
Solyc03g097560.2.1.6	1.25179	3.09386	5.55137	4.74	0.000342489	2.4862	normal	Solyc03g097560
Solyc07g009330.2.1.2	-1.13358	5.86555	-5.54836	4.73702	0.00034462	2.47928	normal	Solyc07g009330
Solyc02g071090.2.1.2	-0.964066	4.26468	-5.54789	4.73656	0.000344759	2.47821	normal	Solyc02g071090
Solyc12g037980.1.1.9	-1.28389	7.21907	-5.54753	4.73621	0.000344814	2.47739	normal	Solyc12g037980
Solyc03g019700.1.1.1	0.888182	9.16264	5.54467	4.73338	0.000346625	2.47083	normal	Solyc03g019700
Solyc02g070020.1.1.1	-0.572296	7.47588	-5.54466	4.73337	0.000346625	2.47079	normal	Solyc02g070020
Solyc10g086060.1.1.5	2.70968	6.50504	5.54189	4.73063	0.000348588	2.46444	up	Solyc10g086060
Solyc03g034190.2.1.2	-0.966126	7.37317	-5.53754	4.72633	0.000351832	2.45444	normal	Solyc03g034190
Solyc07g051870.1.1.1	0.515915	1.81285	5.53655	4.72535	0.000352392	2.45218	normal	Solyc07g051870
Solyc03g114360.2.1.5	-1.68481	4.75331	-5.53317	4.72201	0.000354884	2.44441	normal	Solyc03g114360
Solyc06g011280.2.1.8	-0.820611	5.73087	-5.53271	4.72155	0.000355027	2.44335	normal	Solyc06g011280
Solyc06g068750.2.1.3	1.51087	4.29142	5.52936	4.71825	0.000357507	2.43567	normal	Solyc06g068750
Solyc03g110910.2.1.8	-1.88877	4.19032	-5.52892	4.7178	0.000357638	2.43464	normal	Solyc03g110910
Solyc01g098730.2.1.1	-0.672668	8.24866	-5.52297	4.71192	0.000362285	2.42097	normal	Solyc01g098730
Solyc12g099820.1.1.4	-0.858092	7.94116	-5.52247	4.71143	0.000362458	2.41983	normal	Solyc12g099820
Solyc03g097250.2.1.5	-1.12369	5.07708	-5.51824	4.70724	0.000365591	2.41012	normal	Solyc03g097250
Solyc12g010350.1.1.5	-0.986003	9.82838	-5.51813	4.70713	0.000365591	2.40985	normal	Solyc12g010350
Solyc08g082090.1.1.1	-2.04621	7.26692	-5.51556	4.70459	0.000367496	2.40395	down	Solyc08g082090
Solyc02g080050.1.1.1	-1.90134	5.0485	-5.51446	4.7035	0.000368177	2.40143	normal	Solyc02g080050
Solyc05g012820.1.1.1	1.04499	2.12158	5.51143	4.7005	0.000370493	2.39445	normal	Solyc05g012820
Solyc02g069720.2.1.7	-0.68163	7.01082	-5.51113	4.7002	0.000370507	2.39376	normal	Solyc02g069720
Solyc12g014380.1.1.9	-0.753804	7.87638	-5.5035	4.69265	0.000376764	2.37623	normal	Solyc12g014380
Solyc08g078860.2.1.4	-0.955194	7.30678	-5.50037	4.68954	0.000379221	2.36902	normal	Solyc08g078860
Solyc12g013810.1.1.2	-0.888451	7.77692	-5.49525	4.68448	0.000383422	2.35726	normal	Solyc12g013810
Solyc08g081490.2.1.6	-1.01374	2.55608	-5.49292	4.68217	0.000385218	2.3519	normal	Solyc08g081490
Solyc01g111650.2.1.2	-1.28183	3.68035	-5.48633	4.67563	0.00039075	2.33672	normal	Solyc01g111650
Solyc07g006220.1.1.1	1.07917	9.43814	5.48611	4.67542	0.00039075	2.33622	normal	Solyc07g006220
Solyc01g103410.2.1.8	1.20159	3.45515	5.48539	4.67471	0.000391123	2.33458	normal	Solyc01g103410
Solyc03g005600.2.1.7	2.0778	5.03508	5.48513	4.67444	0.000391123	2.33396	up	Solyc03g005600
Solyc03g096540.2.1.2	2.48464	2.50871	5.48427	4.67359	0.00039164	2.33198	up	Solyc03g096540
Solyc03g097180.2.1.7	-1.03947	5.27314	-5.48205	4.6714	0.00039337	2.32689	normal	Solyc03g097180
Solyc08g067880.2.1.3	1.4655	4.03635	5.4782	4.66758	0.00039659	2.31802	normal	Solyc08g067880
Solyc04g080960.2.1.4	-0.551944	10.8918	-5.47766	4.66704	0.000396826	2.31678	normal	Solyc04g080960
Solyc12g008820.1.1.1	-1.55322	5.17053	-5.47545	4.66485	0.000398581	2.31168	normal	Solyc12g008820
Solyc04g072780.2.1.2	0.931934	6.71036	5.47455	4.66396	0.000399141	2.30962	normal	Solyc04g072780
Solyc00g031360.1.1.1	1.35347	3.59221	5.47058	4.66002	0.000402383	2.30049	normal	Solyc00g031360
Solyc02g089770.2.1.5	1.42884	7.43045	5.47045	4.65989	0.000402383	2.30017	normal	Solyc02g089770
Solyc08g078700.2.1.2	-1.46327	4.9979	-5.46732	4.65678	0.000405012	2.29296	normal	Solyc08g078700
Solyc11g065350.1.1.9	2.96937	4.79815	5.46549	4.65498	0.00040644	2.28877	up	Solyc11g065350
Solyc09g066470.2.1.6	1.20894	2.90576	5.46391	4.6534	0.000407653	2.28512	normal	Solyc09g066470
Solyc12g015820.1.1.1	-0.950591	4.06192	-5.46342	4.65292	0.000407848	2.284	normal	Solyc12g015820
Solyc08g006890.2.1.4	1.10221	8.56039	5.46056	4.65008	0.000409777	2.27741	normal	Solyc08g006890
Solyc09g014620.2.1.4	-0.911352	9.49616	-5.4605	4.65002	0.000409777	2.27727	normal	Solyc09g014620
Solyc01g008970.2.1.2	1.17098	5.46966	5.46031	4.64984	0.000409777	2.27684	normal	Solyc01g008970
Solyc04g079530.2.1.5	-1.42172	2.45976	-5.46024	4.64976	0.000409777	2.27667	normal	Solyc04g079530
Solyc01g100250.2.1.2	-1.01605	2.95724	-5.45846	4.648	0.000411183	2.27258	normal	Solyc01g100250
Solyc01g105540.2.1.5	1.71751	5.5257	5.45625	4.64581	0.000413002	2.26749	normal	Solyc01g105540
Solyc02g081810.2.1.1	-0.960052	5.83694	-5.45582	4.64538	0.000413148	2.26649	normal	Solyc02g081810
Solyc04g016360.2.1.7	-0.824179	6.50899	-5.45102	4.64061	0.000417439	2.25544	normal	Solyc04g016360
Solyc07g044760.2.1.7	-1.05484	7.72366	-5.45072	4.64031	0.000417466	2.25473	normal	Solyc07g044760
Solyc12g099270.1.1.9	2.01173	4.41592	5.45038	4.63998	0.000417519	2.25396	up	Solyc12g099270
Solyc00g181250.2.1.2	-1.26184	3.32407	-5.44962	4.63923	0.000417979	2.25222	normal	Solyc00g181250
Solyc01g098160.2.1.8	1.21195	3.64477	5.44896	4.63857	0.000418329	2.2507	normal	Solyc01g098160
Solyc06g053400.2.1.9	-1.33661	7.39859	-5.4487	4.63831	0.000418329	2.25009	normal	Solyc06g053400
Solyc02g081580.2.1.2	-0.734613	9.45531	-5.4477	4.63731	0.000419027	2.24778	normal	Solyc02g081580
Solyc12g098570.1.1.2	2.14323	5.65794	5.44562	4.63525	0.000420759	2.24298	up	Solyc12g098570
Solyc04g074490.2.1.9	-1.89413	5.1174	-5.44355	4.63319	0.000422487	2.23821	normal	Solyc04g074490
Solyc11g020330.1.1.1	2.07809	6.41535	5.44148	4.63114	0.000424223	2.23344	up	Solyc11g020330
Solyc11g065160.1.1.7	1.42142	2.83028	5.43992	4.62959	0.000425472	2.22984	normal	Solyc11g065160
Solyc03g117480.2.1.8	1.09555	8.25676	5.43902	4.6287	0.000426074	2.22778	normal	Solyc03g117480
Solyc06g069760.2.1.2	-0.909162	3.7444	-5.43672	4.62641	0.000427841	2.22248	normal	Solyc06g069760
Solyc08g068060.2.1.2	-1.17365	7.48203	-5.43643	4.62613	0.000427841	2.22181	normal	Solyc08g068060
Solyc01g006800.2.1.9	-1.06639	7.64859	-5.43639	4.62608	0.000427841	2.22171	normal	Solyc01g006800
Solyc04g045280.1.1.1	-1.37547	4.49727	-5.43387	4.62358	0.000430037	2.21591	normal	Solyc04g045280
Solyc07g063040.2.1.9	-1.15796	6.85227	-5.43142	4.62115	0.000431971	2.21027	normal	Solyc07g063040
Solyc10g050890.1.1.4	1.66306	2.65354	5.43136	4.62109	0.000431971	2.21012	normal	Solyc10g050890
Solyc01g107170.2.1.1	-0.906644	6.02041	-5.42926	4.619	0.000433779	2.20528	normal	Solyc01g107170
Solyc04g010220.2.1.9	-1.3495	5.90805	-5.42775	4.6175	0.000435009	2.2018	normal	Solyc04g010220
Solyc02g067080.2.1.2	1.90495	4.62316	5.42563	4.6154	0.000436845	2.19692	normal	Solyc02g067080
Solyc03g007660.2.1.2	0.92113	5.24482	5.42287	4.61265	0.00043934	2.19055	normal	Solyc03g007660
Solyc01g096760.2.1.5	-1.13681	5.48102	-5.42188	4.61167	0.000440062	2.18826	normal	Solyc01g096760
Solyc06g071280.2.1.3	-1.58656	4.98136	-5.4158	4.60562	0.000445949	2.17424	normal	Solyc06g071280
Solyc09g090790.2.1.3	1.09665	2.29495	5.41217	4.60201	0.000449177	2.16586	normal	Solyc09g090790
Solyc04g076470.1.1.1	0.864802	3.3978	5.4121	4.60195	0.000449177	2.16571	normal	Solyc04g076470
Solyc04g007060.2.1.2	0.860111	3.86859	5.40961	4.59947	0.000451468	2.15996	normal	Solyc04g007060
Solyc02g067920.2.1.5	-1.05277	6.21286	-5.40881	4.59868	0.000452011	2.15812	normal	Solyc02g067920
Solyc00g022110.2.1.2	-0.493264	12.9612	-5.40736	4.59723	0.000453042	2.15476	normal	Solyc00g022110
Solyc01g099130.2.1.2	-0.878538	6.33608	-5.40727	4.59714	0.000453042	2.15456	normal	Solyc01g099130
Solyc12g095960.1.1.5	-0.655864	10.1524	-5.40595	4.59583	0.000454132	2.15151	normal	Solyc12g095960
Solyc08g063040.2.1.3	-0.871386	7.23852	-5.40436	4.59425	0.000455507	2.14784	normal	Solyc08g063040
Solyc08g081200.2.1.8	2.12214	4.59452	5.40324	4.59314	0.000456386	2.14527	up	Solyc08g081200
Solyc04g039980.2.1.2	0.792038	2.93437	5.4011	4.59101	0.000458345	2.14033	normal	Solyc04g039980
Solyc06g031680.2.1.5	-1.46256	6.59708	-5.39744	4.58736	0.000461919	2.13187	normal	Solyc06g031680
Solyc08g076530.2.1.5	1.06067	3.44197	5.39502	4.58496	0.000464197	2.12629	normal	Solyc08g076530
Solyc02g070550.2.1.9	-0.788138	8.68348	-5.39423	4.58417	0.00046475	2.12447	normal	Solyc02g070550
Solyc07g053640.1.1.1	2.20729	6.62809	5.39278	4.58273	0.000466003	2.12112	up	Solyc07g053640
Solyc01g079880.2.1.5	-0.839083	12.0088	-5.39252	4.58246	0.000466003	2.1205	normal	Solyc01g079880
Solyc04g025160.2.1.9	-0.845301	7.34836	-5.39042	4.58038	0.000467809	2.11566	normal	Solyc04g025160
Solyc09g005580.2.1.2	-0.908019	8.5073	-5.39029	4.58025	0.000467809	2.11536	normal	Solyc09g005580
Solyc01g108600.2.1.9	-1.76141	6.19855	-5.38942	4.57938	0.000468451	2.11335	normal	Solyc01g108600
Solyc04g079470.2.1.2	-1.66024	3.83128	-5.38534	4.57532	0.00047256	2.10393	normal	Solyc04g079470
Solyc08g077560.2.1.1	-1.25489	5.0685	-5.37901	4.56902	0.000479168	2.08932	normal	Solyc08g077560
Solyc07g017500.2.1.4	1.55596	2.97007	5.37613	4.56615	0.000482045	2.08266	normal	Solyc07g017500
Solyc06g051930.2.1.4	-1.10697	4.29436	-5.36917	4.55922	0.000489504	2.06657	normal	Solyc06g051930
Solyc02g066800.1.1.1	-1.11626	8.90455	-5.36688	4.55694	0.000491771	2.0613	normal	Solyc02g066800
Solyc03g025950.2.1.2	-0.663883	9.70215	-5.36558	4.55564	0.000492937	2.05829	normal	Solyc03g025950
Solyc09g059520.2.1.2	-0.907381	4.36846	-5.36423	4.5543	0.000493856	2.05516	normal	Solyc09g059520
Solyc07g056550.2.1.9	-1.67961	5.36972	-5.36419	4.55426	0.000493856	2.05507	normal	Solyc07g056550
Solyc01g103380.2.1.2	-0.98286	5.26914	-5.36396	4.55403	0.000493856	2.05455	normal	Solyc01g103380
Solyc10g085560.1.1.9	-2.02673	5.71851	-5.35786	4.54795	0.000500358	2.04043	down	Solyc10g085560
Solyc10g006820.2.1.9	2.49352	4.07548	5.35751	4.5476	0.000500358	2.03964	up	Solyc10g006820
Solyc09g066150.1.1.1	-0.733852	9.60616	-5.35746	4.54755	0.000500358	2.03952	normal	Solyc09g066150
Solyc10g078340.1.1.9	-2.10295	2.70638	-5.35701	4.5471	0.000500568	2.03848	down	Solyc10g078340
Solyc11g069190.1.1.9	1.9191	4.66259	5.35629	4.54639	0.000501084	2.03682	normal	Solyc11g069190
Solyc03g121570.2.1.7	1.05137	4.39924	5.355	4.5451	0.000502263	2.03384	normal	Solyc03g121570
Solyc07g065960.1.1.1	-1.03473	4.28742	-5.35384	4.54395	0.000503206	2.03116	normal	Solyc07g065960
Solyc02g069850.2.1.4	-0.825621	8.37643	-5.35365	4.54376	0.000503206	2.03072	normal	Solyc02g069850
Solyc02g087400.1.1.1	1.12696	4.68873	5.35331	4.54341	0.000503292	2.02993	normal	Solyc02g087400
Solyc04g009310.2.1.2	-0.623735	6.10097	-5.35236	4.54247	0.000504081	2.02773	normal	Solyc04g009310
Solyc03g082610.1.1.1	-0.796755	5.84019	-5.35196	4.54207	0.000504233	2.02681	normal	Solyc03g082610
Solyc07g062580.2.1.7	2.43145	5.38695	5.35081	4.54092	0.000505263	2.02414	up	Solyc07g062580
Solyc02g084890.1.1.1	-1.02227	3.28766	-5.34897	4.53909	0.000507091	2.01989	normal	Solyc02g084890
Solyc10g083600.1.1.8	-1.67773	5.84388	-5.34537	4.5355	0.000510985	2.01157	normal	Solyc10g083600
Solyc01g106210.2.1.6	-0.93375	7.66507	-5.34288	4.53302	0.000513599	2.00582	normal	Solyc01g106210
Solyc04g007970.2.1.6	1.00509	8.3838	5.342	4.53214	0.00051433	2.00377	normal	Solyc04g007970
Solyc11g068510.1.1.3	-0.732131	9.19015	-5.33824	4.52839	0.000518466	1.99509	normal	Solyc11g068510
Solyc10g086410.2.1.2	1.08405	5.53924	5.3372	4.52735	0.000519392	1.99268	normal	Solyc10g086410
Solyc05g016310.1.1.1	-1.34329	4.791	-5.33466	4.52481	0.000522121	1.98679	normal	Solyc05g016310
Solyc03g082480.2.1.4	-0.944771	6.98086	-5.33294	4.5231	0.000523397	1.98282	normal	Solyc03g082480
Solyc06g053190.2.1.6	1.14106	4.21791	5.33277	4.52293	0.000523397	1.98243	normal	Solyc06g053190
Solyc03g025720.2.1.4	-0.676239	8.98614	-5.33273	4.52289	0.000523397	1.98234	normal	Solyc03g025720
Solyc12g099000.1.1.1	-0.660874	8.5629	-5.33254	4.5227	0.000523397	1.98188	normal	Solyc12g099000
Solyc10g038130.1.1.9	1.90466	4.22468	5.3281	4.51827	0.00052844	1.97162	normal	Solyc10g038130
Solyc01g106580.2.1.8	1.50825	6.01929	5.32713	4.51731	0.000529291	1.96939	normal	Solyc01g106580
Solyc03g113320.1.1.1	-0.83313	1.7354	-5.32374	4.51392	0.000533115	1.96153	normal	Solyc03g113320
Solyc01g060030.2.1.2	-0.625492	7.32457	-5.32284	4.51302	0.000533897	1.95944	normal	Solyc01g060030
Solyc04g008310.1.1.1	0.833098	3.86535	5.31877	4.50896	0.000538585	1.95003	normal	Solyc04g008310
Solyc03g093610.1.1.1	0.73778	3.44016	5.31743	4.50762	0.000539924	1.94692	normal	Solyc03g093610
Solyc03g096550.2.1.2	2.09373	3.0159	5.31591	4.50611	0.000541481	1.94341	up	Solyc03g096550
Solyc06g069820.2.1.1	-0.854341	5.27175	-5.31526	4.50546	0.000541964	1.94191	normal	Solyc06g069820
Solyc03g120810.2.1.9	1.24709	3.21617	5.31397	4.50416	0.000543232	1.93891	normal	Solyc03g120810
Solyc03g082600.2.1.5	-0.93766	6.80675	-5.31372	4.50392	0.000543232	1.93834	normal	Solyc03g082600
Solyc05g013640.1.1.1	-1.71576	4.16743	-5.3123	4.5025	0.000544462	1.93505	normal	Solyc05g013640
Solyc06g066290.2.1.3	1.4332	6.31774	5.31221	4.50241	0.000544462	1.93485	normal	Solyc06g066290
Solyc03g096860.2.1.3	-0.598403	9.1707	-5.30997	4.50017	0.000546944	1.92966	normal	Solyc03g096860
Solyc11g011020.1.1.2	1.12861	2.61569	5.30935	4.49956	0.000547389	1.92824	normal	Solyc11g011020
Solyc06g072070.1.1.1	0.780464	6.44121	5.30812	4.49833	0.000548611	1.92538	normal	Solyc06g072070
Solyc01g096270.2.1.2	-0.777254	8.68854	-5.30774	4.49794	0.00054877	1.92449	normal	Solyc01g096270
Solyc02g062720.2.1.1	-0.539192	6.28071	-5.3057	4.49591	0.000551016	1.91977	normal	Solyc02g062720
Solyc10g005700.2.1.4	1.59917	6.30028	5.30184	4.49205	0.000555595	1.91083	normal	Solyc10g005700
Solyc10g083730.1.1.3	-0.914772	7.14255	-5.30074	4.49095	0.000556376	1.90829	normal	Solyc10g083730
Solyc12g017920.1.1.8	1.57273	3.57518	5.3006	4.49082	0.000556376	1.90798	normal	Solyc12g017920
Solyc05g007270.2.1.8	-1.98561	5.08796	-5.30045	4.49066	0.000556376	1.90761	normal	Solyc05g007270
Solyc10g081960.1.1.1	3.60531	8.69433	5.29867	4.48889	0.000558322	1.90349	up	Solyc10g081960
Solyc02g032510.2.1.2	-1.13385	4.74528	-5.29654	4.48676	0.00056072	1.89857	normal	Solyc02g032510
Solyc01g109300.2.1.9	-0.940831	8.93366	-5.29012	4.48035	0.000568726	1.8837	normal	Solyc01g109300
Solyc06g005570.2.1.5	-0.884663	6.46663	-5.28846	4.47869	0.000570564	1.87985	normal	Solyc06g005570
Solyc02g062700.2.1.8	-1.12601	6.81125	-5.28617	4.4764	0.000573232	1.87455	normal	Solyc02g062700
Solyc12g010900.1.1.1	1.16001	3.51587	5.28447	4.4747	0.000575135	1.87061	normal	Solyc12g010900
Solyc01g100840.2.1.4	-1.02913	5.49828	-5.2835	4.47373	0.000576077	1.86837	normal	Solyc01g100840
Solyc00g094520.1.1.1	-0.968148	8.15128	-5.28256	4.47279	0.000576982	1.86618	normal	Solyc00g094520
Solyc04g071280.1.1.1	-0.816119	2.8176	-5.2815	4.47173	0.000578052	1.86372	normal	Solyc04g071280
Solyc01g028810.2.1.9	-0.901923	9.02585	-5.28123	4.47145	0.000578071	1.86309	normal	Solyc01g028810
Solyc07g052600.2.1.8	-1.03193	7.15029	-5.27898	4.46921	0.000580719	1.85789	normal	Solyc07g052600
Solyc06g060570.2.1.6	1.87505	3.18476	5.27657	4.4668	0.000583607	1.85229	normal	Solyc06g060570
Solyc01g010060.2.1.1	-3.27195	4.86911	-5.27479	4.46502	0.000585653	1.84817	down	Solyc01g010060
Solyc10g055820.1.1.3	3.19261	3.47821	5.27278	4.46301	0.000588017	1.84352	up	Solyc10g055820
Solyc07g043310.2.1.9	0.841797	8.00803	5.26692	4.45715	0.000595661	1.82992	normal	Solyc07g043310
Solyc03g119380.1.1.1	-0.944519	7.67425	-5.26367	4.45389	0.000599785	1.82238	normal	Solyc03g119380
Solyc06g062670.2.1.5	1.32948	3.50611	5.26288	4.45311	0.000600511	1.82057	normal	Solyc06g062670
Solyc10g005560.2.1.4	-0.786185	7.7115	-5.26152	4.45174	0.000602046	1.8174	normal	Solyc10g005560
Solyc04g010080.2.1.9	-2.02796	3.1294	-5.26043	4.45065	0.000602736	1.81488	down	Solyc04g010080
Solyc05g055280.1.1.1	1.14221	5.53004	5.2604	4.45062	0.000602736	1.81481	normal	Solyc05g055280
Solyc06g053500.2.1.3	-0.926023	7.92126	-5.26025	4.45047	0.000602736	1.81446	normal	Solyc06g053500
Solyc05g051900.2.1.3	1.8915	3.70025	5.25972	4.44994	0.000603119	1.81322	normal	Solyc05g051900
Solyc04g071550.2.1.4	1.33402	2.5039	5.25844	4.44867	0.000604532	1.81027	normal	Solyc04g071550
Solyc04g082720.2.1.2	-0.673369	7.96811	-5.2516	4.44182	0.000613774	1.79441	normal	Solyc04g082720
Solyc01g106890.2.1.1	-1.37378	5.31004	-5.25065	4.44087	0.000614754	1.79221	normal	Solyc01g106890
Solyc03g117290.1.1.1	-0.922638	8.14999	-5.25017	4.44039	0.00061508	1.79108	normal	Solyc03g117290
Solyc04g026350.2.1.7	-0.892634	8.47927	-5.24805	4.43827	0.000617472	1.78617	normal	Solyc04g026350
Solyc02g087350.1.1.1	-1.31923	3.36263	-5.24797	4.43819	0.000617472	1.78599	normal	Solyc02g087350
Solyc09g010020.2.1.3	2.72098	5.37797	5.24263	4.43283	0.000624761	1.77359	up	Solyc09g010020
Solyc10g055410.1.1.2	1.22673	3.61687	5.24065	4.43085	0.000627249	1.769	normal	Solyc10g055410
Solyc06g036260.2.1.7	-1.42708	4.56812	-5.23693	4.42713	0.000632272	1.76038	normal	Solyc06g036260
Solyc11g008620.1.1.9	2.83073	4.48924	5.23505	4.42524	0.000634657	1.756	up	Solyc11g008620
Solyc07g022920.2.1.3	1.20912	2.971	5.23197	4.42217	0.000638794	1.74887	normal	Solyc07g022920
Solyc07g066380.2.1.2	-0.954809	3.53047	-5.23106	4.42126	0.000639581	1.74676	normal	Solyc07g066380
Solyc02g068280.2.1.9	2.20014	5.85644	5.23093	4.42112	0.000639581	1.74645	up	Solyc02g068280
Solyc01g096660.2.1.3	-0.728464	9.22261	-5.22983	4.42002	0.000640438	1.7439	normal	Solyc01g096660
Solyc07g041020.2.1.6	-1.74258	3.94489	-5.22964	4.41983	0.000640438	1.74345	normal	Solyc07g041020
Solyc04g082570.2.1.3	-1.04271	4.68009	-5.22959	4.41978	0.000640438	1.74333	normal	Solyc04g082570
Solyc01g109620.2.1.8	-1.03246	6.43592	-5.22807	4.41826	0.000642301	1.73982	normal	Solyc01g109620
Solyc03g059070.2.1.3	0.846245	3.15061	5.22666	4.41685	0.000644017	1.73655	normal	Solyc03g059070
Solyc07g055850.2.1.9	1.24393	3.18912	5.22587	4.41605	0.000644828	1.73469	normal	Solyc07g055850
Solyc03g117800.2.1.9	2.61662	3.39181	5.22456	4.41474	0.000646395	1.73166	up	Solyc03g117800
Solyc01g074020.2.1.5	-1.54794	4.22354	-5.22426	4.41444	0.00064646	1.73097	normal	Solyc01g074020
Solyc06g051560.2.1.2	1.46465	2.44082	5.22387	4.41405	0.000646671	1.73006	normal	Solyc06g051560
Solyc10g074880.1.1.1	0.614195	9.09733	5.22016	4.41033	0.000651847	1.72145	normal	Solyc10g074880
Solyc01g107410.2.1.9	1.75755	2.72482	5.21864	4.4088	0.000653765	1.71791	normal	Solyc01g107410
Solyc08g077460.2.1.4	0.906615	10.8642	5.21687	4.40703	0.000656058	1.7138	normal	Solyc08g077460
Solyc02g083820.1.1.1	-0.833566	4.88443	-5.21607	4.40623	0.000656882	1.71195	normal	Solyc02g083820
Solyc09g072900.2.1.7	1.25327	3.28588	5.21137	4.40152	0.000663665	1.70103	normal	Solyc09g072900
Solyc03g112450.2.1.7	-0.785969	5.27115	-5.20645	4.39659	0.00067085	1.68961	normal	Solyc03g112450
Solyc12g088370.1.1.9	-1.68803	2.94382	-5.20478	4.39492	0.000673043	1.68574	normal	Solyc12g088370
Solyc06g035620.2.1.3	-0.797716	2.51242	-5.19922	4.38934	0.000681348	1.67282	normal	Solyc06g035620
Solyc01g081150.2.1.5	-1.1899	3.71244	-5.1982	4.38831	0.000682564	1.67044	normal	Solyc01g081150
Solyc10g085330.1.1.4	1.69239	3.21023	5.19737	4.38748	0.000683479	1.66851	normal	Solyc10g085330
Solyc06g060250.2.1.9	-1.94595	4.19278	-5.19461	4.38471	0.000687441	1.66211	normal	Solyc06g060250
Solyc05g010540.2.1.2	0.98503	3.84416	5.19394	4.38404	0.000688104	1.66056	normal	Solyc05g010540
Solyc12g010450.1.1.3	-1.49855	5.41153	-5.19225	4.38234	0.000690407	1.65662	normal	Solyc12g010450
Solyc12g008350.1.1.1	-0.914435	3.59709	-5.19036	4.38045	0.000693017	1.65224	normal	Solyc12g008350
Solyc09g008930.2.1.2	1.17947	7.61714	5.1868	4.37688	0.000698337	1.64397	normal	Solyc09g008930
Solyc03g097700.2.1.2	1.5869	4.26663	5.18503	4.37509	0.000700805	1.63984	normal	Solyc03g097700
Solyc08g077510.2.1.8	2.37457	4.1712	5.18476	4.37483	0.000700831	1.63922	up	Solyc08g077510
Solyc09g098290.2.1.2	1.86605	4.22004	5.18449	4.37456	0.000700859	1.6386	normal	Solyc09g098290
Solyc12g037970.1.1.8	-1.33535	4.25037	-5.18373	4.37379	0.000701691	1.63682	normal	Solyc12g037970
Solyc07g006490.2.1.5	0.932927	2.57131	5.18293	4.37299	0.000702583	1.63496	normal	Solyc07g006490
Solyc11g011180.1.1.6	1.11225	2.17025	5.1822	4.37226	0.000703204	1.63328	normal	Solyc11g011180
Solyc00g022100.1.1.1	-0.827738	10.8819	-5.18205	4.37211	0.000703204	1.63291	normal	Solyc00g022100
Solyc02g079400.2.1.2	-0.520244	5.21531	-5.18179	4.37185	0.00070322	1.63231	normal	Solyc02g079400
Solyc01g087090.2.1.1	-1.26167	4.30296	-5.18111	4.37116	0.000703925	1.63073	normal	Solyc01g087090
Solyc01g094040.2.1.2	-0.742722	7.53394	-5.18018	4.37023	0.000705029	1.62857	normal	Solyc01g094040
Solyc11g006450.1.1.1	0.457914	1.69828	5.17986	4.36991	0.000705143	1.62783	normal	Solyc11g006450
Solyc01g106430.2.1.6	1.54496	4.59732	5.1796	4.36965	0.000705155	1.62723	normal	Solyc01g106430
Solyc08g068220.2.1.3	-1.10879	3.65557	-5.1783	4.36834	0.000706879	1.6242	normal	Solyc08g068220
Solyc10g052490.1.1.5	1.3275	2.25506	5.17754	4.36758	0.000707707	1.62245	normal	Solyc10g052490
Solyc01g091520.2.1.1	0.995379	6.77025	5.17531	4.36535	0.000710957	1.61726	normal	Solyc01g091520
Solyc02g068010.2.1.1	-0.688177	6.90163	-5.1749	4.36494	0.000711221	1.61631	normal	Solyc02g068010
Solyc02g012000.1.1.1	0.961815	6.8896	5.1738	4.36382	0.000712582	1.61374	normal	Solyc02g012000
Solyc10g078590.1.1.2	1.06801	6.70059	5.17358	4.36361	0.000712582	1.61323	normal	Solyc10g078590
Solyc10g054330.1.1.3	-0.90803	6.50396	-5.17227	4.36229	0.000714334	1.61019	normal	Solyc10g054330
Solyc06g083780.2.1.4	-0.76329	7.32254	-5.17192	4.36194	0.000714504	1.60937	normal	Solyc06g083780
Solyc05g050130.2.1.2	1.80096	4.36988	5.16859	4.35859	0.000719619	1.60163	normal	Solyc05g050130
Solyc02g088340.2.1.4	2.1391	3.64208	5.16739	4.3574	0.000721196	1.59885	up	Solyc02g088340
Solyc06g068080.2.1.5	-1.1504	3.38187	-5.16418	4.35417	0.000726156	1.59138	normal	Solyc06g068080
Solyc03g026270.1.1.1	-0.756294	2.15701	-5.16176	4.35174	0.000729822	1.58575	normal	Solyc03g026270
Solyc07g021550.2.1.3	1.02983	3.43718	5.16023	4.3502	0.000731991	1.58219	normal	Solyc07g021550
Solyc05g015060.2.1.2	-1.93259	4.25683	-5.15808	4.34804	0.000735219	1.57719	normal	Solyc05g015060
Solyc08g066030.2.1.5	1.11183	6.76593	5.1556	4.34555	0.000739025	1.57143	normal	Solyc08g066030
Solyc12g009000.1.1.1	-1.78893	6.40567	-5.15501	4.34496	0.000739614	1.57005	normal	Solyc12g009000
Solyc07g019520.1.1.1	0.68604	2.55488	5.14993	4.33986	0.000747928	1.55824	normal	Solyc07g019520
Solyc02g064730.2.1.3	-0.579803	10.0353	-5.14861	4.33852	0.000749799	1.55516	normal	Solyc02g064730
Solyc07g032260.2.1.5	1.71337	5.23936	5.14761	4.33752	0.000751108	1.55283	normal	Solyc07g032260
Solyc12g015830.1.1.1	-0.972746	5.49717	-5.14627	4.33618	0.00075281	1.54972	normal	Solyc12g015830
Solyc00g096460.1.1.2	-2.05392	3.04467	-5.14614	4.33604	0.00075281	1.54941	down	Solyc00g096460
Solyc11g012390.1.1.2	1.82331	6.05361	5.14529	4.33519	0.000753858	1.54744	normal	Solyc11g012390
Solyc01g010440.2.1.4	-1.46658	5.96755	-5.14145	4.33134	0.000759749	1.53852	normal	Solyc01g010440
Solyc07g064150.2.1.4	-0.568076	9.09858	-5.14144	4.33132	0.000759749	1.53848	normal	Solyc07g064150
Solyc04g080230.2.1.3	1.40693	4.38919	5.1402	4.33008	0.000761489	1.53561	normal	Solyc04g080230
Solyc12g099360.1.1.3	-0.634305	8.76808	-5.13957	4.32944	0.000762173	1.53413	normal	Solyc12g099360
Solyc09g010430.1.1.1	1.05283	7.32447	5.13824	4.32811	0.000764087	1.53104	normal	Solyc09g010430
Solyc07g063390.2.1.9	0.971688	6.47076	5.13698	4.32683	0.000765899	1.52809	normal	Solyc07g063390
Solyc00g072800.2.1.2	-1.21505	8.22722	-5.1329	4.32274	0.000772718	1.51862	normal	Solyc00g072800
Solyc04g071140.2.1.6	0.761347	5.92233	5.13232	4.32215	0.000772895	1.51725	normal	Solyc04g071140
Solyc04g014480.2.1.2	0.947555	5.716	5.13231	4.32215	0.000772895	1.51725	normal	Solyc04g014480
Solyc08g005520.2.1.2	-0.758977	7.6706	-5.13152	4.32135	0.000773882	1.5154	normal	Solyc08g005520
Solyc07g064130.1.1.1	-0.584711	11.6587	-5.12965	4.31947	0.000776792	1.51106	normal	Solyc07g064130
Solyc06g064890.2.1.5	-0.602824	7.14728	-5.1288	4.31862	0.000777885	1.50908	normal	Solyc06g064890
Solyc01g103920.2.1.1	-0.983953	6.8945	-5.12834	4.31815	0.000778284	1.508	normal	Solyc01g103920
Solyc03g078350.2.1.2	-1.28598	5.05664	-5.12677	4.31657	0.000780684	1.50434	normal	Solyc03g078350
Solyc07g008660.2.1.3	-0.73497	7.42373	-5.12539	4.31518	0.000782305	1.50113	normal	Solyc07g008660
Solyc08g066010.2.1.9	-2.03386	4.34797	-5.12538	4.31518	0.000782305	1.50112	down	Solyc08g066010
Solyc06g074780.1.1.1	-0.908534	6.71653	-5.12488	4.31467	0.000782773	1.49995	normal	Solyc06g074780
Solyc12g098860.1.1.9	-1.82419	5.74585	-5.12408	4.31387	0.000783789	1.49808	normal	Solyc12g098860
Solyc04g005630.2.1.2	-1.00098	5.60295	-5.12251	4.31229	0.000786197	1.49444	normal	Solyc04g005630
Solyc03g097900.2.1.7	0.703541	7.81258	5.11914	4.3089	0.000791917	1.48659	normal	Solyc03g097900
Solyc10g080710.1.1.6	-1.13565	8.23716	-5.11832	4.30807	0.000792979	1.48467	normal	Solyc10g080710
Solyc05g055230.1.1.1	-1.06179	9.20601	-5.11743	4.30718	0.000794168	1.4826	normal	Solyc05g055230
Solyc05g055510.2.1.5	1.79408	4.85135	5.11708	4.30682	0.000794377	1.48178	normal	Solyc05g055510
Solyc07g064980.2.1.6	-0.659234	8.43581	-5.11637	4.30611	0.00079524	1.48012	normal	Solyc07g064980
Solyc10g007330.1.1.1	1.34323	3.33679	5.11556	4.30529	0.00079629	1.47823	normal	Solyc10g007330
Solyc01g009750.2.1.3	-0.762835	6.3031	-5.11495	4.30468	0.000796968	1.47682	normal	Solyc01g009750
Solyc01g009290.2.1.9	-1.51635	6.16085	-5.10986	4.29956	0.000805962	1.46498	normal	Solyc01g009290
Solyc11g068620.1.1.2	-1.20759	1.9874	-5.10612	4.2958	0.000812524	1.45626	normal	Solyc11g068620
Solyc00g020010.1.1.1	-1.44135	5.60919	-5.10512	4.29479	0.000813954	1.45394	normal	Solyc00g020010
Solyc12g089040.1.1.2	-0.61733	9.94473	-5.10456	4.29423	0.000814557	1.45263	normal	Solyc12g089040
Solyc05g009610.1.1.1	-1.23531	2.86209	-5.10354	4.29321	0.000816021	1.45027	normal	Solyc05g009610
Solyc10g050430.1.1.1	1.61563	4.18102	5.10207	4.29172	0.000818353	1.44684	normal	Solyc10g050430
Solyc03g113700.2.1.3	-0.873459	6.10483	-5.09844	4.28806	0.000824816	1.43837	normal	Solyc03g113700
Solyc03g098050.2.1.4	-0.74819	8.25884	-5.09811	4.28774	0.000824976	1.43762	normal	Solyc03g098050
Solyc06g068670.2.1.9	1.48646	6.581	5.09755	4.28717	0.000825603	1.43629	normal	Solyc06g068670
Solyc05g005110.1.1.1	-1.16003	2.87177	-5.09591	4.28552	0.000828289	1.43247	normal	Solyc05g005110
Solyc01g096290.2.1.4	-0.838332	9.25698	-5.09472	4.28433	0.000830097	1.42972	normal	Solyc01g096290
Solyc05g012710.2.1.2	-0.901655	5.12956	-5.09405	4.28365	0.000830932	1.42815	normal	Solyc05g012710
Solyc12g098690.1.1.9	-1.11126	6.5774	-5.09336	4.28295	0.000831809	1.42653	normal	Solyc12g098690
Solyc01g068450.2.1.4	-1.25606	6.83276	-5.09124	4.28082	0.000835438	1.4216	normal	Solyc01g068450
Solyc09g005360.2.1.5	-0.701602	6.45496	-5.09037	4.27994	0.00083666	1.41958	normal	Solyc09g005360
Solyc09g018750.2.1.6	1.10082	6.15493	5.08833	4.27788	0.000840171	1.41481	normal	Solyc09g018750
Solyc11g065140.1.1.2	1.38644	4.19322	5.08683	4.27638	0.000842613	1.41134	normal	Solyc11g065140
Solyc01g109940.2.1.9	-0.799792	7.81399	-5.08614	4.27569	0.000843496	1.40973	normal	Solyc01g109940
Solyc03g114170.2.1.3	-0.775787	5.42749	-5.08565	4.27519	0.000843993	1.40858	normal	Solyc03g114170
Solyc04g009300.2.1.4	-1.77014	4.48377	-5.08503	4.27456	0.000844744	1.40713	normal	Solyc04g009300
Solyc06g073970.1.1.1	1.35438	7.29447	5.08211	4.27163	0.000850005	1.40034	normal	Solyc06g073970
Solyc08g079740.2.1.2	1.15918	2.19969	5.07988	4.26938	0.000853945	1.39513	normal	Solyc08g079740
Solyc01g100860.2.1.7	0.623036	5.46678	5.07489	4.26435	0.000863421	1.38349	normal	Solyc01g100860
Solyc01g086960.2.1.1	-0.700867	8.92674	-5.07459	4.26405	0.000863529	1.38281	normal	Solyc01g086960
Solyc12g020050.1.1.3	-0.943863	6.14337	-5.074	4.26345	0.00086423	1.38143	normal	Solyc12g020050
Solyc06g036640.2.1.9	1.88381	4.90275	5.07377	4.26322	0.00086423	1.38089	normal	Solyc06g036640
Solyc00g094530.1.1.1	-0.786501	9.70945	-5.07257	4.26201	0.00086616	1.37809	normal	Solyc00g094530
Solyc07g045460.2.1.5	1.00916	2.18487	5.07218	4.26162	0.000866469	1.37718	normal	Solyc07g045460
Solyc07g049480.2.1.7	-0.976622	6.48234	-5.07176	4.26119	0.000866758	1.3762	normal	Solyc07g049480
Solyc09g008140.2.1.4	-0.821306	6.21482	-5.07156	4.261	0.000866758	1.37574	normal	Solyc09g008140
Solyc07g009530.1.1.1	2.56538	3.64559	5.07052	4.25994	0.00086838	1.37331	up	Solyc07g009530
Solyc07g055470.2.1.5	0.836511	1.89683	5.07002	4.25944	0.000868902	1.37215	normal	Solyc07g055470
Solyc01g111260.2.1.2	0.900192	3.47221	5.06798	4.25739	0.00087255	1.36739	normal	Solyc01g111260
Solyc11g044470.1.1.5	1.72352	4.36596	5.06625	4.25564	0.00087558	1.36336	normal	Solyc11g044470
Solyc04g017650.2.1.9	2.37101	3.33245	5.06584	4.25523	0.000875925	1.36241	up	Solyc04g017650
Solyc05g014280.2.1.3	-2.28425	5.42737	-5.06473	4.25411	0.000877707	1.35982	down	Solyc05g014280
Solyc10g084360.1.1.1	-0.923197	10.0718	-5.06179	4.25115	0.000883229	1.35297	normal	Solyc10g084360
Solyc01g105070.2.1.3	0.692968	4.0904	5.0596	4.24895	0.000886734	1.34787	normal	Solyc01g105070
Solyc01g008070.2.1.9	-1.00214	8.33527	-5.05957	4.24891	0.000886734	1.34779	normal	Solyc01g008070
Solyc06g066660.2.1.4	-0.743595	5.915	-5.05938	4.24872	0.000886734	1.34734	normal	Solyc06g066660
Solyc08g082820.2.1.8	1.16063	4.845	5.05909	4.24843	0.000886842	1.34667	normal	Solyc08g082820
Solyc03g096790.2.1.4	0.653705	4.38597	5.0584	4.24773	0.00088779	1.34505	normal	Solyc03g096790
Solyc10g084350.1.1.2	-0.93558	8.32452	-5.05567	4.24498	0.000892941	1.33868	normal	Solyc10g084350
Solyc07g054760.1.1.1	-1.7388	7.24297	-5.05491	4.24421	0.000894025	1.33692	normal	Solyc07g054760
Solyc07g063890.2.1.2	-0.66079	8.15865	-5.05258	4.24187	0.000898375	1.33149	normal	Solyc07g063890
Solyc03g117930.2.1.4	-1.26582	7.01848	-5.05055	4.23982	0.000902129	1.32676	normal	Solyc03g117930
Solyc09g065440.2.1.4	1.90113	3.39261	5.04859	4.23784	0.000905354	1.32217	normal	Solyc09g065440
Solyc03g116220.1.1.1	3.30003	5.40117	5.04855	4.2378	0.000905354	1.32208	up	Solyc03g116220
Solyc01g099590.2.1.2	-1.03714	5.44045	-5.04656	4.23579	0.000909053	1.31744	normal	Solyc01g099590
Solyc11g066720.1.1.9	2.65693	5.14924	5.04632	4.23555	0.000909062	1.31688	up	Solyc11g066720
Solyc01g081390.2.1.1	0.674246	5.85174	5.04595	4.23517	0.000909349	1.31602	normal	Solyc01g081390
Solyc08g077530.2.1.4	1.0083	6.25083	5.03923	4.2284	0.000923139	1.30035	normal	Solyc08g077530
Solyc01g088770.2.1.3	-1.34218	5.23959	-5.03884	4.228	0.000923483	1.29943	normal	Solyc01g088770
Solyc12g096830.1.1.2	0.863263	5.19364	5.0378	4.22695	0.000925215	1.29701	normal	Solyc12g096830
Solyc12g088450.1.1.4	-1.04347	3.82404	-5.03681	4.22595	0.000926845	1.29469	normal	Solyc12g088450
Solyc06g051800.2.1.2	-1.71852	8.02261	-5.03617	4.22532	0.000927704	1.29322	normal	Solyc06g051800
Solyc02g091100.2.1.2	-0.703082	6.33349	-5.03459	4.22372	0.000930616	1.28953	normal	Solyc02g091100
Solyc07g049150.2.1.5	1.13235	6.94728	5.02694	4.21599	0.000946806	1.27166	normal	Solyc07g049150
Solyc04g071160.2.1.4	-0.905583	8.74445	-5.02357	4.2126	0.000953294	1.26382	normal	Solyc04g071160
Solyc06g060260.2.1.9	-0.847662	8.30006	-5.02353	4.21256	0.000953294	1.26372	normal	Solyc06g060260
Solyc08g075840.2.1.2	-0.812369	5.17904	-5.02318	4.2122	0.000953554	1.2629	normal	Solyc08g075840
Solyc08g066520.2.1.2	-1.33302	6.78545	-5.01991	4.2089	0.000960317	1.25526	normal	Solyc08g066520
Solyc02g032850.2.1.4	-0.934161	3.32004	-5.01841	4.20739	0.00096315	1.25176	normal	Solyc02g032850
Solyc08g081570.2.1.3	-0.848104	7.34836	-5.01704	4.20601	0.000965696	1.24857	normal	Solyc08g081570
Solyc11g065680.1.1.2	1.419	3.30389	5.01626	4.20522	0.000966419	1.24676	normal	Solyc11g065680
Solyc05g052550.1.1.1	-1.52719	8.7768	-5.01625	4.20521	0.000966419	1.24673	normal	Solyc05g052550
Solyc02g089060.2.1.5	-2.09196	4.38797	-5.01467	4.20362	0.000969221	1.24305	down	Solyc02g089060
Solyc05g052560.1.1.1	-1.62674	10.0273	-5.01453	4.20347	0.000969221	1.24271	normal	Solyc05g052560
Solyc01g067290.2.1.1	0.65969	2.477	5.01431	4.20325	0.000969221	1.2422	normal	Solyc01g067290
Solyc02g068300.2.1.2	1.01361	3.91295	5.01295	4.20188	0.000971768	1.23902	normal	Solyc02g068300
Solyc06g072430.1.1.1	-1.53072	4.95751	-5.01201	4.20093	0.000973372	1.23683	normal	Solyc06g072430
Solyc06g073280.2.1.9	-0.717283	9.4512	-5.00521	4.19406	0.000988361	1.22094	normal	Solyc06g073280
Solyc06g071170.2.1.4	-0.950013	6.93192	-5.00442	4.19326	0.00098965	1.2191	normal	Solyc06g071170
Solyc01g100460.2.1.1	-1.02801	2.71779	-5.0025	4.19132	0.000993177	1.21462	normal	Solyc01g100460
Solyc01g080940.2.1.6	-0.93284	7.06901	-5.00242	4.19125	0.000993177	1.21445	normal	Solyc01g080940
Solyc01g094540.2.1.1	-0.732218	7.56521	-5.00218	4.19101	0.000993196	1.21389	normal	Solyc01g094540
Solyc06g066430.2.1.3	-0.89565	6.71916	-5.00167	4.19049	0.000993841	1.2127	normal	Solyc06g066430
Solyc04g080590.2.1.4	-0.670803	7.21066	-5.00086	4.18966	0.000995202	1.21078	normal	Solyc04g080590
Solyc06g066190.2.1.4	-0.974572	5.56795	-5.00025	4.18905	0.000996067	1.20938	normal	Solyc06g066190
Solyc08g079830.2.1.6	-1.05217	5.78642	-4.99922	4.18801	0.00099793	1.20696	normal	Solyc08g079830
Solyc10g080660.1.1.6	-0.946147	8.46685	-4.99814	4.18692	0.000999901	1.20444	normal	Solyc10g080660
Solyc05g014620.1.1.1	0.914652	3.23883	4.9968	4.18557	0.00100248	1.20132	normal	Solyc05g014620
Solyc03g063790.1.1.1	-0.962516	2.24601	-4.99326	4.182	0.00101022	1.19306	normal	Solyc03g063790
Solyc01g111670.2.1.1	-0.548346	2.20338	-4.99247	4.18119	0.00101156	1.1912	normal	Solyc01g111670
Solyc06g072440.2.1.4	-1.14164	4.67705	-4.98932	4.17801	0.00101797	1.18385	normal	Solyc06g072440
Solyc04g056630.2.1.2	1.10392	6.58593	4.98929	4.17798	0.00101797	1.18378	normal	Solyc04g056630
Solyc01g097240.2.1.2	0.963934	6.88818	4.98885	4.17754	0.00101847	1.18275	normal	Solyc01g097240
Solyc06g050510.2.1.6	1.20948	5.37497	4.98627	4.17493	0.00102405	1.17673	normal	Solyc06g050510
Solyc08g013860.2.1.9	1.47913	5.21814	4.98437	4.17301	0.00102805	1.17229	normal	Solyc08g013860
Solyc03g083270.2.1.3	1.10819	3.35299	4.98234	4.17096	0.00103236	1.16755	normal	Solyc03g083270
Solyc12g070100.1.1.9	-0.9134	7.82368	-4.9814	4.17	0.00103408	1.16534	normal	Solyc12g070100
Solyc10g074710.1.1.5	1.46251	4.38467	4.97975	4.16833	0.00103752	1.16148	normal	Solyc10g074710
Solyc04g072520.1.1.1	-0.610256	3.5896	-4.97747	4.16603	0.00104248	1.15616	normal	Solyc04g072520
Solyc06g007310.2.1.9	-2.10139	5.34576	-4.97711	4.16567	0.00104279	1.15532	down	Solyc06g007310
Solyc07g049270.2.1.4	-0.970784	3.2488	-4.97611	4.16466	0.00104466	1.153	normal	Solyc07g049270
Solyc11g063610.1.1.2	-0.848581	8.30986	-4.97578	4.16432	0.00104492	1.15222	normal	Solyc11g063610
Solyc02g068560.2.1.9	1.60712	5.30495	4.97531	4.16385	0.0010455	1.15113	normal	Solyc02g068560
Solyc01g094020.2.1.1	0.802649	2.29063	4.97453	4.16306	0.00104685	1.14929	normal	Solyc01g094020
Solyc09g092670.2.1.2	1.89744	4.34946	4.97349	4.16201	0.00104884	1.14686	normal	Solyc09g092670
Solyc01g081610.2.1.2	0.918491	7.75857	4.97109	4.15958	0.00105415	1.14125	normal	Solyc01g081610
Solyc04g082010.1.1.1	1.09943	9.27756	4.97055	4.15904	0.00105443	1.13999	normal	Solyc04g082010
Solyc03g098730.1.1.1	0.952871	3.02444	4.97052	4.15901	0.00105443	1.13993	normal	Solyc03g098730
Solyc01g005140.2.1.4	-1.49828	4.46617	-4.96906	4.15753	0.00105693	1.13651	normal	Solyc01g005140
Solyc10g083210.1.1.2	0.930845	2.78887	4.96905	4.15752	0.00105693	1.13649	normal	Solyc10g083210
Solyc08g016010.2.1.9	2.03647	2.85335	4.96347	4.15188	0.00107018	1.12346	up	Solyc08g016010
Solyc07g008030.1.1.1	0.748937	2.56217	4.96202	4.15042	0.00107322	1.12008	normal	Solyc07g008030
Solyc09g059170.1.1.1	1.60173	2.1453	4.96055	4.14893	0.00107634	1.11664	normal	Solyc09g059170
Solyc10g084060.1.1.3	-1.54617	4.59394	-4.95816	4.14651	0.00108178	1.11105	normal	Solyc10g084060
Solyc09g072970.2.1.4	-0.983298	5.80364	-4.95496	4.14328	0.00108911	1.10358	normal	Solyc09g072970
Solyc02g061850.2.1.9	-0.935364	2.89607	-4.95481	4.14312	0.00108911	1.10321	normal	Solyc02g061850
Solyc06g052010.1.1.4	0.925077	2.96392	4.95412	4.14242	0.00109028	1.10161	normal	Solyc06g052010
Solyc09g055710.2.1.2	-1.30584	5.24236	-4.95317	4.14146	0.00109213	1.09938	normal	Solyc09g055710
Solyc06g076110.1.1.1	0.834958	5.05095	4.94843	4.13667	0.00110367	1.0883	normal	Solyc06g076110
Solyc01g094490.2.1.1	-1.0068	3.1335	-4.94734	4.13556	0.0011059	1.08575	normal	Solyc01g094490
Solyc11g065690.1.1.5	-1.09031	6.53265	-4.9448	4.13299	0.00111188	1.07982	normal	Solyc11g065690
Solyc06g062940.2.1.5	-1.29583	3.82636	-4.94309	4.13126	0.00111573	1.07582	normal	Solyc06g062940
Solyc02g065420.2.1.3	1.22009	4.95566	4.94142	4.12958	0.00111948	1.07192	normal	Solyc02g065420
Solyc12g098350.1.1.1	-0.520036	8.46066	-4.93965	4.12778	0.00112353	1.06777	normal	Solyc12g098350
Solyc07g064930.2.1.6	-1.12906	5.16583	-4.93521	4.12329	0.0011346	1.05741	normal	Solyc07g064930
Solyc03g098410.1.1.1	-0.865039	5.99585	-4.93218	4.12022	0.00114207	1.05031	normal	Solyc03g098410
Solyc07g049550.2.1.4	2.21855	2.79373	4.9299	4.11791	0.00114754	1.04498	up	Solyc07g049550
Solyc10g079880.1.1.8	-0.717821	10.0367	-4.92916	4.11717	0.00114891	1.04326	normal	Solyc10g079880
Solyc10g083460.1.1.1	0.724633	4.4414	4.92831	4.11631	0.00115059	1.04127	normal	Solyc10g083460
Solyc11g056290.1.1.1	-1.65063	5.56692	-4.92784	4.11583	0.00115125	1.04017	normal	Solyc11g056290
Solyc04g072610.2.1.2	-0.854318	2.80628	-4.92611	4.11408	0.0011553	1.03612	normal	Solyc04g072610
Solyc09g011630.2.1.2	-1.40539	1.85076	-4.92504	4.11299	0.00115758	1.03362	normal	Solyc09g011630
Solyc07g017600.2.1.3	1.56762	4.54876	4.92309	4.11102	0.00116224	1.02906	normal	Solyc07g017600
Solyc05g052610.2.1.2	0.967137	3.1214	4.91998	4.10787	0.0011701	1.02178	normal	Solyc05g052610
Solyc07g045300.2.1.6	1.18497	5.10392	4.91965	4.10753	0.00117039	1.02101	normal	Solyc07g045300
Solyc11g072110.1.1.2	1.96777	4.91506	4.91896	4.10684	0.00117166	1.0194	normal	Solyc11g072110
Solyc09g059620.2.1.6	-1.49232	4.26264	-4.9161	4.10394	0.00117889	1.0127	normal	Solyc09g059620
Solyc02g085340.1.1.1	0.830975	3.79548	4.91516	4.10299	0.00118086	1.0105	normal	Solyc02g085340
Solyc03g119600.1.1.1	-1.17103	7.1253	-4.914	4.10182	0.00118343	1.0078	normal	Solyc03g119600
Solyc10g079000.1.1.1	-0.671499	6.49562	-4.91367	4.10148	0.0011837	1.00703	normal	Solyc10g079000
Solyc06g073700.2.1.6	-1.33707	4.7317	-4.91346	4.10127	0.0011837	1.00653	normal	Solyc06g073700
Solyc09g005250.2.1.9	-1.74629	4.04213	-4.91208	4.09987	0.00118671	1.0033	normal	Solyc09g005250
Solyc01g100430.2.1.2	-1.08594	4.55563	-4.91193	4.09971	0.00118671	1.00295	normal	Solyc01g100430
Solyc00g049520.2.1.2	0.853951	3.30468	4.90986	4.09762	0.00119181	0.998118	normal	Solyc00g049520
Solyc01g107900.2.1.7	-0.766111	7.41872	-4.90788	4.09562	0.00119621	0.993487	normal	Solyc01g107900
Solyc10g085950.1.1.3	1.33785	3.04873	4.90784	4.09557	0.00119621	0.993385	normal	Solyc10g085950
Solyc00g009020.2.1.7	-0.647165	6.23881	-4.90658	4.0943	0.00119911	0.990437	normal	Solyc00g009020
Solyc06g053910.2.1.5	1.01187	5.9908	4.90628	4.09399	0.00119932	0.989736	normal	Solyc06g053910
Solyc05g051790.2.1.4	-1.01298	6.71473	-4.90565	4.09336	0.00120046	0.988271	normal	Solyc05g051790
Solyc12g062610.1.1.1	1.24148	10.0441	4.90465	4.09234	0.0012021	0.985915	normal	Solyc12g062610
Solyc08g061210.2.1.2	1.08132	3.39304	4.90462	4.09232	0.0012021	0.985863	normal	Solyc08g061210
Solyc08g066560.2.1.3	-1.07283	8.76309	-4.90321	4.09088	0.00120545	0.982546	normal	Solyc08g066560
Solyc11g008500.1.1.7	-1.52871	4.74041	-4.89733	4.08493	0.00122145	0.968806	normal	Solyc11g008500
Solyc08g078550.1.1.1	0.627398	2.03438	4.89673	4.08432	0.00122254	0.967395	normal	Solyc08g078550
Solyc12g096030.1.1.1	1.15544	3.85337	4.89489	4.08245	0.00122717	0.963088	normal	Solyc12g096030
Solyc03g079930.2.1.3	-0.79764	7.99493	-4.89364	4.08118	0.00123012	0.960159	normal	Solyc03g079930
Solyc01g096090.2.1.4	-0.975836	3.91394	-4.89123	4.07875	0.00123641	0.954533	normal	Solyc01g096090
Solyc00g090870.2.1.2	-0.756283	3.06544	-4.88955	4.07704	0.00124064	0.950591	normal	Solyc00g090870
Solyc04g012180.2.1.2	-0.964421	5.1365	-4.88329	4.07069	0.00125825	0.935938	normal	Solyc04g012180
Solyc05g054170.2.1.2	-1.01283	7.32615	-4.88139	4.06877	0.0012632	0.931486	normal	Solyc05g054170
Solyc02g080430.2.1.5	-1.37549	3.48224	-4.87853	4.06587	0.00127079	0.924809	normal	Solyc02g080430
Solyc03g093690.2.1.2	-0.841619	7.19867	-4.87838	4.06572	0.00127079	0.924447	normal	Solyc03g093690
Solyc05g051400.2.1.2	-1.23691	6.81322	-4.87816	4.06549	0.0012708	0.923923	normal	Solyc05g051400
Solyc03g098140.2.1.3	1.23532	2.89844	4.87675	4.06406	0.00127432	0.920631	normal	Solyc03g098140
Solyc08g007740.1.1.1	-2.46898	2.34414	-4.87508	4.06237	0.00127864	0.916726	down	Solyc08g007740
Solyc09g050090.1.1.2	-1.54639	9.21225	-4.87346	4.06073	0.00128282	0.912937	normal	Solyc09g050090
Solyc05g012120.2.1.5	-1.17839	5.30329	-4.87234	4.05959	0.00128553	0.910312	normal	Solyc05g012120
Solyc02g077100.2.1.2	-0.971674	3.05689	-4.87184	4.05909	0.00128637	0.909139	normal	Solyc02g077100
Solyc11g072550.1.1.3	-1.15082	5.06823	-4.86971	4.05693	0.00129211	0.904163	normal	Solyc11g072550
Solyc06g060400.2.1.4	-0.76859	7.23195	-4.868	4.05519	0.00129664	0.900143	normal	Solyc06g060400
Solyc06g082800.2.1.9	-1.66915	4.54994	-4.86709	4.05427	0.00129873	0.898013	normal	Solyc06g082800
Solyc04g015570.2.1.2	-1.18541	5.29831	-4.86659	4.05376	0.00129956	0.896856	normal	Solyc04g015570
Solyc09g091430.2.1.7	1.58741	7.51082	4.86498	4.05213	0.00130355	0.893089	normal	Solyc09g091430
Solyc01g104600.2.1.5	-1.14268	3.66327	-4.86484	4.05199	0.00130355	0.892759	normal	Solyc01g104600
Solyc07g053490.2.1.4	-1.0237	7.78767	-4.86439	4.05153	0.00130426	0.891703	normal	Solyc07g053490
Solyc01g106030.2.1.7	-0.886059	6.43735	-4.8627	4.04981	0.00130839	0.887731	normal	Solyc01g106030
Solyc09g082240.2.1.2	-0.774063	2.12481	-4.8626	4.04972	0.00130839	0.88751	normal	Solyc09g082240
Solyc09g090190.2.1.7	1.39536	5.47192	4.86193	4.04903	0.00130978	0.885929	normal	Solyc09g090190
Solyc03g118100.2.1.6	1.94873	6.99072	4.86156	4.04866	0.00131024	0.885067	normal	Solyc03g118100
Solyc02g063090.2.1.9	-1.40379	5.39651	-4.85971	4.04678	0.00131525	0.88073	normal	Solyc02g063090
Solyc03g123710.2.1.2	0.972595	6.50612	4.85949	4.04656	0.00131526	0.880216	normal	Solyc03g123710
Solyc07g047790.2.1.9	-1.5726	6.41134	-4.85853	4.04559	0.00131752	0.877986	normal	Solyc07g047790
Solyc11g073240.1.1.1	-0.68727	8.51816	-4.85812	4.04517	0.00131811	0.87702	normal	Solyc11g073240
Solyc10g078620.1.1.3	-0.562244	10.3902	-4.85734	4.04438	0.00131985	0.875188	normal	Solyc10g078620
Solyc07g062730.1.1.1	-0.695772	3.02344	-4.85674	4.04377	0.00132073	0.873779	normal	Solyc07g062730
Solyc05g056540.2.1.9	1.31267	5.57777	4.8565	4.04353	0.00132073	0.87323	normal	Solyc05g056540
Solyc11g010190.1.1.1	-0.462259	7.40319	-4.8564	4.04343	0.00132073	0.872997	normal	Solyc11g010190
Solyc02g089350.2.1.4	1.08698	8.25614	4.85606	4.04308	0.00132112	0.872192	normal	Solyc02g089350
Solyc09g007230.2.1.8	-0.840982	6.91291	-4.85518	4.04219	0.00132315	0.870139	normal	Solyc09g007230
Solyc01g099890.2.1.8	-1.387	2.81926	-4.85049	4.03743	0.00133707	0.859144	normal	Solyc01g099890
Solyc01g099900.2.1.4	-0.618056	10.2835	-4.84627	4.03315	0.00134925	0.849273	normal	Solyc01g099900
Solyc08g076930.1.1.1	-0.851859	6.46242	-4.84617	4.03305	0.00134925	0.849041	normal	Solyc08g076930
Solyc08g060810.2.1.2	1.12675	8.36089	4.84412	4.03097	0.00135504	0.844236	normal	Solyc08g060810
Solyc01g096550.2.1.7	-1.71033	4.79989	-4.84299	4.02981	0.00135795	0.84158	normal	Solyc01g096550
Solyc02g093710.1.1.1	-0.779937	6.45386	-4.84196	4.02877	0.00136048	0.839171	normal	Solyc02g093710
Solyc08g075580.1.1.1	-1.38842	4.95938	-4.84176	4.02857	0.00136048	0.8387	normal	Solyc08g075580
Solyc01g007360.2.1.1	-1.04746	7.72391	-4.84093	4.02772	0.00136244	0.836756	normal	Solyc01g007360
Solyc04g074480.2.1.6	1.71577	3.40703	4.84059	4.02738	0.00136282	0.835965	normal	Solyc04g074480
Solyc04g077130.1.1.1	-1.03643	6.69489	-4.83979	4.02657	0.00136469	0.834091	normal	Solyc04g077130
Solyc07g049610.1.1.1	0.620178	3.29191	4.83946	4.02624	0.00136505	0.83332	normal	Solyc07g049610
Solyc01g005380.2.1.5	-1.47254	3.55442	-4.838	4.02475	0.00136903	0.829895	normal	Solyc01g005380
Solyc01g007740.2.1.7	-1.24681	5.68728	-4.8377	4.02445	0.00136929	0.829202	normal	Solyc01g007740
Solyc02g070330.2.1.5	-1.30883	5.16571	-4.83061	4.01725	0.00139149	0.812579	normal	Solyc02g070330
Solyc01g106390.2.1.3	-1.26377	5.05598	-4.82648	4.01305	0.00140428	0.802906	normal	Solyc01g106390
Solyc08g082710.2.1.9	2.7854	3.89951	4.82472	4.01127	0.00140933	0.7988	up	Solyc08g082710
Solyc06g071500.2.1.9	2.37251	4.6584	4.82393	4.01047	0.00141123	0.79695	up	Solyc06g071500
Solyc02g071450.2.1.4	-0.768238	5.10876	-4.82336	4.00989	0.00141241	0.795604	normal	Solyc02g071450
Solyc04g011360.2.1.9	-0.826595	7.90602	-4.82029	4.00677	0.0014213	0.788404	normal	Solyc04g011360
Solyc11g006690.1.1.1	-0.675858	9.94496	-4.82025	4.00673	0.0014213	0.788316	normal	Solyc11g006690
Solyc02g071580.2.1.9	2.24792	2.88016	4.81807	4.00452	0.00142784	0.783214	up	Solyc02g071580
Solyc06g060790.1.1.1	-0.777008	7.03962	-4.81758	4.00403	0.00142874	0.782074	normal	Solyc06g060790
Solyc03g031750.1.1.1	-0.596889	6.97332	-4.81184	3.99819	0.00144735	0.76861	normal	Solyc03g031750
Solyc07g009000.1.1.2	1.41727	4.05996	4.81106	3.9974	0.00144927	0.766781	normal	Solyc07g009000
Solyc03g120560.2.1.3	0.948237	3.18859	4.80927	3.99558	0.00145462	0.762584	normal	Solyc03g120560
Solyc03g080020.2.1.3	-1.28336	2.94672	-4.80901	3.99531	0.00145477	0.76198	normal	Solyc03g080020
Solyc11g070050.1.1.4	-1.07998	8.48265	-4.8074	3.99368	0.00145954	0.758201	normal	Solyc11g070050
[truncated: 26,742 more rows]

## Sheet: MG_vs_BR
Differentially expressed genes of Solanum lycopersicum in MG_vs_BR
	logFC	AveExpr	t	P.Value	adj.P.Val	B	type	gene
Solyc08g081220.1.1.1	6.54651	4.3767	52.5207	22.5509	8.08268e-19	41.8146	up	Solyc08g081220
Solyc02g070020.1.1.1	-4.61572	7.47588	-44.7192	21.136	8.18653e-18	39.2007	down	Solyc02g070020
Solyc01g095080.2.1.4	-6.22439	6.69587	-43.8766	20.9689	8.18653e-18	38.8796	down	Solyc01g095080
Solyc08g005770.2.1.2	-6.51437	6.94627	-43.7488	20.9433	8.18653e-18	38.8301	down	Solyc08g005770
Solyc07g054860.1.1.1	3.26349	2.83148	41.559	20.4926	1.84908e-17	37.9509	up	Solyc07g054860
Solyc10g080900.1.1.3	-6.83799	6.5285	-40.0848	20.1758	3.19512e-17	37.3232	down	Solyc10g080900
Solyc09g014350.2.1.2	5.93646	3.56291	39.0596	19.9488	4.26771e-17	36.8683	up	Solyc09g014350
Solyc07g052960.1.1.1	-5.86765	6.89863	-38.9545	19.9252	4.26771e-17	36.8208	down	Solyc07g052960
Solyc03g111720.2.1.2	-4.61362	10.2444	-37.8343	19.6697	6.83197e-17	36.3039	down	Solyc03g111720
Solyc11g022590.1.1.1	5.98845	3.54272	37.5062	19.5935	7.32839e-17	36.1488	up	Solyc11g022590
Solyc07g054060.2.1.2	-4.64541	7.09458	-37.1272	19.5046	8.17475e-17	35.9674	down	Solyc07g054060
Solyc03g095900.2.1.3	-6.12018	5.65842	-36.8318	19.4347	8.56836e-17	35.8244	down	Solyc03g095900
Solyc08g067030.2.1.3	5.28423	4.40825	36.6091	19.3817	8.56836e-17	35.7156	up	Solyc08g067030
Solyc09g091510.2.1.2	-6.96449	5.59153	-36.5997	19.3795	8.56836e-17	35.711	down	Solyc09g091510
Solyc07g053540.1.1.1	4.97768	3.36853	35.9941	19.2336	1.11896e-16	35.4108	up	Solyc07g053540
Solyc01g107400.2.1.1	-6.53735	5.88753	-35.2567	19.0527	1.59095e-16	35.0366	down	Solyc01g107400
Solyc10g044680.1.1.3	4.4216	3.05695	35.1166	19.0179	1.62225e-16	34.9644	up	Solyc10g044680
Solyc09g066150.1.1.1	-4.75963	9.60616	-34.7475	18.9257	1.79964e-16	34.7725	down	Solyc09g066150
Solyc07g051880.1.1.1	-5.03966	5.83514	-34.7241	18.9198	1.79964e-16	34.7602	down	Solyc07g051880
Solyc02g082740.1.1.1	5.3735	4.15033	34.6546	18.9023	1.79964e-16	34.7238	up	Solyc02g082740
Solyc01g088400.2.1.8	-6.88991	8.08126	-34.257	18.8016	2.0456e-16	34.5135	down	Solyc01g088400
Solyc03g013340.2.1.5	5.78989	3.832	34.1993	18.7869	2.0456e-16	34.4828	up	Solyc03g013340
Solyc10g006880.2.1.3	-4.7354	8.51512	-34.0948	18.7601	2.0456e-16	34.4269	down	Solyc10g006880
Solyc03g025320.2.1.2	4.73424	4.87572	34.0872	18.7582	2.0456e-16	34.4228	up	Solyc03g025320
Solyc08g066690.2.1.5	-3.36087	11.0544	-34.0541	18.7497	2.0456e-16	34.4051	down	Solyc08g066690
Solyc09g075810.2.1.2	4.55016	3.4755	33.8181	18.689	2.26185e-16	34.2779	up	Solyc09g075810
Solyc10g011730.2.1.1	4.51755	3.2569	33.5398	18.617	2.57134e-16	34.1265	up	Solyc10g011730
Solyc10g050110.1.1.1	4.58255	3.59923	32.5001	18.3425	4.66473e-16	33.5473	up	Solyc10g050110
Solyc02g088100.2.1.4	5.13122	4.05261	32.3924	18.3136	4.81394e-16	33.486	up	Solyc02g088100
Solyc01g080410.2.1.3	-5.70352	6.53234	-32.0586	18.2234	5.72769e-16	33.2945	down	Solyc01g080410
Solyc05g009950.2.1.4	4.8899	4.26224	31.3415	18.0265	8.72262e-16	32.875	up	Solyc05g009950
Solyc05g050010.2.1.3	-6.35088	6.4342	-30.7974	17.8742	1.19987e-15	32.549	down	Solyc05g050010
Solyc02g067320.1.1.1	4.19291	3.47427	30.5094	17.7925	1.4043e-15	32.3737	up	Solyc02g067320
Solyc03g005020.2.1.9	-4.45834	10.1368	-30.0085	17.6487	1.89805e-15	32.0641	down	Solyc03g005020
Solyc02g088270.2.1.5	-5.74469	6.17801	-29.5795	17.5237	2.4587e-15	31.7942	down	Solyc02g088270
Solyc01g008710.2.1.5	-7.94918	6.73762	-29.4874	17.4967	2.54407e-15	31.7357	down	Solyc01g008710
Solyc05g005550.2.1.2	6.57254	4.117	29.391	17.4682	2.64281e-15	31.6741	up	Solyc05g005550
Solyc06g068390.1.1.1	4.3205	3.19385	29.254	17.4277	2.79979e-15	31.5864	up	Solyc06g068390
Solyc11g066890.1.1.1	-4.26175	8.34951	-29.229	17.4203	2.79979e-15	31.5703	down	Solyc11g066890
Solyc02g078620.1.1.1	4.21879	3.32374	29.0782	17.3754	3.0269e-15	31.473	up	Solyc02g078620
Solyc10g083650.1.1.1	-3.39133	8.31285	-28.6334	17.2418	4.01725e-15	31.1825	down	Solyc10g083650
Solyc06g060840.1.1.1	-6.54371	6.71741	-28.5058	17.2031	4.28689e-15	31.0983	down	Solyc06g060840
Solyc01g102340.2.1.3	4.54656	4.85698	28.3746	17.1631	4.59092e-15	31.0112	up	Solyc01g102340
Solyc12g011410.1.1.1	6.1224	3.72269	27.9756	17.0405	5.95031e-15	30.7435	up	Solyc12g011410
Solyc02g090930.2.1.5	5.9335	3.64126	27.8664	17.0066	6.28987e-15	30.6695	up	Solyc02g090930
Solyc01g109340.2.1.1	3.61584	3.41836	27.5987	16.9231	7.45789e-15	30.4867	up	Solyc01g109340
Solyc03g113620.2.1.3	4.15722	6.52394	27.1997	16.7972	9.7548e-15	30.2104	up	Solyc03g113620
Solyc07g063640.1.1.1	-3.83844	8.08777	-26.9847	16.7286	1.11859e-14	30.0596	down	Solyc07g063640
Solyc01g099040.2.1.5	-5.16507	5.21353	-26.9557	16.7193	1.11943e-14	30.0392	down	Solyc01g099040
Solyc01g095620.2.1.1	3.96763	3.59074	26.9004	16.7016	1.14109e-14	30.0002	up	Solyc01g095620
Solyc10g086180.1.1.2	-3.90269	5.94903	-26.8528	16.6863	1.14109e-14	29.9665	down	Solyc10g086180
Solyc08g008100.2.1.3	5.17543	4.0152	26.8494	16.6852	1.14109e-14	29.9641	up	Solyc08g008100
Solyc07g062470.2.1.1	4.05112	3.07847	26.681	16.6308	1.26882e-14	29.8444	up	Solyc07g062470
Solyc11g006230.1.1.4	3.77408	3.12828	26.3041	16.508	1.65232e-14	29.5734	up	Solyc11g006230
Solyc10g005960.1.1.1	4.58546	4.05048	26.103	16.4418	1.86793e-14	29.4271	up	Solyc10g005960
Solyc01g097880.2.1.5	-3.4277	8.58209	-26.0944	16.4389	1.86793e-14	29.4208	down	Solyc01g097880
Solyc06g074710.1.1.1	-2.84388	8.16424	-25.79	16.3378	2.31657e-14	29.1968	down	Solyc06g074710
Solyc01g107090.2.1.1	3.02561	3.06331	25.7233	16.3155	2.39667e-14	29.1474	up	Solyc01g107090
Solyc09g075560.1.1.1	3.532	3.60999	25.5846	16.2689	2.62282e-14	29.0441	up	Solyc09g075560
Solyc01g099190.2.1.9	-3.29999	11.5025	-25.4693	16.2299	2.82091e-14	28.9577	down	Solyc01g099190
Solyc04g005040.1.1.1	4.19326	3.91262	25.4068	16.2088	2.91321e-14	28.9107	up	Solyc04g005040
Solyc10g085880.1.1.1	-2.98975	11.2749	-25.2375	16.1512	3.22033e-14	28.7828	down	Solyc10g085880
Solyc03g111690.2.1.4	-5.09849	10.2655	-25.222	16.1459	3.22033e-14	28.771	down	Solyc03g111690
Solyc03g121180.2.1.5	5.07696	3.85448	25.2002	16.1385	3.22033e-14	28.7545	up	Solyc03g121180
Solyc04g010250.2.1.7	3.1869	2.73484	25.1978	16.1377	3.22033e-14	28.7527	up	Solyc04g010250
Solyc02g083870.2.1.3	2.54464	2.84655	24.998	16.0692	3.71344e-14	28.6003	up	Solyc02g083870
Solyc06g069850.2.1.3	2.91687	2.83204	24.7611	15.9873	4.41713e-14	28.4178	up	Solyc06g069850
Solyc02g079510.2.1.3	5.26544	5.12973	24.6357	15.9436	4.81247e-14	28.3205	up	Solyc02g079510
Solyc12g013690.1.1.6	-4.60561	8.75993	-24.4077	15.8637	5.70082e-14	28.1421	down	Solyc12g013690
Solyc01g109250.2.1.1	2.70094	2.61492	24.3509	15.8437	5.88443e-14	28.0974	up	Solyc01g109250
Solyc01g104210.2.1.1	-5.71331	5.18428	-24.3262	15.835	5.91927e-14	28.0779	down	Solyc01g104210
Solyc08g068700.1.1.1	4.76936	4.1173	23.9376	15.6967	8.02494e-14	27.7686	up	Solyc08g068700
Solyc06g074890.1.1.1	4.3806	4.58419	23.7926	15.6446	8.92364e-14	27.6519	up	Solyc06g074890
Solyc09g008560.2.1.4	3.79572	3.01818	23.7722	15.6372	8.95411e-14	27.6353	up	Solyc09g008560
Solyc10g018260.1.1.1	3.35722	2.77115	23.6364	15.5881	9.89207e-14	27.5252	up	Solyc10g018260
Solyc12g096870.1.1.1	3.28685	2.7127	23.533	15.5505	1.06445e-13	27.4408	up	Solyc12g096870
Solyc02g064940.1.1.1	3.57511	3.19146	23.5011	15.5389	1.07915e-13	27.4147	up	Solyc02g064940
Solyc02g077370.1.1.1	4.08479	3.06758	23.4649	15.5257	1.08775e-13	27.3851	up	Solyc02g077370
Solyc03g006960.2.1.4	-4.59533	4.37143	-23.4567	15.5227	1.08775e-13	27.3784	down	Solyc03g006960
Solyc09g092500.1.1.1	-3.59603	7.37242	-23.4392	15.5163	1.08775e-13	27.364	down	Solyc09g092500
Solyc08g076780.1.1.2	-6.0717	4.17795	-23.4314	15.5135	1.08775e-13	27.3576	down	Solyc08g076780
Solyc01g097860.2.1.7	3.82376	3.44132	23.3871	15.4973	1.11534e-13	27.3212	up	Solyc01g097860
Solyc01g094700.2.1.2	4.37686	3.74736	23.1605	15.4139	1.3352e-13	27.1337	up	Solyc01g094700
Solyc05g007180.2.1.3	4.64551	3.86924	22.9675	15.3423	1.55578e-13	26.9725	up	Solyc05g007180
Solyc01g105720.2.1.1	4.40995	3.80637	22.9464	15.3344	1.56561e-13	26.9548	up	Solyc01g105720
Solyc11g008630.1.1.2	3.05644	3.29049	22.9132	15.322	1.57656e-13	26.9269	up	Solyc11g008630
Solyc10g085230.1.1.2	-5.4858	8.80984	-22.9112	15.3213	1.57656e-13	26.9252	down	Solyc10g085230
Solyc10g085830.1.1.4	-4.00016	6.84408	-22.8922	15.3142	1.58429e-13	26.9093	down	Solyc10g085830
Solyc07g047950.1.1.1	2.41695	4.70346	22.7649	15.2664	1.74844e-13	26.8017	up	Solyc07g047950
Solyc07g062670.1.1.1	-7.1699	6.54538	-22.7133	15.2471	1.80787e-13	26.7581	down	Solyc07g062670
Solyc00g156980.2.1.2	3.66186	2.93396	22.6882	15.2376	1.82748e-13	26.7367	up	Solyc00g156980
Solyc04g078200.2.1.2	3.83177	3.40928	22.6119	15.2088	1.9315e-13	26.6718	up	Solyc04g078200
Solyc07g021530.2.1.2	5.67312	4.07425	22.5779	15.196	1.96804e-13	26.6428	up	Solyc07g021530
Solyc02g087890.2.1.1	-4.66622	5.33911	-22.3973	15.1274	2.26186e-13	26.4879	down	Solyc02g087890
Solyc03g115940.2.1.2	3.27028	4.92714	22.3945	15.1263	2.26186e-13	26.4855	up	Solyc03g115940
Solyc10g080840.1.1.1	-5.81928	6.47251	-22.3624	15.114	2.30248e-13	26.4578	down	Solyc10g080840
Solyc03g112130.1.1.1	3.13809	2.96483	22.3305	15.1019	2.34348e-13	26.4303	up	Solyc03g112130
Solyc09g014480.1.1.1	3.94032	2.85323	22.2614	15.0754	2.46527e-13	26.3705	up	Solyc09g014480
Solyc01g102960.2.1.1	-3.97491	8.32062	-22.1196	15.0209	2.76689e-13	26.2472	down	Solyc01g102960
Solyc08g063040.2.1.3	-3.5576	7.23852	-22.0644	14.9995	2.87727e-13	26.1989	down	Solyc08g063040
Solyc01g102310.2.1.2	3.62417	5.58695	22.0126	14.9795	2.98333e-13	26.1535	up	Solyc01g102310
Solyc08g067410.1.1.1	2.94639	2.71523	21.9473	14.9541	3.13145e-13	26.0962	up	Solyc08g067410
Solyc02g087840.2.1.3	6.15185	4.43662	21.8766	14.9266	3.30382e-13	26.0339	up	Solyc02g087840
Solyc09g092380.2.1.2	-3.05996	9.78445	-21.8366	14.911	3.39189e-13	25.9986	down	Solyc09g092380
Solyc12g098600.1.1.1	1.95949	2.13396	21.7508	14.8775	3.62914e-13	25.9226	normal	Solyc12g098600
Solyc04g081530.1.1.1	4.70337	4.51546	21.6952	14.8557	3.78011e-13	25.8732	up	Solyc04g081530
Solyc02g069930.1.1.1	-5.30015	5.34993	-21.5984	14.8176	4.02503e-13	25.7868	down	Solyc02g069930
Solyc01g107830.2.1.2	-4.58473	6.23614	-21.5972	14.8171	4.02503e-13	25.7857	down	Solyc01g107830
Solyc09g083190.2.1.5	5.48537	3.37124	21.5951	14.8163	4.02503e-13	25.7839	up	Solyc09g083190
Solyc07g049610.1.1.1	2.74798	3.29191	21.4434	14.7562	4.57612e-13	25.6476	up	Solyc07g049610
Solyc02g091920.2.1.4	4.38929	3.4927	21.4344	14.7527	4.57612e-13	25.6395	up	Solyc02g091920
Solyc09g089580.2.1.3	-3.99823	11.1974	-21.4194	14.7467	4.59776e-13	25.626	down	Solyc09g089580
Solyc07g021380.1.1.1	2.09256	3.14324	21.3423	14.716	4.84259e-13	25.5563	up	Solyc07g021380
Solyc04g071870.1.1.1	2.12966	5.95833	21.3376	14.7141	4.84259e-13	25.5521	up	Solyc04g071870
Solyc07g065340.1.1.1	-2.97125	6.96576	-21.334	14.7127	4.84259e-13	25.5488	down	Solyc07g065340
Solyc06g005820.2.1.2	-4.41594	3.17607	-21.2379	14.6743	5.24445e-13	25.4616	down	Solyc06g005820
Solyc06g062920.2.1.5	3.19889	3.0705	21.1741	14.6488	5.51503e-13	25.4035	up	Solyc06g062920
Solyc03g119610.1.1.1	3.03555	6.84551	21.0713	14.6074	5.97216e-13	25.3094	up	Solyc03g119610
Solyc11g044910.1.1.7	-5.35561	4.70248	-21.0699	14.6068	5.97216e-13	25.3081	down	Solyc11g044910
Solyc10g085900.1.1.1	-4.47555	5.06331	-20.9816	14.5711	6.41209e-13	25.227	down	Solyc10g085900
Solyc01g109170.2.1.3	-2.81192	9.88391	-20.9756	14.5687	6.41209e-13	25.2215	down	Solyc01g109170
Solyc08g082110.2.1.3	3.95434	3.66644	20.9545	14.5601	6.46507e-13	25.202	up	Solyc08g082110
Solyc02g078760.1.1.1	2.50115	3.10984	20.9493	14.558	6.46507e-13	25.1971	up	Solyc02g078760
Solyc06g082460.1.1.1	2.92295	2.76153	20.9109	14.5424	6.64704e-13	25.1617	up	Solyc06g082460
Solyc06g009770.1.1.1	4.02614	2.92545	20.8691	14.5254	6.85707e-13	25.123	up	Solyc06g009770
Solyc02g078890.1.1.1	3.6397	4.22721	20.8485	14.5171	6.93503e-13	25.104	up	Solyc02g078890
Solyc02g087850.1.1.1	4.01401	3.8839	20.816	14.5038	7.06619e-13	25.0738	up	Solyc02g087850
Solyc09g010380.2.1.8	4.0286	3.4136	20.8118	14.5021	7.06619e-13	25.0699	up	Solyc09g010380
Solyc01g105650.2.1.4	4.92521	3.02899	20.7984	14.4967	7.09979e-13	25.0575	up	Solyc01g105650
Solyc02g085340.1.1.1	3.51452	3.79548	20.7881	14.4924	7.1139e-13	25.0479	up	Solyc02g085340
Solyc08g028780.1.1.1	3.90468	3.73477	20.7688	14.4845	7.18914e-13	25.0299	up	Solyc08g028780
Solyc04g007060.2.1.2	3.2999	3.86859	20.7545	14.4787	7.23124e-13	25.0166	up	Solyc04g007060
Solyc03g083620.1.1.1	-2.60152	10.367	-20.6131	14.4207	8.20254e-13	24.8844	down	Solyc03g083620
Solyc11g007540.1.1.2	3.63735	3.26529	20.5399	14.3905	8.72693e-13	24.8157	up	Solyc11g007540
Solyc06g082590.1.1.1	3.02976	3.39965	20.4599	14.3574	9.34841e-13	24.7402	up	Solyc06g082590
Solyc04g079730.1.1.1	5.5775	4.44634	20.4306	14.3453	9.543e-13	24.7125	up	Solyc04g079730
Solyc01g073640.2.1.2	3.1157	3.05071	20.3113	14.2956	1.06202e-12	24.5992	up	Solyc01g073640
Solyc02g062390.2.1.2	-4.44568	5.5975	-20.2268	14.2603	1.14366e-12	24.5186	down	Solyc02g062390
Solyc01g101060.2.1.2	1.82334	10.3727	20.2152	14.2555	1.14393e-12	24.5075	normal	Solyc01g101060
Solyc03g044150.2.1.3	4.42678	4.65068	20.2106	14.2535	1.14393e-12	24.5031	up	Solyc03g044150
Solyc06g009050.2.1.4	-3.22452	9.34397	-20.2019	14.2499	1.14393e-12	24.4948	down	Solyc06g009050
Solyc04g072160.2.1.7	-2.61879	6.55954	-20.1969	14.2478	1.14393e-12	24.49	down	Solyc04g072160
Solyc02g089080.2.1.2	4.72285	4.38789	20.147	14.2268	1.19208e-12	24.4422	up	Solyc02g089080
Solyc12g044330.1.1.3	6.31682	4.65207	20.1274	14.2186	1.20643e-12	24.4234	up	Solyc12g044330
Solyc06g007580.1.1.1	2.72958	3.89904	20.0703	14.1946	1.26635e-12	24.3684	up	Solyc06g007580
Solyc01g058320.2.1.4	4.21823	3.33916	20.0387	14.1812	1.29685e-12	24.338	up	Solyc01g058320
Solyc06g076820.1.1.1	2.72055	4.53137	20.009	14.1687	1.32584e-12	24.3093	up	Solyc06g076820
Solyc03g093550.1.1.1	4.0195	4.09477	19.9635	14.1494	1.37106e-12	24.2652	up	Solyc03g093550
Solyc04g054990.2.1.2	3.50734	2.94579	19.9568	14.1466	1.37106e-12	24.2587	up	Solyc04g054990
Solyc01g104850.2.1.9	5.07333	3.36349	19.9539	14.1453	1.37106e-12	24.2559	up	Solyc01g104850
Solyc11g006670.1.1.1	3.4087	2.81981	19.8731	14.111	1.47392e-12	24.1775	up	Solyc11g006670
Solyc06g084050.2.1.2	3.37966	4.84393	19.817	14.0871	1.54707e-12	24.1228	up	Solyc06g084050
Solyc04g074310.2.1.5	4.04071	4.38953	19.7622	14.0638	1.62198e-12	24.0693	up	Solyc04g074310
Solyc06g011470.2.1.1	3.27207	2.98664	19.7401	14.0543	1.64699e-12	24.0476	up	Solyc06g011470
Solyc09g082460.2.1.8	-4.58917	6.68807	-19.7297	14.0498	1.65322e-12	24.0374	down	Solyc09g082460
Solyc06g071750.2.1.2	-4.03606	6.04965	-19.7223	14.0467	1.65465e-12	24.0302	down	Solyc06g071750
Solyc06g059870.1.1.1	4.35799	5.92808	19.7122	14.0423	1.66054e-12	24.0203	up	Solyc06g059870
Solyc02g078570.2.1.4	4.60695	4.27651	19.6696	14.0241	1.72091e-12	23.9785	up	Solyc02g078570
Solyc12g040640.1.1.9	4.65229	3.75238	19.6583	14.0192	1.72929e-12	23.9674	up	Solyc12g040640
Solyc12g056600.2.1.2	-5.42732	4.46031	-19.6318	14.0078	1.76416e-12	23.9413	down	Solyc12g056600
Solyc07g008210.2.1.4	3.28977	2.93745	19.5863	13.9882	1.83425e-12	23.8964	up	Solyc07g008210
Solyc04g079960.1.1.1	-3.50405	4.2399	-19.5639	13.9786	1.86379e-12	23.8743	down	Solyc04g079960
Solyc02g022850.1.1.1	3.24222	2.92714	19.523	13.9609	1.92932e-12	23.8338	up	Solyc02g022850
Solyc03g093610.1.1.1	2.70433	3.44016	19.491	13.9471	1.97966e-12	23.8021	up	Solyc03g093610
Solyc01g087820.2.1.1	2.60145	3.26003	19.4561	13.9319	2.0341e-12	23.7674	up	Solyc01g087820
Solyc05g055400.2.1.2	3.62861	3.23425	19.4517	13.93	2.0341e-12	23.7631	up	Solyc05g055400
Solyc06g035720.2.1.5	5.21119	6.23891	19.4097	13.9118	2.10865e-12	23.7213	up	Solyc06g035720
Solyc10g085890.1.1.1	-3.59512	10.381	-19.3887	13.9026	2.14068e-12	23.7003	down	Solyc10g085890
Solyc08g005630.2.1.4	-6.45092	6.98871	-19.3336	13.8786	2.24891e-12	23.6453	down	Solyc08g005630
Solyc06g084540.2.1.4	-2.96344	7.18833	-19.2861	13.8579	2.34497e-12	23.5978	down	Solyc06g084540
Solyc12g088430.1.1.1	3.21411	3.38656	19.1862	13.8141	2.57856e-12	23.4973	up	Solyc12g088430
Solyc06g061170.2.1.2	-3.5235	6.43009	-19.1677	13.806	2.61184e-12	23.4788	down	Solyc06g061170
Solyc10g083400.1.1.1	-3.67748	6.10368	-19.1395	13.7936	2.6721e-12	23.4503	down	Solyc10g083400
Solyc06g068900.2.1.5	-4.00479	5.92016	-19.1319	13.7902	2.67729e-12	23.4426	down	Solyc06g068900
Solyc10g085030.1.1.1	3.78622	3.51481	19.085	13.7696	2.78618e-12	23.3951	up	Solyc10g085030
Solyc05g054090.2.1.3	4.64653	4.23211	19.0814	13.768	2.78618e-12	23.3915	up	Solyc05g054090
Solyc01g107890.2.1.5	5.42114	3.82788	19.0733	13.7644	2.79313e-12	23.3833	up	Solyc01g107890
Solyc03g115640.2.1.3	3.13298	3.42047	19.0587	13.758	2.81839e-12	23.3685	up	Solyc03g115640
Solyc10g051120.1.1.2	-3.91191	5.76474	-19.0534	13.7556	2.81839e-12	23.3631	down	Solyc10g051120
Solyc01g105070.2.1.3	2.60446	4.0904	19.0161	13.7391	2.91089e-12	23.3252	up	Solyc01g105070
Solyc04g054370.1.1.1	3.11956	3.82108	19.0108	13.7368	2.91089e-12	23.3199	up	Solyc04g054370
Solyc03g118120.2.1.2	4.20305	4.48744	18.9535	13.7113	3.0695e-12	23.2615	up	Solyc03g118120
Solyc02g036350.2.1.4	-3.82077	9.67982	-18.9323	13.7019	3.1196e-12	23.2398	down	Solyc02g036350
Solyc08g080090.2.1.4	-5.53208	6.95231	-18.9097	13.6919	3.17532e-12	23.2168	down	Solyc08g080090
Solyc12g098510.1.1.1	2.19066	2.93304	18.8984	13.6869	3.1949e-12	23.2052	up	Solyc12g098510
Solyc12g094650.1.1.2	3.88522	3.30384	18.8493	13.665	3.34193e-12	23.1549	up	Solyc12g094650
Solyc06g048440.2.1.2	2.94161	3.11022	18.8349	13.6585	3.37366e-12	23.1402	up	Solyc06g048440
Solyc12g055840.1.1.1	3.88091	3.99353	18.8218	13.6527	3.40123e-12	23.1267	up	Solyc12g055840
Solyc01g107430.2.1.1	4.03088	3.34896	18.7969	13.6416	3.47107e-12	23.1011	up	Solyc01g107430
Solyc10g083230.1.1.1	-3.37352	5.81955	-18.7825	13.6351	3.50421e-12	23.0864	down	Solyc10g083230
Solyc10g009550.2.1.3	4.96728	5.11409	18.7699	13.6295	3.53165e-12	23.0734	up	Solyc10g009550
Solyc11g006250.1.1.5	6.72008	4.48661	18.702	13.599	3.76833e-12	23.0034	up	Solyc11g006250
Solyc05g018510.2.1.9	4.31171	3.81025	18.6877	13.5926	3.805e-12	22.9885	up	Solyc05g018510
Solyc03g118090.2.1.4	-2.98804	9.17936	-18.6794	13.5888	3.81801e-12	22.98	down	Solyc03g118090
Solyc03g026230.1.1.1	3.53914	3.17225	18.6696	13.5845	3.83699e-12	22.9699	up	Solyc03g026230
Solyc07g047800.2.1.6	-2.45718	8.72559	-18.624	13.5639	4.00269e-12	22.9226	down	Solyc07g047800
Solyc02g063150.2.1.4	4.194	3.19606	18.6181	13.5613	4.0065e-12	22.9165	up	Solyc02g063150
Solyc12g005060.1.1.1	-2.44507	5.42045	-18.5852	13.5464	4.12525e-12	22.8823	down	Solyc12g005060
Solyc06g053980.2.1.2	3.34514	3.21846	18.492	13.5042	4.52333e-12	22.7852	up	Solyc06g053980
Solyc08g075490.2.1.2	4.39884	3.30377	18.4732	13.4956	4.59026e-12	22.7655	up	Solyc08g075490
Solyc03g005030.2.1.4	-2.74367	5.64295	-18.459	13.4892	4.63585e-12	22.7506	down	Solyc03g005030
Solyc04g010200.1.1.1	-2.26389	3.021	-18.394	13.4596	4.93826e-12	22.6825	down	Solyc04g010200
Solyc01g111250.2.1.2	-2.96699	3.60291	-18.3884	13.457	4.94287e-12	22.6766	down	Solyc01g111250
Solyc01g066640.2.1.1	2.47101	2.6878	18.3613	13.4447	5.06042e-12	22.6482	up	Solyc01g066640
Solyc09g082690.2.1.2	-3.16509	10.8107	-18.3509	13.4399	5.08816e-12	22.6373	down	Solyc09g082690
Solyc02g092550.2.1.2	2.33697	2.85286	18.3433	13.4364	5.08816e-12	22.6293	up	Solyc02g092550
Solyc06g069740.1.1.1	2.89877	2.72768	18.3423	13.436	5.08816e-12	22.6282	up	Solyc06g069740
Solyc08g007850.1.1.1	-7.28979	6.63352	-18.3322	13.4314	5.11764e-12	22.6176	down	Solyc08g007850
Solyc02g063030.2.1.3	3.83694	3.0824	18.3008	13.417	5.26477e-12	22.5844	up	Solyc02g063030
Solyc12g013700.1.1.4	-6.29278	8.38466	-18.2884	13.4113	5.28677e-12	22.5714	down	Solyc12g013700
Solyc04g008460.2.1.4	2.61709	3.7459	18.2878	13.411	5.28677e-12	22.5707	up	Solyc04g008460
Solyc07g008590.1.1.1	2.72376	2.97644	18.2818	13.4083	5.29499e-12	22.5644	up	Solyc07g008590
Solyc02g092220.1.1.1	4.75173	3.69597	18.2152	13.3777	5.65489e-12	22.494	up	Solyc02g092220
Solyc03g098480.1.1.1	-2.40393	6.13983	-18.2049	13.3729	5.69024e-12	22.483	down	Solyc03g098480
Solyc02g094330.2.1.3	4.39643	3.89222	18.144	13.3449	6.04219e-12	22.4183	up	Solyc02g094330
Solyc12g099310.1.1.5	-1.86693	8.44139	-18.1287	13.3378	6.11305e-12	22.402	normal	Solyc12g099310
Solyc05g053180.2.1.2	3.38632	2.97406	18.1041	13.3264	6.24638e-12	22.3758	up	Solyc05g053180
Solyc08g076520.2.1.4	3.87076	3.62482	18.0715	13.3113	6.4373e-12	22.341	up	Solyc08g076520
Solyc02g064720.2.1.5	4.0143	3.43331	17.9484	13.2541	7.3105e-12	22.2091	up	Solyc02g064720
Solyc02g036480.1.1.1	3.46712	3.38913	17.9327	13.2468	7.40024e-12	22.1923	up	Solyc02g036480
Solyc05g005150.1.1.1	2.64493	3.61019	17.9072	13.2349	7.57181e-12	22.1648	up	Solyc05g005150
Solyc06g061180.1.1.1	3.09926	4.14118	17.8908	13.2272	7.67182e-12	22.1471	up	Solyc06g061180
Solyc08g016150.1.1.1	2.61898	2.57055	17.8749	13.2198	7.76963e-12	22.1299	up	Solyc08g016150
Solyc09g061890.2.1.6	5.10173	3.71543	17.8011	13.1852	8.37631e-12	22.0501	up	Solyc09g061890
Solyc07g062310.2.1.3	3.58485	3.16782	17.7888	13.1794	8.44997e-12	22.0368	up	Solyc07g062310
Solyc07g043580.2.1.8	3.59428	2.60111	17.7464	13.1595	8.80847e-12	21.9907	up	Solyc07g043580
Solyc02g088070.2.1.2	2.65276	3.59501	17.7412	13.1571	8.81867e-12	21.9852	up	Solyc02g088070
Solyc02g084010.1.1.1	4.16107	3.24523	17.718	13.1461	8.99332e-12	21.9599	up	Solyc02g084010
Solyc10g079930.1.1.1	2.56039	2.85345	17.7151	13.1447	8.99332e-12	21.9567	up	Solyc10g079930
Solyc09g091800.2.1.1	2.09196	2.33339	17.6747	13.1257	9.3564e-12	21.9126	up	Solyc09g091800
Solyc02g021680.2.1.3	-4.05174	6.40633	-17.6609	13.1191	9.4567e-12	21.8976	down	Solyc02g021680
Solyc02g092040.1.1.1	2.03942	2.98499	17.6485	13.1133	9.54415e-12	21.884	up	Solyc02g092040
Solyc11g027880.1.1.4	4.50966	3.90123	17.6367	13.1077	9.62593e-12	21.8712	up	Solyc11g027880
Solyc02g090970.1.1.1	3.78451	3.52605	17.6148	13.0973	9.81664e-12	21.8472	up	Solyc02g090970
Solyc02g079500.2.1.3	4.47289	6.27256	17.5938	13.0873	1.00018e-11	21.8242	up	Solyc02g079500
Solyc06g036310.2.1.3	3.87566	3.24745	17.5863	13.0838	1.00408e-11	21.816	up	Solyc06g036310
Solyc11g010960.1.1.5	6.24641	4.21797	17.5702	13.0762	1.01757e-11	21.7984	up	Solyc11g010960
Solyc08g016720.1.1.1	3.25059	3.73774	17.5624	13.0725	1.02199e-11	21.7898	up	Solyc08g016720
Solyc09g097780.2.1.2	3.41905	4.33705	17.5501	13.0666	1.03153e-11	21.7763	up	Solyc09g097780
Solyc09g061840.2.1.9	3.86441	5.95997	17.5452	13.0643	1.03281e-11	21.7708	up	Solyc09g061840
Solyc08g077060.2.1.6	5.3155	7.34569	17.5197	13.0521	1.05761e-11	21.7429	up	Solyc08g077060
Solyc06g011450.1.1.1	2.47894	2.54388	17.501	13.0432	1.07513e-11	21.7222	up	Solyc06g011450
Solyc06g074000.1.1.1	2.85957	2.57789	17.479	13.0327	1.09686e-11	21.698	up	Solyc06g074000
Solyc03g113930.1.1.1	-4.28244	6.61374	-17.4489	13.0184	1.12906e-11	21.6648	down	Solyc03g113930
Solyc02g090680.2.1.4	4.59816	3.34499	17.4383	13.0133	1.13767e-11	21.6531	up	Solyc02g090680
Solyc03g044910.1.1.1	2.40175	9.52625	17.4204	13.0047	1.15562e-11	21.6333	up	Solyc03g044910
Solyc06g065190.1.1.1	2.79421	3.56112	17.3274	12.9601	1.27549e-11	21.5302	up	Solyc06g065190
Solyc12g017460.1.1.1	3.03393	3.27289	17.311	12.9522	1.29365e-11	21.5119	up	Solyc12g017460
Solyc07g006600.1.1.1	-2.76653	5.34829	-17.2769	12.9358	1.33808e-11	21.4739	down	Solyc07g006600
Solyc03g121090.2.1.3	3.59174	3.46271	17.2221	12.9093	1.41644e-11	21.4127	up	Solyc03g121090
Solyc02g078030.1.1.1	-1.63249	9.33904	-17.2123	12.9046	1.42636e-11	21.4017	normal	Solyc02g078030
Solyc04g055090.1.1.1	3.5489	3.67357	17.1844	12.8911	1.46556e-11	21.3705	up	Solyc04g055090
Solyc09g092430.2.1.7	4.56365	4.4107	17.1566	12.8776	1.50567e-11	21.3394	up	Solyc09g092430
Solyc01g067460.1.1.1	1.83775	2.44439	17.1414	12.8702	1.52553e-11	21.3223	normal	Solyc01g067460
Solyc06g009190.2.1.4	3.50254	3.09817	17.1133	12.8566	1.56795e-11	21.2907	up	Solyc06g009190
Solyc11g010600.1.1.9	2.87233	8.21475	17.0545	12.828	1.66838e-11	21.2244	up	Solyc11g010600
Solyc02g089160.2.1.9	-5.23285	5.91545	-17.0443	12.823	1.68091e-11	21.213	down	Solyc02g089160
Solyc01g008020.2.1.2	2.9955	2.82456	17.0402	12.821	1.68225e-11	21.2083	up	Solyc01g008020
Solyc03g095770.2.1.3	5.28281	5.46593	16.9974	12.8001	1.7583e-11	21.1599	up	Solyc03g095770
Solyc11g066080.1.1.1	3.00147	2.98001	16.9865	12.7947	1.77327e-11	21.1475	up	Solyc11g066080
Solyc06g068380.2.1.3	2.52522	7.05549	16.9634	12.7835	1.81296e-11	21.1214	up	Solyc06g068380
Solyc09g092330.1.1.1	2.77408	3.55093	16.9179	12.7612	1.90123e-11	21.0697	up	Solyc09g092330
Solyc08g005560.2.1.9	5.42886	4.71726	16.9085	12.7565	1.91437e-11	21.059	up	Solyc08g005560
Solyc06g051130.1.1.1	2.85096	3.02396	16.7988	12.7025	2.15213e-11	20.9338	up	Solyc06g051130
Solyc11g010810.1.1.1	3.22801	2.90514	16.7986	12.7024	2.15213e-11	20.9336	up	Solyc11g010810
Solyc01g098690.2.1.1	3.93298	4.26128	16.7168	12.6619	2.35357e-11	20.8397	up	Solyc01g098690
Solyc12g010320.1.1.2	-1.98147	10.7822	-16.7072	12.6571	2.3708e-11	20.8286	normal	Solyc12g010320
Solyc02g065260.2.1.2	-5.10982	6.49834	-16.7005	12.6538	2.3771e-11	20.8209	down	Solyc02g065260
Solyc02g055440.2.1.6	3.35117	2.77042	16.6983	12.6527	2.3771e-11	20.8184	up	Solyc02g055440
Solyc05g014120.1.1.1	-1.89876	6.82394	-16.6897	12.6484	2.39179e-11	20.8085	normal	Solyc05g014120
Solyc01g006890.2.1.4	2.24997	2.92712	16.5909	12.5992	2.66883e-11	20.6944	up	Solyc01g006890
Solyc03g071570.2.1.4	4.22656	3.23524	16.5797	12.5936	2.6934e-11	20.6815	up	Solyc03g071570
Solyc04g015850.2.1.1	2.62754	5.92348	16.5731	12.5903	2.70409e-11	20.6738	up	Solyc04g015850
Solyc01g080130.2.1.1	3.20588	2.98158	16.568	12.5878	2.71007e-11	20.6679	up	Solyc01g080130
Solyc09g066360.1.1.1	1.93326	1.99686	16.5615	12.5845	2.71136e-11	20.6603	normal	Solyc09g066360
Solyc09g075320.1.1.1	1.89728	2.49982	16.5593	12.5834	2.71136e-11	20.6578	normal	Solyc09g075320
Solyc09g008780.2.1.9	-4.35948	6.5607	-16.5581	12.5828	2.71136e-11	20.6565	down	Solyc09g008780
Solyc02g089660.1.1.1	-4.00057	6.76586	-16.5451	12.5763	2.73931e-11	20.6413	down	Solyc02g089660
Solyc01g005420.2.1.1	2.80841	2.69528	16.543	12.5752	2.73931e-11	20.6389	up	Solyc01g005420
Solyc08g066700.2.1.8	-3.2812	9.85533	-16.5358	12.5717	2.75217e-11	20.6306	down	Solyc08g066700
Solyc03g005190.2.1.2	2.46874	3.99639	16.5232	12.5653	2.78282e-11	20.6158	up	Solyc03g005190
Solyc03g093540.1.1.1	2.65379	2.65811	16.5176	12.5625	2.79079e-11	20.6094	up	Solyc03g093540
Solyc01g057000.2.1.4	-2.11741	8.62821	-16.5126	12.56	2.79691e-11	20.6036	down	Solyc01g057000
Solyc10g083940.1.1.1	-2.71812	3.95785	-16.4843	12.5458	2.87992e-11	20.5706	down	Solyc10g083940
Solyc02g084210.1.1.1	2.97709	3.12768	16.4731	12.5402	2.90704e-11	20.5576	up	Solyc02g084210
Solyc08g061020.1.1.3	3.16877	2.66515	16.4573	12.5323	2.94323e-11	20.5392	up	Solyc08g061020
Solyc02g078380.2.1.4	4.63557	3.6886	16.4564	12.5318	2.94323e-11	20.5381	up	Solyc02g078380
Solyc03g123680.1.1.1	3.99737	3.83809	16.4498	12.5285	2.95549e-11	20.5304	up	Solyc03g123680
Solyc03g082420.2.1.2	-4.52145	9.01417	-16.4447	12.5259	2.96267e-11	20.5244	down	Solyc03g082420
Solyc08g062340.2.1.1	-3.69128	6.53061	-16.4246	12.5158	3.02211e-11	20.5009	down	Solyc08g062340
Solyc01g010230.2.1.1	2.87658	5.72246	16.4107	12.5088	3.06058e-11	20.4847	up	Solyc01g010230
Solyc12g036650.1.1.3	2.85038	3.38034	16.3786	12.4926	3.1661e-11	20.4471	up	Solyc12g036650
Solyc10g054840.1.1.3	3.76054	2.91026	16.3648	12.4856	3.20647e-11	20.4309	up	Solyc10g054840
Solyc03g095600.1.1.1	1.69659	2.48394	16.3398	12.4729	3.29012e-11	20.4015	normal	Solyc03g095600
Solyc01g107730.2.1.4	4.71787	3.38215	16.3038	12.4547	3.41941e-11	20.3592	up	Solyc01g107730
Solyc02g071110.2.1.2	-2.47565	5.47311	-16.2261	12.4153	3.73186e-11	20.2676	down	Solyc02g071110
Solyc02g071090.2.1.2	-2.81915	4.26468	-16.2233	12.4138	3.73186e-11	20.2643	down	Solyc02g071090
Solyc09g015380.1.1.1	-2.12476	3.31482	-16.1878	12.3957	3.87747e-11	20.2223	down	Solyc09g015380
Solyc12g088460.1.1.1	-2.64134	5.5877	-16.1819	12.3927	3.89159e-11	20.2152	down	Solyc12g088460
Solyc05g005930.1.1.1	1.67158	2.26766	16.1726	12.3879	3.92135e-11	20.2042	normal	Solyc05g005930
Solyc02g094160.1.1.1	2.62855	3.12235	16.1568	12.3799	3.98124e-11	20.1855	up	Solyc02g094160
Solyc01g081060.2.1.4	-1.75474	9.75108	-16.1342	12.3683	4.07531e-11	20.1586	normal	Solyc01g081060
Solyc03g118100.2.1.6	-6.45956	6.99072	-16.1149	12.3584	4.1554e-11	20.1357	down	Solyc03g118100
Solyc07g065540.1.1.1	3.12231	4.15202	16.1039	12.3528	4.19576e-11	20.1226	up	Solyc07g065540
Solyc10g079790.1.1.2	2.18442	2.61917	16.0838	12.3425	4.26947e-11	20.0987	up	Solyc10g079790
Solyc08g066610.2.1.3	2.94681	3.08291	16.0836	12.3424	4.26947e-11	20.0984	up	Solyc08g066610
Solyc05g016390.2.1.2	2.43363	3.07416	16.0623	12.3315	4.3641e-11	20.073	up	Solyc05g016390
Solyc04g074230.2.1.7	-3.31475	8.21873	-16.0514	12.3259	4.39327e-11	20.06	down	Solyc04g074230
Solyc06g066290.2.1.3	-4.33049	6.31774	-16.0512	12.3257	4.39327e-11	20.0597	down	Solyc06g066290
Solyc05g049990.2.1.3	2.07091	2.34458	16.0451	12.3227	4.41037e-11	20.0525	up	Solyc05g049990
Solyc09g075920.1.1.1	2.15117	2.60705	16.0275	12.3136	4.48904e-11	20.0314	up	Solyc09g075920
Solyc01g112120.2.1.4	-3.91595	5.21675	-16.0012	12.3	4.60323e-11	20	down	Solyc01g112120
Solyc02g092760.2.1.2	4.42637	3.37735	16.0009	12.2999	4.60323e-11	19.9996	up	Solyc02g092760
Solyc07g045440.1.1.1	3.83662	7.52281	15.9867	12.2926	4.65822e-11	19.9827	up	Solyc07g045440
Solyc07g063350.2.1.9	3.78222	3.04472	15.9855	12.292	4.65822e-11	19.9812	up	Solyc07g063350
Solyc01g079580.2.1.3	3.32144	3.12188	15.9609	12.2793	4.78125e-11	19.9517	up	Solyc01g079580
Solyc12g015690.1.1.1	3.57215	4.11937	15.9455	12.2713	4.85046e-11	19.9331	up	Solyc12g015690
Solyc03g121040.2.1.3	-2.86821	7.81253	-15.9435	12.2703	4.85046e-11	19.9308	down	Solyc03g121040
Solyc01g087850.2.1.1	3.30654	3.83283	15.9122	12.2541	5.01914e-11	19.8932	up	Solyc01g087850
Solyc02g090350.2.1.3	4.33568	4.13604	15.8939	12.2446	5.11399e-11	19.8711	up	Solyc02g090350
Solyc01g091530.2.1.1	3.22274	6.35429	15.8698	12.2321	5.24693e-11	19.842	up	Solyc01g091530
Solyc05g009820.2.1.2	3.01199	2.85154	15.8639	12.229	5.26784e-11	19.8349	up	Solyc05g009820
Solyc02g078480.2.1.2	3.44006	3.5656	15.8431	12.2182	5.38358e-11	19.8098	up	Solyc02g078480
Solyc04g040180.2.1.2	-3.06719	5.64692	-15.837	12.215	5.40647e-11	19.8024	down	Solyc04g040180
Solyc08g005960.1.1.1	2.05707	2.48123	15.8281	12.2104	5.44746e-11	19.7917	up	Solyc08g005960
Solyc12g008350.1.1.1	2.78768	3.59709	15.823	12.2078	5.46409e-11	19.7855	up	Solyc12g008350
Solyc03g096840.2.1.3	3.32159	5.64291	15.8072	12.1995	5.55162e-11	19.7663	up	Solyc03g096840
Solyc07g056420.2.1.2	-3.60338	6.3919	-15.8005	12.196	5.57916e-11	19.7583	down	Solyc07g056420
Solyc09g010860.2.1.3	2.69616	7.59035	15.7967	12.194	5.58788e-11	19.7536	up	Solyc09g010860
Solyc04g077510.2.1.4	2.51413	2.83604	15.7578	12.1738	5.82923e-11	19.7065	up	Solyc04g077510
Solyc04g025650.2.1.6	2.43853	2.74323	15.7564	12.173	5.82923e-11	19.7048	up	Solyc04g025650
Solyc03g119320.1.1.1	1.91859	2.69336	15.7527	12.1711	5.83751e-11	19.7003	normal	Solyc03g119320
Solyc05g055870.2.1.3	2.66822	6.40149	15.7186	12.1533	6.06397e-11	19.6588	up	Solyc05g055870
Solyc04g078460.2.1.4	-4.55717	5.67796	-15.713	12.1504	6.08666e-11	19.652	down	Solyc04g078460
Solyc06g053620.2.1.4	-4.89917	5.36531	-15.7007	12.1439	6.15938e-11	19.637	down	Solyc06g053620
Solyc02g014030.1.1.1	2.3254	3.14737	15.6913	12.139	6.19779e-11	19.6255	up	Solyc02g014030
Solyc01g093990.2.1.2	2.59988	2.54222	15.6906	12.1386	6.19779e-11	19.6247	up	Solyc01g093990
Solyc04g005050.1.1.1	2.72082	3.51252	15.6846	12.1355	6.22454e-11	19.6173	up	Solyc04g005050
Solyc08g062330.2.1.2	3.15909	3.10282	15.6749	12.1304	6.27866e-11	19.6056	up	Solyc08g062330
Solyc10g083670.1.1.9	5.46129	3.33653	15.6709	12.1283	6.29112e-11	19.6006	up	Solyc10g083670
Solyc02g032800.1.1.1	2.01715	3.78163	15.6571	12.121	6.37818e-11	19.5838	up	Solyc02g032800
Solyc02g068140.2.1.3	3.54006	2.90535	15.6058	12.0941	6.76633e-11	19.5211	up	Solyc02g068140
Solyc07g063690.1.1.1	1.80346	2.37467	15.5892	12.0853	6.88425e-11	19.5007	normal	Solyc07g063690
Solyc03g121910.1.1.1	2.24593	6.04376	15.5541	12.0668	7.16322e-11	19.4576	up	Solyc03g121910
Solyc12g095980.1.1.1	2.14663	2.90353	15.5372	12.0579	7.29027e-11	19.4369	up	Solyc12g095980
Solyc08g076610.2.1.7	2.0708	2.69218	15.4826	12.029	7.77019e-11	19.3695	up	Solyc08g076610
Solyc07g054450.2.1.4	-2.77574	8.34482	-15.4725	12.0236	7.84359e-11	19.3571	down	Solyc07g054450
Solyc08g061130.2.1.4	-3.09124	4.69628	-15.4616	12.0179	7.92538e-11	19.3437	down	Solyc08g061130
Solyc02g077790.1.1.1	-3.3878	6.60376	-15.4106	11.9908	8.41195e-11	19.2806	down	Solyc02g077790
Solyc12g013710.1.1.5	4.13929	3.84848	15.3999	11.9851	8.49817e-11	19.2674	up	Solyc12g013710
Solyc08g065610.2.1.9	-2.31184	8.82749	-15.3851	11.9772	8.62979e-11	19.2489	down	Solyc08g065610
Solyc11g010710.1.1.9	-4.29295	6.16047	-15.3793	11.9741	8.66619e-11	19.2418	down	Solyc11g010710
Solyc11g065530.1.1.1	-1.97682	6.16575	-15.3499	11.9584	8.95936e-11	19.2053	normal	Solyc11g065530
Solyc04g015340.2.1.9	-2.57918	7.55386	-15.3222	11.9436	9.24439e-11	19.1707	down	Solyc04g015340
Solyc01g065510.2.1.1	2.69253	3.15949	15.314	11.9392	9.31142e-11	19.1606	up	Solyc01g065510
Solyc04g064620.2.1.6	2.17806	2.31873	15.2897	11.9262	9.56747e-11	19.1303	up	Solyc04g064620
Solyc07g049530.2.1.4	-1.77306	9.86198	-15.2773	11.9196	9.68387e-11	19.1148	normal	Solyc07g049530
Solyc01g099840.2.1.3	2.49481	7.76113	15.2754	11.9186	9.68387e-11	19.1124	up	Solyc01g099840
Solyc02g077840.1.1.1	2.35404	3.21345	15.2616	11.9111	9.82303e-11	19.0951	up	Solyc02g077840
Solyc05g026240.1.1.1	3.82663	4.15294	15.2032	11.8798	1.05299e-10	19.022	up	Solyc05g026240
Solyc01g010220.2.1.1	1.912	2.93355	15.1768	11.8655	1.08221e-10	18.9888	normal	Solyc01g010220
Solyc11g020230.1.1.1	2.47369	3.22942	15.1767	11.8655	1.08221e-10	18.9887	up	Solyc11g020230
Solyc04g007410.2.1.4	2.99705	3.15298	15.1707	11.8623	1.08719e-10	18.9813	up	Solyc04g007410
Solyc06g065440.1.1.1	2.27997	2.84751	15.141	11.8462	1.12505e-10	18.9438	up	Solyc06g065440
Solyc02g094450.2.1.1	2.82597	3.51402	15.1112	11.8301	1.1643e-10	18.9063	up	Solyc02g094450
Solyc11g018850.1.1.1	1.76416	2.87403	15.061	11.8029	1.23618e-10	18.8429	normal	Solyc11g018850
Solyc01g065680.2.1.1	4.04019	5.08838	15.0459	11.7947	1.25635e-10	18.8238	up	Solyc01g065680
Solyc06g035970.2.1.3	2.06415	7.30263	15.0178	11.7794	1.29778e-10	18.7882	up	Solyc06g035970
Solyc11g066100.1.1.2	-2.56256	8.50614	-15.0102	11.7753	1.30655e-10	18.7786	down	Solyc11g066100
Solyc12g088700.1.1.1	3.1761	2.57197	14.9922	11.7655	1.33274e-10	18.7558	up	Solyc12g088700
Solyc02g062100.2.1.4	1.91685	3.34229	14.9878	11.7631	1.33651e-10	18.7502	normal	Solyc02g062100
Solyc07g018070.2.1.4	2.22615	2.51395	14.9792	11.7584	1.3475e-10	18.7392	up	Solyc07g018070
Solyc01g080020.2.1.1	2.93322	5.37398	14.975	11.7562	1.35087e-10	18.7339	up	Solyc01g080020
Solyc08g082770.2.1.5	3.15177	2.82946	14.9703	11.7536	1.35245e-10	18.7279	up	Solyc08g082770
Solyc01g006540.2.1.9	-4.37724	4.98597	-14.9698	11.7533	1.35245e-10	18.7273	down	Solyc01g006540
Solyc06g068630.2.1.1	2.05248	3.54266	14.9653	11.7508	1.35663e-10	18.7215	up	Solyc06g068630
Solyc06g068450.1.1.1	1.88661	6.61001	14.9542	11.7448	1.37202e-10	18.7074	normal	Solyc06g068450
Solyc10g012240.2.1.6	-2.5809	4.98644	-14.939	11.7365	1.3948e-10	18.688	down	Solyc10g012240
Solyc06g068750.2.1.3	4.08106	4.29142	14.9355	11.7346	1.39721e-10	18.6836	up	Solyc06g068750
Solyc05g009790.1.1.1	2.78736	4.23169	14.9107	11.721	1.43768e-10	18.652	up	Solyc05g009790
Solyc01g095610.2.1.4	2.60345	2.58166	14.9084	11.7197	1.43818e-10	18.649	up	Solyc01g095610
Solyc09g074270.2.1.2	-3.80717	5.77997	-14.8973	11.7137	1.45452e-10	18.6349	down	Solyc09g074270
Solyc07g015800.1.1.1	2.40054	4.15684	14.8839	11.7063	1.47552e-10	18.6177	up	Solyc07g015800
Solyc05g006900.1.1.1	1.56675	7.22625	14.8767	11.7024	1.48514e-10	18.6085	normal	Solyc05g006900
Solyc04g039980.2.1.2	2.18018	2.93437	14.8672	11.6972	1.49315e-10	18.5964	up	Solyc04g039980
Solyc04g080450.1.1.1	2.36036	3.82519	14.867	11.6971	1.49315e-10	18.5961	up	Solyc04g080450
Solyc03g119520.2.1.4	1.68067	4.92875	14.8662	11.6967	1.49315e-10	18.5951	normal	Solyc03g119520
Solyc06g016790.1.1.1	2.9283	3.37977	14.8639	11.6954	1.49382e-10	18.5921	up	Solyc06g016790
Solyc01g088590.2.1.1	-2.97804	8.24385	-14.8507	11.6882	1.51487e-10	18.5753	down	Solyc01g088590
Solyc04g076220.2.1.2	-2.98776	5.89421	-14.848	11.6866	1.51627e-10	18.5718	down	Solyc04g076220
Solyc08g006760.2.1.4	2.54974	2.73659	14.839	11.6817	1.52969e-10	18.5602	up	Solyc08g006760
Solyc07g052680.1.1.1	2.02701	2.66188	14.8229	11.6729	1.55713e-10	18.5396	up	Solyc07g052680
Solyc03g112880.1.1.1	2.19901	2.71456	14.8197	11.6711	1.55954e-10	18.5355	up	Solyc03g112880
Solyc12g008840.1.1.9	-4.31363	6.96267	-14.7904	11.655	1.61437e-10	18.4979	down	Solyc12g008840
Solyc07g052980.2.1.4	2.85081	3.36574	14.7686	11.643	1.65547e-10	18.4699	up	Solyc07g052980
Solyc03g119690.1.1.1	2.47731	7.39132	14.7441	11.6294	1.70139e-10	18.4382	up	Solyc03g119690
Solyc06g076080.1.1.1	3.14655	3.89252	14.7431	11.6289	1.70139e-10	18.437	up	Solyc06g076080
Solyc00g007220.2.1.1	-2.92513	6.54795	-14.7322	11.6229	1.72088e-10	18.4229	down	Solyc00g007220
Solyc07g064600.2.1.6	2.39358	2.16543	14.7046	11.6076	1.7779e-10	18.3873	up	Solyc07g064600
Solyc11g066670.1.1.1	1.98445	2.96632	14.6942	11.6018	1.7957e-10	18.3738	normal	Solyc11g066670
Solyc09g089690.2.1.3	2.92893	3.29892	14.6929	11.6011	1.7957e-10	18.3722	up	Solyc09g089690
Solyc04g079560.2.1.5	2.98452	2.80317	14.6781	11.5929	1.82235e-10	18.353	up	Solyc04g079560
Solyc06g076850.2.1.3	4.74109	4.02963	14.6764	11.592	1.82235e-10	18.3508	up	Solyc06g076850
Solyc07g062730.1.1.1	2.1024	3.02344	14.6755	11.5915	1.82235e-10	18.3497	up	Solyc07g062730
Solyc11g012510.1.1.1	2.62663	5.92445	14.6659	11.5862	1.8402e-10	18.3373	up	Solyc11g012510
Solyc01g049650.2.1.3	2.31566	6.89205	14.6637	11.5849	1.84101e-10	18.3344	up	Solyc01g049650
Solyc01g066860.2.1.1	2.2632	3.35105	14.5985	11.5487	1.9961e-10	18.2499	up	Solyc01g066860
Solyc04g064920.2.1.5	3.19242	2.86576	14.5964	11.5475	1.99665e-10	18.2471	up	Solyc04g064920
Solyc01g112260.2.1.1	3.74488	6.68149	14.5636	11.5292	2.07739e-10	18.2044	up	Solyc01g112260
Solyc06g008300.2.1.3	-4.09761	6.25009	-14.5605	11.5275	2.08074e-10	18.2003	down	Solyc06g008300
Solyc06g082010.2.1.2	2.66435	6.25501	14.546	11.5194	2.11468e-10	18.1814	up	Solyc06g082010
Solyc02g084890.1.1.1	2.77503	3.28766	14.5202	11.505	2.18082e-10	18.1477	up	Solyc02g084890
Solyc06g051800.2.1.2	-4.95048	8.02261	-14.5075	11.4979	2.21098e-10	18.1312	down	Solyc06g051800
Solyc01g006430.2.1.2	2.24893	9.95351	14.5058	11.4969	2.21098e-10	18.1289	up	Solyc01g006430
Solyc11g062440.1.1.5	2.8124	2.59373	14.4489	11.465	2.37364e-10	18.0544	up	Solyc11g062440
Solyc03g097580.2.1.6	3.84982	2.8993	14.4296	11.4542	2.42678e-10	18.0291	up	Solyc03g097580
Solyc01g007220.2.1.1	1.52079	6.55993	14.4281	11.4533	2.42678e-10	18.0271	normal	Solyc01g007220
Solyc03g031860.2.1.6	-4.19563	5.66635	-14.4057	11.4407	2.4924e-10	17.9976	down	Solyc03g031860
Solyc09g007910.2.1.2	-2.70561	4.00651	-14.3862	11.4297	2.54997e-10	17.972	down	Solyc09g007910
Solyc05g012380.2.1.4	2.86826	3.03296	14.3106	11.387	2.80704e-10	17.8721	up	Solyc05g012380
Solyc07g042990.1.1.1	2.19265	2.48495	14.2976	11.3796	2.84818e-10	17.855	up	Solyc07g042990
Solyc11g018500.1.1.9	4.85923	3.72646	14.2716	11.3649	2.9347e-10	17.8205	up	Solyc11g018500
Solyc07g065500.1.1.1	2.21362	2.8333	14.2701	11.364	2.9347e-10	17.8185	up	Solyc07g065500
Solyc05g041910.2.1.3	2.37291	6.71853	14.2692	11.3636	2.9347e-10	17.8174	up	Solyc05g041910
Solyc06g073290.1.1.1	1.6079	2.45879	14.2397	11.3468	3.04291e-10	17.7782	normal	Solyc06g073290
Solyc04g081250.1.1.1	1.95388	2.5924	14.2329	11.3429	3.0633e-10	17.7691	normal	Solyc04g081250
Solyc09g011670.2.1.4	4.61517	4.2153	14.1928	11.3201	3.221e-10	17.7157	up	Solyc09g011670
Solyc09g008170.1.1.1	-4.28733	3.46167	-14.18	11.3128	3.26787e-10	17.6987	down	Solyc09g008170
Solyc12g056800.1.1.2	2.24386	2.62099	14.1756	11.3103	3.27928e-10	17.6928	up	Solyc12g056800
Solyc03g117560.2.1.2	3.40863	5.04903	14.1674	11.3056	3.30681e-10	17.6819	up	Solyc03g117560
Solyc03g083730.1.1.1	2.63448	2.76608	14.1254	11.2816	3.48667e-10	17.6258	up	Solyc03g083730
Solyc02g094240.1.1.1	1.92117	3.15496	14.1226	11.28	3.48667e-10	17.622	normal	Solyc02g094240
Solyc11g066620.1.1.9	-2.42469	7.83501	-14.1219	11.2796	3.48667e-10	17.6211	down	Solyc11g066620
Solyc10g084600.1.1.3	-3.62108	5.33724	-14.1061	11.2705	3.5521e-10	17.5999	down	Solyc10g084600
Solyc11g069660.1.1.1	1.58004	2.11833	14.0894	11.2609	3.62301e-10	17.5775	normal	Solyc11g069660
Solyc12g098710.1.1.4	-4.43062	8.62648	-14.0813	11.2563	3.65362e-10	17.5666	down	Solyc12g098710
Solyc10g080390.1.1.9	5.19635	3.87217	14.0693	11.2494	3.69529e-10	17.5506	up	Solyc10g080390
Solyc01g102860.2.1.1	2.46844	3.71018	14.0692	11.2494	3.69529e-10	17.5504	up	Solyc01g102860
Solyc03g098240.2.1.6	-2.21535	9.88944	-13.9996	11.2093	4.0358e-10	17.4568	down	Solyc03g098240
Solyc01g086920.2.1.1	4.36446	4.96786	13.9992	11.2091	4.0358e-10	17.4563	up	Solyc01g086920
Solyc12g042010.1.1.1	2.81207	3.54793	13.9783	11.197	4.13333e-10	17.428	up	Solyc12g042010
Solyc10g007110.2.1.7	-4.59342	7.42495	-13.9779	11.1968	4.13333e-10	17.4274	down	Solyc10g007110
Solyc08g065150.1.1.1	2.58331	4.36014	13.9544	11.1832	4.25463e-10	17.3957	up	Solyc08g065150
Solyc10g009410.1.1.1	3.27597	4.03133	13.9495	11.1804	4.26867e-10	17.389	up	Solyc10g009410
Solyc06g051960.2.1.3	3.00841	3.18867	13.9486	11.1798	4.26867e-10	17.3878	up	Solyc06g051960
Solyc06g065970.1.1.1	2.09714	2.59449	13.9332	11.171	4.34708e-10	17.367	up	Solyc06g065970
Solyc10g080210.1.1.9	-7.43401	10.0934	-13.9212	11.164	4.40704e-10	17.3509	down	Solyc10g080210
Solyc12g011450.1.1.3	3.76802	3.9987	13.9129	11.1592	4.44663e-10	17.3395	up	Solyc12g011450
Solyc01g098760.2.1.3	2.13437	5.21191	13.895	11.1488	4.54364e-10	17.3153	up	Solyc01g098760
Solyc06g075370.2.1.2	2.07478	2.31354	13.8775	11.1387	4.64078e-10	17.2916	up	Solyc06g075370
Solyc06g071280.2.1.3	4.05849	4.98136	13.8539	11.1249	4.77946e-10	17.2594	up	Solyc06g071280
Solyc07g045090.2.1.1	-6.65794	5.53895	-13.8335	11.1131	4.90099e-10	17.2316	down	Solyc07g045090
Solyc04g051510.1.1.1	3.20541	4.74095	13.8194	11.1049	4.98328e-10	17.2124	up	Solyc04g051510
Solyc10g054900.1.1.2	4.9715	4.64932	13.797	11.0918	5.12437e-10	17.1818	up	Solyc10g054900
Solyc01g111420.2.1.2	1.74264	5.02635	13.7836	11.084	5.20604e-10	17.1635	normal	Solyc01g111420
Solyc05g005560.2.1.2	3.46423	8.13461	13.7797	11.0817	5.22196e-10	17.1582	up	Solyc05g005560
Solyc04g078970.1.1.1	2.29574	4.19215	13.7778	11.0806	5.22353e-10	17.1557	up	Solyc04g078970
Solyc03g034070.1.1.1	2.71617	2.67573	13.766	11.0737	5.29564e-10	17.1395	up	Solyc03g034070
Solyc10g074540.1.1.1	3.89888	4.0272	13.7468	11.0625	5.42275e-10	17.1132	up	Solyc10g074540
Solyc10g005630.2.1.6	3.69228	3.40764	13.7435	11.0606	5.4347e-10	17.1087	up	Solyc10g005630
Solyc09g091470.2.1.9	-2.10239	9.94099	-13.7363	11.0563	5.47626e-10	17.0988	down	Solyc09g091470
Solyc02g064690.2.1.3	-3.14513	5.8055	-13.7154	11.0441	5.62027e-10	17.0702	down	Solyc02g064690
Solyc02g065770.2.1.6	3.86876	4.96961	13.706	11.0386	5.67984e-10	17.0573	up	Solyc02g065770
Solyc05g050800.2.1.4	4.14629	3.58107	13.6912	11.0299	5.78242e-10	17.0369	up	Solyc05g050800
Solyc07g052460.2.1.3	3.89033	2.70894	13.6696	11.0172	5.94062e-10	17.0072	up	Solyc07g052460
Solyc01g005440.2.1.7	2.56728	6.48878	13.6647	11.0143	5.96756e-10	17.0005	up	Solyc01g005440
Solyc02g085830.2.1.4	-3.55893	5.68872	-13.6609	11.0121	5.98559e-10	16.9952	down	Solyc02g085830
Solyc01g056850.2.1.9	3.71194	3.23357	13.6501	11.0057	6.06092e-10	16.9803	up	Solyc01g056850
Solyc03g083030.2.1.8	-2.60616	8.79866	-13.6437	11.0019	6.10062e-10	16.9715	down	Solyc03g083030
Solyc02g086210.2.1.3	2.903	2.93959	13.6322	10.9951	6.18367e-10	16.9556	up	Solyc02g086210
Solyc01g087540.2.1.3	3.16121	4.02199	13.6239	10.9903	6.2404e-10	16.9442	up	Solyc01g087540
Solyc08g067340.2.1.4	4.93913	5.22672	13.604	10.9785	6.39766e-10	16.9167	up	Solyc08g067340
Solyc03g034230.2.1.3	2.11888	2.45886	13.6012	10.9769	6.40842e-10	16.9128	up	Solyc03g034230
Solyc02g083110.1.1.1	1.83415	3.72088	13.5937	10.9724	6.46052e-10	16.9025	normal	Solyc02g083110
Solyc04g071650.2.1.9	5.02204	5.21849	13.5861	10.968	6.51327e-10	16.892	up	Solyc04g071650
Solyc10g084180.1.1.3	2.7826	3.81297	13.5803	10.9646	6.55119e-10	16.884	up	Solyc10g084180
Solyc03g083100.2.1.5	3.23675	4.27751	13.5694	10.9581	6.63468e-10	16.8689	up	Solyc03g083100
Solyc07g043460.2.1.5	1.46316	2.32609	13.5679	10.9572	6.63468e-10	16.8669	normal	Solyc07g043460
Solyc07g049290.2.1.5	3.76436	4.1112	13.563	10.9543	6.66568e-10	16.86	up	Solyc07g049290
Solyc02g088520.2.1.2	-2.92088	5.00005	-13.5485	10.9457	6.78423e-10	16.8399	down	Solyc02g088520
Solyc05g015490.2.1.2	-3.44881	4.48994	-13.5446	10.9434	6.80663e-10	16.8345	down	Solyc05g015490
Solyc03g113030.2.1.5	-1.90448	8.57971	-13.5147	10.9257	7.07578e-10	16.7929	normal	Solyc03g113030
Solyc10g009110.1.1.1	3.19927	7.2919	13.5011	10.9176	7.19324e-10	16.7741	up	Solyc10g009110
Solyc10g005480.2.1.4	2.67732	2.58011	13.494	10.9134	7.24881e-10	16.7641	up	Solyc10g005480
Solyc04g074440.1.1.1	3.21263	6.41826	13.4743	10.9017	7.4314e-10	16.7367	up	Solyc04g074440
Solyc05g054210.2.1.3	1.59802	7.62084	13.4621	10.8945	7.54044e-10	16.7198	normal	Solyc05g054210
Solyc07g055330.2.1.3	2.02868	3.08843	13.458	10.892	7.56728e-10	16.7141	up	Solyc07g055330
Solyc03g117980.2.1.9	4.63643	3.25959	13.4453	10.8844	7.68507e-10	16.6963	up	Solyc03g117980
Solyc09g064470.2.1.3	3.86018	5.21643	13.4427	10.8829	7.69614e-10	16.6927	up	Solyc09g064470
Solyc07g042390.1.1.1	3.43468	3.40666	13.4413	10.882	7.69614e-10	16.6907	up	Solyc07g042390
Solyc05g006420.2.1.5	2.22831	5.31279	13.4331	10.8772	7.76669e-10	16.6793	up	Solyc05g006420
Solyc06g050700.2.1.2	1.72472	7.48627	13.4295	10.875	7.7892e-10	16.6743	normal	Solyc06g050700
Solyc03g097700.2.1.2	-4.10654	4.26663	-13.4177	10.8679	7.90122e-10	16.6577	down	Solyc03g097700
Solyc09g010940.2.1.9	1.92964	8.92577	13.3955	10.8547	8.12877e-10	16.6268	normal	Solyc09g010940
Solyc01g005590.2.1.1	1.54088	3.66205	13.3769	10.8436	8.32298e-10	16.6007	normal	Solyc01g005590
Solyc02g086530.2.1.6	3.74151	2.91686	13.3427	10.8231	8.70739e-10	16.5527	up	Solyc02g086530
Solyc06g072460.1.1.1	3.57787	3.56978	13.3378	10.8202	8.74895e-10	16.5458	up	Solyc06g072460
Solyc06g071230.2.1.3	1.88107	6.42175	13.3259	10.813	8.8766e-10	16.529	normal	Solyc06g071230
Solyc03g097470.2.1.9	-3.0274	8.02636	-13.3169	10.8076	8.96908e-10	16.5164	down	Solyc03g097470
Solyc10g086280.1.1.4	3.79061	4.08689	13.2915	10.7924	9.27184e-10	16.4806	up	Solyc10g086280
Solyc04g055260.2.1.2	3.83596	2.93079	13.2825	10.787	9.36866e-10	16.468	up	Solyc04g055260
Solyc05g006980.2.1.3	2.21263	2.65066	13.2767	10.7835	9.42543e-10	16.4598	up	Solyc05g006980
Solyc10g009290.1.1.1	2.01916	2.15136	13.2681	10.7783	9.52031e-10	16.4476	up	Solyc10g009290
Solyc06g069760.2.1.2	2.21541	3.7444	13.248	10.7662	9.76998e-10	16.4192	up	Solyc06g069760
Solyc08g005090.1.1.1	1.55721	3.01779	13.2252	10.7524	1.00645e-09	16.387	normal	Solyc08g005090
Solyc05g013060.2.1.5	-1.79384	5.43224	-13.198	10.736	1.04312e-09	16.3485	normal	Solyc05g013060
Solyc06g034370.1.1.1	2.00523	2.81433	13.1784	10.7241	1.0699e-09	16.3207	up	Solyc06g034370
Solyc06g060340.2.1.4	3.12621	3.57057	13.1695	10.7187	1.08114e-09	16.3081	up	Solyc06g060340
Solyc11g013330.1.1.2	-2.76727	3.9929	-13.154	10.7093	1.10269e-09	16.286	down	Solyc11g013330
Solyc01g089880.2.1.1	2.8038	3.26989	13.1237	10.6909	1.1481e-09	16.2429	up	Solyc01g089880
Solyc05g018730.2.1.1	2.35679	3.44759	13.1123	10.684	1.16424e-09	16.2267	up	Solyc05g018730
Solyc03g120980.2.1.9	-4.59491	7.29874	-13.1084	10.6816	1.16836e-09	16.2211	down	Solyc03g120980
Solyc10g024420.1.1.9	-4.28217	5.16893	-13.0997	10.6763	1.1804e-09	16.2087	down	Solyc10g024420
Solyc01g008700.2.1.6	-2.78086	6.67378	-13.0855	10.6677	1.20184e-09	16.1884	down	Solyc01g008700
Solyc07g056000.2.1.3	3.00427	3.3225	13.0743	10.6609	1.21844e-09	16.1724	up	Solyc07g056000
Solyc07g009370.1.1.1	3.06485	3.68083	13.0631	10.654	1.23535e-09	16.1564	up	Solyc07g009370
Solyc12g056940.1.1.9	-4.04217	6.66877	-13.0572	10.6505	1.24316e-09	16.148	down	Solyc12g056940
Solyc05g013690.2.1.5	1.95912	2.49445	13.0507	10.6465	1.25213e-09	16.1387	normal	Solyc05g013690
Solyc09g065850.2.1.3	-2.4853	7.49885	-13.0428	10.6417	1.26369e-09	16.1274	down	Solyc09g065850
Solyc11g011210.1.1.3	-4.41355	7.11891	-13.0389	10.6393	1.26825e-09	16.1218	down	Solyc11g011210
Solyc11g072990.1.1.1	1.57905	2.1497	13.0292	10.6334	1.28314e-09	16.108	normal	Solyc11g072990
Solyc12g038520.1.1.3	2.60742	4.00483	13.0059	10.6191	1.32341e-09	16.0745	up	Solyc12g038520
Solyc10g055410.1.1.2	3.04383	3.61687	13.0034	10.6176	1.32562e-09	16.0709	up	Solyc10g055410
Solyc11g010390.1.1.1	2.49688	7.14786	12.9927	10.611	1.34316e-09	16.0555	up	Solyc11g010390
Solyc06g035610.2.1.4	3.42781	3.03976	12.9875	10.6079	1.35044e-09	16.0481	up	Solyc06g035610
Solyc03g112760.2.1.9	4.70638	3.32922	12.9771	10.6014	1.3679e-09	16.0331	up	Solyc03g112760
Solyc08g078820.2.1.7	-2.34607	6.94542	-12.9749	10.6001	1.36955e-09	16.0299	down	Solyc08g078820
Solyc03g007250.1.1.1	2.25954	5.20406	12.9722	10.5985	1.37201e-09	16.0262	up	Solyc03g007250
Solyc05g010320.2.1.4	3.32533	3.23855	12.9655	10.5944	1.38244e-09	16.0165	up	Solyc05g010320
Solyc05g056170.2.1.2	2.23544	3.48899	12.9447	10.5816	1.41897e-09	15.9865	up	Solyc05g056170
Solyc08g078650.2.1.5	-4.76336	4.69841	-12.9444	10.5814	1.41897e-09	15.9861	down	Solyc08g078650
Solyc01g107170.2.1.1	-2.15821	6.02041	-12.924	10.5689	1.45778e-09	15.9567	down	Solyc01g107170
Solyc03g114800.1.1.1	2.20174	3.52529	12.9189	10.5657	1.46564e-09	15.9493	up	Solyc03g114800
Solyc03g081320.2.1.6	2.29343	3.03552	12.9117	10.5613	1.47783e-09	15.939	up	Solyc03g081320
Solyc05g050500.1.1.1	2.14018	3.26332	12.9096	10.56	1.47949e-09	15.9359	up	Solyc05g050500
Solyc08g061490.2.1.2	2.99271	5.14933	12.9	10.5541	1.49697e-09	15.922	up	Solyc08g061490
Solyc10g085040.1.1.1	-2.08476	9.19876	-12.8771	10.54	1.54348e-09	15.889	down	Solyc10g085040
Solyc03g123630.2.1.3	4.76849	4.66515	12.8662	10.5332	1.5648e-09	15.8731	up	Solyc03g123630
Solyc04g082140.2.1.8	4.15025	4.89105	12.8434	10.5192	1.61334e-09	15.8401	up	Solyc04g082140
Solyc11g065760.1.1.4	3.21126	2.83042	12.8139	10.5009	1.67938e-09	15.7973	up	Solyc11g065760
Solyc10g006870.1.1.1	2.1929	2.78147	12.8044	10.4951	1.69915e-09	15.7835	up	Solyc10g006870
Solyc01g111260.2.1.2	2.27378	3.47221	12.8011	10.493	1.704e-09	15.7787	up	Solyc01g111260
Solyc06g050810.2.1.3	2.23238	2.17066	12.7862	10.4838	1.73736e-09	15.7571	up	Solyc06g050810
Solyc09g090900.2.1.9	2.90645	2.71376	12.7811	10.4806	1.7448e-09	15.7496	up	Solyc09g090900
Solyc02g080550.1.1.1	2.86439	3.15729	12.7807	10.4803	1.7448e-09	15.749	up	Solyc02g080550
Solyc03g117500.1.1.1	-2.89504	6.89466	-12.7509	10.4619	1.81731e-09	15.7056	down	Solyc03g117500
Solyc05g014260.2.1.5	2.4398	4.40069	12.7278	10.4475	1.87331e-09	15.672	up	Solyc05g014260
Solyc01g110360.2.1.5	4.16654	4.23368	12.7272	10.4471	1.87331e-09	15.671	up	Solyc01g110360
Solyc01g087810.2.1.1	1.9154	2.22741	12.7159	10.4401	1.90031e-09	15.6545	normal	Solyc01g087810
Solyc04g054690.2.1.5	4.63461	4.9321	12.7104	10.4367	1.91092e-09	15.6465	up	Solyc04g054690
Solyc04g014830.1.1.1	3.37438	2.85947	12.709	10.4358	1.91092e-09	15.6445	up	Solyc04g014830
Solyc03g113350.2.1.9	3.68816	3.05717	12.7077	10.4349	1.91092e-09	15.6424	up	Solyc03g113350
Solyc12g005340.1.1.1	2.30105	3.98711	12.707	10.4345	1.91092e-09	15.6415	up	Solyc12g005340
Solyc02g076800.1.1.1	1.71224	4.51298	12.6902	10.424	1.95002e-09	15.6169	normal	Solyc02g076800
Solyc04g076010.2.1.2	2.61559	5.69994	12.6892	10.4234	1.95002e-09	15.6154	up	Solyc04g076010
Solyc01g095630.2.1.3	2.82956	6.09493	12.6889	10.4232	1.95002e-09	15.6149	up	Solyc01g095630
Solyc01g011480.1.1.1	2.34402	3.35677	12.6879	10.4226	1.95002e-09	15.6135	up	Solyc01g011480
Solyc11g006270.1.1.2	-2.10619	7.56496	-12.6651	10.4084	2.01131e-09	15.5801	down	Solyc11g006270
Solyc04g064530.1.1.1	2.18272	4.34789	12.6549	10.402	2.03745e-09	15.5651	up	Solyc04g064530
Solyc08g006780.2.1.7	-2.61936	4.61541	-12.6508	10.3995	2.03872e-09	15.5592	down	Solyc08g006780
Solyc09g011690.2.1.4	2.8096	5.22651	12.6505	10.3992	2.03872e-09	15.5587	up	Solyc09g011690
Solyc06g083070.2.1.9	3.43984	3.09638	12.6499	10.3989	2.03872e-09	15.5578	up	Solyc06g083070
Solyc06g068290.1.1.1	2.14458	2.84729	12.6495	10.3986	2.03872e-09	15.5572	up	Solyc06g068290
Solyc01g097870.2.1.5	1.62621	7.72735	12.6339	10.3889	2.08129e-09	15.5343	normal	Solyc01g097870
Solyc11g072470.1.1.2	-2.00868	9.73588	-12.6268	10.3844	2.09892e-09	15.5239	down	Solyc11g072470
Solyc02g094390.2.1.5	2.22373	3.4995	12.6153	10.3772	2.1305e-09	15.5069	up	Solyc02g094390
Solyc07g056040.2.1.3	-3.13285	4.81191	-12.6095	10.3736	2.14455e-09	15.4984	down	Solyc07g056040
Solyc11g013110.1.1.3	-2.30425	9.33784	-12.5989	10.3669	2.17375e-09	15.4828	down	Solyc11g013110
Solyc02g070570.2.1.6	1.92135	3.7594	12.5964	10.3654	2.17773e-09	15.4792	normal	Solyc02g070570
Solyc06g076110.1.1.1	2.12503	5.05095	12.5942	10.3639	2.18105e-09	15.4758	up	Solyc06g076110
Solyc02g088130.1.1.1	-3.17716	4.74928	-12.5857	10.3587	2.20384e-09	15.4635	down	Solyc02g088130
Solyc08g083060.2.1.7	2.61587	3.17347	12.5654	10.3459	2.26565e-09	15.4335	up	Solyc08g083060
Solyc04g012020.1.1.1	1.42028	2.08722	12.5626	10.3441	2.27095e-09	15.4293	normal	Solyc04g012020
Solyc07g063940.1.1.1	2.43832	6.55731	12.5479	10.3349	2.31563e-09	15.4077	up	Solyc07g063940
Solyc04g079990.2.1.4	1.83535	2.42034	12.5452	10.3332	2.32097e-09	15.4035	normal	Solyc04g079990
Solyc02g078940.2.1.6	-1.79317	7.65671	-12.5212	10.3181	2.39877e-09	15.3682	normal	Solyc02g078940
Solyc01g095410.2.1.2	-1.65248	9.28824	-12.503	10.3066	2.45894e-09	15.3411	normal	Solyc01g095410
Solyc07g054460.2.1.3	2.33744	6.63968	12.4768	10.29	2.54982e-09	15.3024	up	Solyc07g054460
Solyc10g005200.2.1.2	3.28488	3.54485	12.463	10.2813	2.59409e-09	15.2818	up	Solyc10g005200
Solyc03g115200.2.1.5	2.40255	3.30794	12.4627	10.2811	2.59409e-09	15.2813	up	Solyc03g115200
Solyc01g088820.2.1.1	1.38168	2.56186	12.4568	10.2774	2.61177e-09	15.2726	normal	Solyc01g088820
Solyc06g005170.2.1.6	3.37509	8.51814	12.437	10.2648	2.68368e-09	15.2431	up	Solyc06g005170
Solyc06g071390.2.1.2	2.20332	3.13189	12.4311	10.2611	2.70232e-09	15.2343	up	Solyc06g071390
Solyc12g009930.1.1.2	2.78278	2.78588	12.4219	10.2553	2.73399e-09	15.2207	up	Solyc12g009930
Solyc09g064500.2.1.2	2.37796	3.48209	12.4159	10.2514	2.75358e-09	15.2117	up	Solyc09g064500
Solyc02g065780.1.1.1	4.79674	5.53486	12.3813	10.2294	2.89173e-09	15.16	up	Solyc02g065780
Solyc02g062910.1.1.1	1.86002	4.11301	12.3762	10.2262	2.90815e-09	15.1525	normal	Solyc02g062910
Solyc02g085130.2.1.4	2.72296	4.01616	12.3696	10.222	2.93152e-09	15.1426	up	Solyc02g085130
Solyc12g044610.1.1.3	2.1539	3.45333	12.3612	10.2167	2.96281e-09	15.13	up	Solyc12g044610
Solyc01g100930.2.1.5	2.29789	2.44565	12.3585	10.215	2.96522e-09	15.1261	up	Solyc01g100930
Solyc08g076720.2.1.9	4.18445	3.62397	12.3583	10.2148	2.96522e-09	15.1257	up	Solyc08g076720
Solyc02g071080.1.1.1	-3.95275	4.49106	-12.3463	10.2072	3.01281e-09	15.1078	down	Solyc02g071080
Solyc08g069060.2.1.9	-3.08871	6.37141	-12.2761	10.1623	3.33518e-09	15.0024	down	Solyc08g069060
Solyc07g008430.1.1.1	2.47049	2.73204	12.2696	10.1582	3.3613e-09	14.9927	up	Solyc07g008430
Solyc02g082830.1.1.1	1.55997	7.57265	12.264	10.1546	3.38373e-09	14.9842	normal	Solyc02g082830
Solyc06g076040.2.1.4	3.55766	5.42338	12.2594	10.1516	3.3962e-09	14.9773	up	Solyc06g076040
Solyc09g072560.2.1.3	2.51012	3.08371	12.2592	10.1515	3.3962e-09	14.977	up	Solyc09g072560
Solyc03g119480.2.1.4	2.31566	3.40871	12.2252	10.1297	3.56528e-09	14.9257	up	Solyc03g119480
Solyc03g120570.2.1.3	-4.51431	5.15873	-12.224	10.1289	3.56584e-09	14.9239	down	Solyc03g120570
Solyc12g096310.1.1.2	-2.68473	5.41247	-12.2146	10.1229	3.60946e-09	14.9098	down	Solyc12g096310
Solyc06g054090.1.1.1	1.57035	2.16442	12.1912	10.1079	3.73044e-09	14.8744	normal	Solyc06g054090
Solyc11g006890.1.1.2	1.85955	2.44692	12.1859	10.1044	3.75244e-09	14.8664	normal	Solyc11g006890
Solyc07g007250.2.1.2	1.7943	2.52958	12.185	10.1039	3.75244e-09	14.865	normal	Solyc07g007250
Solyc05g005960.2.1.4	2.42245	2.83011	12.1827	10.1024	3.75918e-09	14.8615	up	Solyc05g005960
Solyc04g040190.1.1.1	1.33368	2.47065	12.1735	10.0964	3.80469e-09	14.8475	normal	Solyc04g040190
Solyc05g009010.1.1.1	2.96362	3.99534	12.1705	10.0945	3.81545e-09	14.843	up	Solyc05g009010
Solyc07g054430.2.1.3	2.6467	3.05099	12.1612	10.0885	3.86172e-09	14.829	up	Solyc07g054430
Solyc02g078400.2.1.9	-3.90656	7.1187	-12.1325	10.07	4.02336e-09	14.7855	down	Solyc02g078400
Solyc12g010900.1.1.1	2.65382	3.51587	12.0896	10.0422	4.2822e-09	14.7202	up	Solyc12g010900
Solyc04g077050.2.1.7	4.05691	6.15218	12.0763	10.0336	4.36067e-09	14.7	up	Solyc04g077050
Solyc11g018710.1.1.1	1.40955	2.01978	12.0677	10.028	4.40961e-09	14.6869	normal	Solyc11g018710
Solyc03g098740.1.1.1	-2.91996	4.17838	-12.0503	10.0167	4.51895e-09	14.6602	down	Solyc03g098740
Solyc04g072850.2.1.6	2.82637	2.77439	12.0446	10.013	4.55007e-09	14.6516	up	Solyc04g072850
Solyc01g095930.2.1.3	-3.27944	7.5596	-12.0361	10.0075	4.60068e-09	14.6386	down	Solyc01g095930
Solyc03g116630.2.1.2	-2.86354	4.80678	-12.0304	10.0038	4.63261e-09	14.6299	down	Solyc03g116630
Solyc02g021430.1.1.1	2.33683	2.61516	12.007	9.98859	4.78977e-09	14.5942	up	Solyc02g021430
Solyc07g062970.2.1.5	-1.64623	7.79181	-11.9945	9.98039	4.86724e-09	14.5749	normal	Solyc07g062970
Solyc11g066930.1.1.1	-2.79514	4.58364	-11.9942	9.98022	4.86724e-09	14.5745	down	Solyc11g066930
Solyc12g040800.1.1.3	2.77783	2.87189	11.9926	9.97917	4.87111e-09	14.572	up	Solyc12g040800
Solyc06g066540.1.1.1	1.47941	2.38943	11.9743	9.96725	4.9986e-09	14.544	normal	Solyc06g066540
Solyc02g091600.1.1.1	1.34519	2.40483	11.9686	9.96356	5.03315e-09	14.5353	normal	Solyc02g091600
Solyc03g096980.1.1.1	1.41931	4.44607	11.9593	9.95746	5.0961e-09	14.521	normal	Solyc03g096980
Solyc04g011390.1.1.1	2.66718	3.36544	11.9494	9.95096	5.16461e-09	14.5057	up	Solyc04g011390
Solyc01g097770.2.1.9	4.52557	3.01944	11.94	9.94485	5.22946e-09	14.4914	up	Solyc01g097770
Solyc01g088620.2.1.2	1.97047	2.4837	11.9387	9.94396	5.23176e-09	14.4893	normal	Solyc01g088620
Solyc03g120890.2.1.2	2.33177	4.91305	11.9359	9.94213	5.24542e-09	14.485	up	Solyc03g120890
Solyc06g050350.2.1.2	2.34898	5.19625	11.9344	9.94118	5.24855e-09	14.4827	up	Solyc06g050350
Solyc10g084250.1.1.1	2.09219	2.64455	11.9327	9.94004	5.25088e-09	14.4801	up	Solyc10g084250
Solyc06g076440.1.1.1	1.24553	3.07344	11.932	9.9396	5.25088e-09	14.479	normal	Solyc06g076440
Solyc01g066770.2.1.1	1.65247	3.44427	11.9251	9.9351	5.29719e-09	14.4684	normal	Solyc01g066770
Solyc01g095700.2.1.3	2.34863	2.27009	11.9218	9.93292	5.31542e-09	14.4633	up	Solyc01g095700
Solyc06g062520.1.1.1	3.17942	4.21492	11.9198	9.93162	5.32296e-09	14.4603	up	Solyc06g062520
Solyc03g097440.2.1.6	-4.18529	6.04697	-11.9018	9.91979	5.45829e-09	14.4325	down	Solyc03g097440
Solyc02g077160.2.1.2	1.12088	2.09894	11.9011	9.91934	5.45829e-09	14.4314	normal	Solyc02g077160
Solyc08g077790.2.1.5	2.70653	3.46371	11.8958	9.91592	5.49279e-09	14.4234	up	Solyc08g077790
Solyc11g072310.1.1.3	-3.63742	6.74883	-11.8805	9.90585	5.60417e-09	14.3997	down	Solyc11g072310
Solyc05g006220.2.1.5	4.4733	3.61838	11.8805	9.90584	5.60417e-09	14.3997	up	Solyc05g006220
Solyc10g079410.1.1.3	2.82125	3.17533	11.8752	9.90234	5.64062e-09	14.3914	up	Solyc10g079410
Solyc12g094640.1.1.9	4.37217	2.96608	11.8739	9.90149	5.6428e-09	14.3894	up	Solyc12g094640
Solyc07g008240.2.1.4	2.52758	2.78405	11.8445	9.88218	5.89018e-09	14.344	up	Solyc07g008240
Solyc02g085010.1.1.1	1.7008	2.359	11.835	9.87593	5.96503e-09	14.3293	normal	Solyc02g085010
Solyc06g050370.1.1.1	1.98776	2.55245	11.8341	9.87534	5.96503e-09	14.328	normal	Solyc06g050370
Solyc08g078670.2.1.2	3.1759	3.80164	11.8182	9.86488	6.10098e-09	14.3034	up	Solyc08g078670
Solyc02g078040.2.1.2	2.2412	2.73209	11.8056	9.85656	6.2053e-09	14.2838	up	Solyc02g078040
Solyc07g024070.1.1.6	2.00844	2.54574	11.805	9.85616	6.2053e-09	14.2829	up	Solyc07g024070
Solyc08g006770.2.1.4	-2.5973	8.3254	-11.7979	9.85149	6.26271e-09	14.2719	down	Solyc08g006770
Solyc12g045030.1.1.3	2.70773	2.91182	11.7949	9.84951	6.28162e-09	14.2672	up	Solyc12g045030
Solyc12g099000.1.1.1	1.4616	8.5629	11.7936	9.84861	6.28499e-09	14.2651	normal	Solyc12g099000
Solyc04g007070.2.1.3	4.4935	3.41955	11.7864	9.84386	6.34428e-09	14.2539	up	Solyc04g007070
Solyc12g042470.1.1.4	2.40627	2.44318	11.7771	9.83776	6.42414e-09	14.2396	up	Solyc12g042470
Solyc08g076790.2.1.5	-5.83739	5.0051	-11.7739	9.8356	6.44627e-09	14.2345	down	Solyc08g076790
Solyc02g079750.2.1.4	-1.56633	8.35584	-11.7582	9.82527	6.59125e-09	14.2102	normal	Solyc02g079750
Solyc03g078720.2.1.2	2.21105	2.90777	11.7561	9.82384	6.60288e-09	14.2069	up	Solyc03g078720
Solyc12g008660.1.1.1	2.13293	3.71644	11.7489	9.81907	6.66561e-09	14.1956	up	Solyc12g008660
Solyc09g075210.2.1.2	2.48306	10.1675	11.7391	9.81258	6.75561e-09	14.1804	up	Solyc09g075210
Solyc01g060180.2.1.3	2.62497	4.36787	11.7365	9.81089	6.77164e-09	14.1764	up	Solyc01g060180
Solyc04g078810.2.1.8	-2.23066	7.89323	-11.7204	9.80021	6.92964e-09	14.1513	down	Solyc04g078810
Solyc07g061730.2.1.2	4.03321	2.48751	11.7111	9.79403	7.01835e-09	14.1368	up	Solyc07g061730
Solyc06g071810.1.1.1	3.09194	5.3938	11.7068	9.79119	7.05358e-09	14.1301	up	Solyc06g071810
Solyc01g109500.2.1.2	1.97047	2.47574	11.7058	9.7905	7.05418e-09	14.1285	normal	Solyc01g109500
Solyc05g012110.2.1.4	1.41695	6.13227	11.6974	9.78492	7.1346e-09	14.1153	normal	Solyc05g012110
Solyc01g087800.2.1.1	1.48323	2.37307	11.6849	9.77662	7.26114e-09	14.0958	normal	Solyc01g087800
Solyc03g098290.2.1.9	-3.87446	4.81481	-11.6704	9.76695	7.41358e-09	14.0731	down	Solyc03g098290
Solyc10g079420.1.1.1	3.15887	5.3288	11.6613	9.76091	7.50601e-09	14.0589	up	Solyc10g079420
Solyc06g066800.1.1.1	2.95128	3.50048	11.6419	9.74802	7.72056e-09	14.0286	up	Solyc06g066800
Solyc01g108340.2.1.8	3.01861	3.5072	11.6406	9.74714	7.7246e-09	14.0265	up	Solyc01g108340
Solyc02g078110.1.1.1	4.36695	5.58491	11.624	9.73603	7.91282e-09	14.0004	up	Solyc02g078110
Solyc02g078370.1.1.1	-2.33528	3.03343	-11.6157	9.73054	8.0015e-09	13.9874	down	Solyc02g078370
Solyc08g007420.2.1.2	2.10303	2.65919	11.6073	9.72489	8.0942e-09	13.9741	up	Solyc08g007420
Solyc01g107100.2.1.1	1.58454	2.36163	11.5999	9.71994	8.17461e-09	13.9625	normal	Solyc01g107100
Solyc11g011760.1.1.2	2.53376	8.15943	11.59	9.71334	8.28744e-09	13.947	up	Solyc11g011760
Solyc08g080630.2.1.3	-3.10125	4.35068	-11.5825	9.70832	8.3713e-09	13.9352	down	Solyc08g080630
Solyc09g018070.1.1.1	-1.46249	2.32477	-11.5784	9.7056	8.4114e-09	13.9288	normal	Solyc09g018070
Solyc09g005090.1.1.1	1.59755	2.26956	11.5713	9.70084	8.4916e-09	13.9176	normal	Solyc09g005090
Solyc03g116800.2.1.2	2.65681	4.01358	11.5686	9.699	8.51505e-09	13.9132	up	Solyc03g116800
Solyc06g083860.2.1.3	2.02391	7.39768	11.5588	9.69241	8.63232e-09	13.8978	up	Solyc06g083860
Solyc01g005560.2.1.9	-1.9609	7.83795	-11.5516	9.68761	8.71546e-09	13.8865	normal	Solyc01g005560
Solyc03g031920.2.1.6	-2.01767	7.2225	-11.5422	9.6813	8.82985e-09	13.8716	down	Solyc03g031920
Solyc06g076690.2.1.3	-2.45209	4.28984	-11.5256	9.6702	9.04528e-09	13.8455	down	Solyc06g076690
Solyc02g081490.2.1.3	3.18077	5.00672	11.5135	9.66202	9.19457e-09	13.8263	up	Solyc02g081490
Solyc07g007660.1.1.1	-1.69731	4.65876	-11.5132	9.66181	9.19457e-09	13.8258	normal	Solyc07g007660
Solyc05g053440.2.1.3	1.50311	5.29305	11.5037	9.65545	9.31644e-09	13.8108	normal	Solyc05g053440
Solyc03g063680.1.1.1	1.92211	2.72393	11.4952	9.64971	9.42311e-09	13.7973	normal	Solyc03g063680
Solyc07g064320.1.1.1	2.45271	3.2089	11.4945	9.64924	9.42311e-09	13.7962	up	Solyc07g064320
Solyc07g006890.1.1.1	2.93117	5.90721	11.4851	9.64292	9.54713e-09	13.7813	up	Solyc07g006890
Solyc07g064410.1.1.1	-4.23426	5.29412	-11.4823	9.64107	9.57395e-09	13.777	down	Solyc07g064410
Solyc00g060810.2.1.2	-4.48396	6.20082	-11.4674	9.631	9.7843e-09	13.7533	down	Solyc00g060810
Solyc03g117630.1.1.1	-3.10847	5.52288	-11.4556	9.62306	9.95034e-09	13.7346	down	Solyc03g117630
Solyc10g055770.1.1.9	4.37696	4.12967	11.442	9.61385	1.01489e-08	13.7129	up	Solyc10g055770
Solyc10g085460.1.1.1	3.05652	3.70032	11.4281	9.60449	1.0355e-08	13.6909	up	Solyc10g085460
Solyc07g054270.2.1.6	1.82868	6.35935	11.4187	9.59811	1.04931e-08	13.6759	normal	Solyc07g054270
Solyc02g090620.2.1.6	1.36082	1.89069	11.4177	9.59743	1.04941e-08	13.6743	normal	Solyc02g090620
Solyc03g026140.2.1.2	1.75148	2.40341	11.4102	9.59239	1.06014e-08	13.6625	normal	Solyc03g026140
Solyc09g008370.1.1.1	-2.00324	3.44292	-11.4057	9.5893	1.06617e-08	13.6552	down	Solyc09g008370
Solyc02g088500.1.1.1	2.38174	2.79606	11.4028	9.58733	1.06948e-08	13.6505	up	Solyc02g088500
Solyc08g008330.2.1.3	-2.86311	7.3257	-11.4016	9.58651	1.06996e-08	13.6486	down	Solyc08g008330
Solyc08g080670.1.1.1	-2.98573	2.9857	-11.3842	9.57478	1.09668e-08	13.621	down	Solyc08g080670
Solyc02g077590.1.1.1	1.83339	2.75842	11.3839	9.57455	1.09668e-08	13.6205	normal	Solyc02g077590
Solyc03g078640.1.1.1	2.77629	5.80811	11.3827	9.57375	1.09715e-08	13.6186	up	Solyc03g078640
Solyc06g036170.1.1.1	-1.3272	8.12914	-11.3726	9.56687	1.11205e-08	13.6024	normal	Solyc06g036170
Solyc01g087680.2.1.5	-2.64004	5.0473	-11.3722	9.56664	1.11205e-08	13.6019	down	Solyc01g087680
Solyc02g090420.2.1.3	1.8855	4.62309	11.3687	9.56426	1.11657e-08	13.5963	normal	Solyc02g090420
Solyc06g049040.2.1.4	1.32954	2.38868	11.3656	9.56214	1.12045e-08	13.5913	normal	Solyc06g049040
Solyc06g033850.2.1.2	4.3216	4.13655	11.3629	9.56031	1.12287e-08	13.587	up	Solyc06g033850
Solyc12g014260.1.1.1	2.35072	3.79831	11.3624	9.55997	1.12287e-08	13.5862	up	Solyc12g014260
Solyc08g068330.2.1.9	-1.561	9.1882	-11.3473	9.54971	1.14809e-08	13.562	normal	Solyc08g068330
Solyc12g005010.1.1.3	2.23702	4.11824	11.3392	9.54418	1.16068e-08	13.549	up	Solyc12g005010
Solyc04g054310.2.1.9	-2.50639	7.25009	-11.3385	9.54374	1.16068e-08	13.548	down	Solyc04g054310
Solyc10g078700.1.1.3	2.04923	2.34115	11.3328	9.53984	1.16949e-08	13.5388	up	Solyc10g078700
Solyc07g063930.2.1.3	-2.11536	6.16344	-11.3273	9.53613	1.17788e-08	13.5301	down	Solyc07g063930
Solyc01g108490.2.1.9	4.32453	3.52249	11.3073	9.52248	1.21377e-08	13.4979	up	Solyc01g108490
Solyc03g093360.2.1.2	2.95302	5.09545	11.3011	9.51826	1.2239e-08	13.488	up	Solyc03g093360
Solyc02g080530.2.1.4	3.59068	5.66879	11.2989	9.51678	1.22636e-08	13.4845	up	Solyc02g080530
Solyc08g006110.2.1.6	2.2181	6.25066	11.2925	9.51242	1.23699e-08	13.4743	up	Solyc08g006110
Solyc09g018220.1.1.1	1.19106	2.17205	11.2907	9.51115	1.23888e-08	13.4713	normal	Solyc09g018220
Solyc06g036330.1.1.1	1.52337	5.52065	11.2792	9.50332	1.25742e-08	13.4529	normal	Solyc06g036330
Solyc09g065560.2.1.9	-2.95076	2.6948	-11.2786	9.50289	1.25742e-08	13.4518	down	Solyc09g065560
Solyc05g054170.2.1.2	2.34017	7.32615	11.2785	9.50288	1.25742e-08	13.4518	up	Solyc05g054170
Solyc02g084610.1.1.1	1.83453	2.70958	11.2701	9.49711	1.27239e-08	13.4382	normal	Solyc02g084610
Solyc10g086520.1.1.3	2.33545	4.48115	11.2692	9.49653	1.27239e-08	13.4369	up	Solyc10g086520
Solyc07g066010.2.1.7	-2.54525	6.60304	-11.2667	9.49482	1.27565e-08	13.4328	down	Solyc07g066010
Solyc07g007590.1.1.1	2.2918	3.54244	11.2462	9.48078	1.3148e-08	13.3998	up	Solyc07g007590
Solyc05g005260.1.1.1	2.774	5.79786	11.2458	9.48049	1.3148e-08	13.3991	up	Solyc05g005260
Solyc01g087070.2.1.3	1.64572	2.34302	11.2395	9.47617	1.3261e-08	13.389	normal	Solyc01g087070
Solyc09g083020.1.1.1	1.99785	5.75602	11.2377	9.47498	1.32791e-08	13.3861	normal	Solyc09g083020
Solyc06g061090.2.1.2	2.08198	2.52289	11.232	9.4711	1.33799e-08	13.377	up	Solyc06g061090
Solyc10g054440.1.1.1	3.67871	4.57188	11.2302	9.46982	1.34009e-08	13.374	up	Solyc10g054440
Solyc03g096730.2.1.5	1.77731	6.5058	11.2107	9.45646	1.38007e-08	13.3426	normal	Solyc03g096730
Solyc03g113680.2.1.4	3.30037	2.77791	11.2094	9.45558	1.38097e-08	13.3405	up	Solyc03g113680
Solyc08g077760.2.1.2	3.77332	3.42572	11.2067	9.45371	1.38501e-08	13.3361	up	Solyc08g077760
Solyc08g008080.1.1.1	1.86232	3.23583	11.1979	9.44772	1.40233e-08	13.322	normal	Solyc08g008080
Solyc06g076300.2.1.9	2.26098	2.95495	11.1844	9.43843	1.42969e-08	13.3001	up	Solyc06g076300
Solyc03g116700.2.1.2	2.7114	4.077	11.184	9.43814	1.42969e-08	13.2994	up	Solyc03g116700
Solyc12g009880.1.1.1	2.23908	6.34626	11.1822	9.43688	1.4319e-08	13.2965	up	Solyc12g009880
Solyc07g062490.1.1.1	1.93882	2.49386	11.1768	9.43321	1.44208e-08	13.2878	normal	Solyc07g062490
Solyc06g076280.1.1.1	1.46686	4.82744	11.1669	9.42638	1.46295e-08	13.2718	normal	Solyc06g076280
Solyc01g081310.2.1.2	-1.5533	9.22457	-11.1651	9.42517	1.46504e-08	13.2689	normal	Solyc01g081310
Solyc06g082970.2.1.5	2.59103	2.46877	11.1584	9.42057	1.47863e-08	13.2581	up	Solyc06g082970
Solyc11g011010.1.1.1	1.92984	3.87847	11.1552	9.41836	1.48417e-08	13.2529	normal	Solyc11g011010
Solyc00g006820.2.1.3	2.93042	2.94689	11.1428	9.40984	1.5099e-08	13.2328	up	Solyc00g006820
Solyc10g079640.1.1.5	2.71011	2.76313	11.1427	9.40972	1.5099e-08	13.2325	up	Solyc10g079640
Solyc03g112390.2.1.3	1.76311	2.40856	11.1394	9.40746	1.51575e-08	13.2272	normal	Solyc03g112390
Solyc02g089350.2.1.4	2.49281	8.25614	11.1366	9.40553	1.5193e-08	13.2227	up	Solyc02g089350
Solyc07g065420.1.1.1	-1.24274	2.5324	-11.1356	9.40486	1.5193e-08	13.2211	normal	Solyc07g065420
Solyc03g006010.2.1.4	-3.35877	3.64034	-11.135	9.40444	1.5193e-08	13.2201	down	Solyc03g006010
Solyc06g083370.2.1.2	1.37078	2.18735	11.1345	9.40411	1.5193e-08	13.2193	normal	Solyc06g083370
Solyc07g007930.2.1.5	-2.22809	6.98705	-11.1139	9.38987	1.56783e-08	13.1858	down	Solyc07g007930
Solyc10g078580.1.1.1	1.90237	3.03677	11.1018	9.38151	1.59616e-08	13.1661	normal	Solyc10g078580
Solyc03g044160.1.1.1	1.81963	2.64209	11.097	9.37823	1.6061e-08	13.1584	normal	Solyc03g044160
Solyc07g053720.2.1.7	3.60705	2.89939	11.0952	9.37695	1.6087e-08	13.1554	up	Solyc07g053720
Solyc10g076300.1.1.3	-2.72023	4.1471	-11.0848	9.36977	1.63334e-08	13.1385	down	Solyc10g076300
Solyc03g118110.2.1.5	-1.54176	9.368	-11.0825	9.36821	1.63702e-08	13.1348	normal	Solyc03g118110
Solyc01g080910.2.1.1	1.3881	7.93383	11.0808	9.36701	1.63937e-08	13.132	normal	Solyc01g080910
Solyc05g053550.2.1.2	-2.72106	7.62747	-11.0695	9.35918	1.66701e-08	13.1136	down	Solyc05g053550
Solyc08g078090.1.1.1	1.90438	2.8249	11.0616	9.35377	1.68565e-08	13.1008	normal	Solyc08g078090
Solyc06g074530.1.1.1	1.86185	5.8441	11.0399	9.33874	1.74271e-08	13.0654	normal	Solyc06g074530
Solyc01g108440.2.1.1	1.76958	2.55913	11.0312	9.33268	1.76487e-08	13.0512	normal	Solyc01g108440
Solyc09g083130.2.1.9	3.75891	4.0683	11.0158	9.32201	1.80637e-08	13.0261	up	Solyc09g083130
Solyc08g082870.2.1.8	-3.78823	6.79808	-11.0083	9.31678	1.82583e-08	13.0138	down	Solyc08g082870
Solyc05g052990.2.1.3	1.76186	4.72117	11.0061	9.31523	1.82998e-08	13.0101	normal	Solyc05g052990
Solyc04g079680.2.1.2	0.943535	2.0457	10.9851	9.30063	1.89006e-08	12.9757	normal	Solyc04g079680
Solyc01g098040.2.1.2	1.79254	4.19386	10.9792	9.29656	1.90532e-08	12.9661	normal	Solyc01g098040
Solyc06g071290.2.1.9	3.16315	4.44765	10.9701	9.29023	1.93078e-08	12.9512	up	Solyc06g071290
Solyc02g080520.2.1.2	-2.32562	4.755	-10.9604	9.28341	1.95877e-08	12.9352	down	Solyc02g080520
Solyc09g009990.2.1.3	3.27512	3.74497	10.9588	9.28229	1.96126e-08	12.9325	up	Solyc09g009990
Solyc05g012800.1.1.1	1.64853	2.51273	10.9522	9.27774	1.97935e-08	12.9218	normal	Solyc05g012800
Solyc09g009590.1.1.1	-2.32076	8.02398	-10.9479	9.27473	1.99051e-08	12.9147	down	Solyc09g009590
Solyc06g036130.2.1.7	-3.96313	5.22677	-10.9396	9.26896	2.0145e-08	12.9011	down	Solyc06g036130
Solyc09g090040.2.1.2	2.3816	4.99753	10.9242	9.25817	2.06247e-08	12.8758	up	Solyc09g090040
Solyc06g073450.2.1.2	2.1802	4.55171	10.9234	9.25759	2.06254e-08	12.8744	up	Solyc06g073450
Solyc05g005690.1.1.1	2.12587	5.81419	10.9151	9.2518	2.08601e-08	12.8607	up	Solyc05g005690
Solyc06g005970.2.1.9	-2.20016	4.74864	-10.9147	9.25155	2.08601e-08	12.8602	down	Solyc06g005970
Solyc08g083310.2.1.1	2.38085	5.22173	10.9122	9.24976	2.09194e-08	12.8559	up	Solyc08g083310
Solyc02g065550.2.1.2	2.38599	6.66557	10.8941	9.23709	2.15107e-08	12.8261	up	Solyc02g065550
Solyc01g081120.2.1.3	1.55221	2.97215	10.8887	9.23333	2.16603e-08	12.8173	normal	Solyc01g081120
Solyc06g050840.2.1.4	4.32906	3.36723	10.8882	9.23296	2.16603e-08	12.8164	up	Solyc06g050840
Solyc03g005700.1.1.1	1.7574	3.47811	10.8869	9.23205	2.16777e-08	12.8142	normal	Solyc03g005700
Solyc00g050130.1.1.1	1.39917	2.53112	10.8763	9.22467	2.20208e-08	12.7969	normal	Solyc00g050130
Solyc05g008810.2.1.9	2.06442	2.73207	10.8744	9.22335	2.20597e-08	12.7938	up	Solyc05g008810
Solyc12g010440.1.1.2	3.2253	5.91131	10.8691	9.21962	2.22212e-08	12.785	up	Solyc12g010440
Solyc12g044820.1.1.9	3.36182	2.59257	10.8659	9.21734	2.23096e-08	12.7796	up	Solyc12g044820
Solyc01g065500.2.1.1	2.92196	3.9812	10.8601	9.21332	2.24884e-08	12.7701	up	Solyc01g065500
Solyc12g005240.1.1.1	2.64626	2.80182	10.8323	9.19375	2.34948e-08	12.7241	up	Solyc12g005240
Solyc04g016330.2.1.5	2.96346	2.6546	10.8285	9.19112	2.36075e-08	12.7179	up	Solyc04g016330
Solyc03g070390.2.1.4	1.84112	2.34495	10.8254	9.18889	2.36988e-08	12.7126	normal	Solyc03g070390
Solyc05g014000.2.1.5	3.61069	2.72832	10.8167	9.18283	2.40011e-08	12.6983	up	Solyc05g014000
Solyc08g083110.2.1.3	3.27667	6.39774	10.8156	9.18206	2.40134e-08	12.6965	up	Solyc08g083110
Solyc08g067050.2.1.7	2.67112	3.11296	10.8147	9.18139	2.402e-08	12.6949	up	Solyc08g067050
Solyc02g092670.1.1.1	1.96512	6.76611	10.8107	9.17859	2.41447e-08	12.6883	normal	Solyc02g092670
Solyc10g005320.2.1.6	5.16815	2.91986	10.8081	9.17676	2.42159e-08	12.684	up	Solyc10g005320
Solyc10g080610.1.1.1	1.89396	8.17462	10.8012	9.17189	2.44582e-08	12.6726	normal	Solyc10g080610
Solyc02g091560.2.1.9	3.67155	6.42957	10.7982	9.16978	2.45461e-08	12.6676	up	Solyc02g091560
Solyc01g107350.2.1.3	2.35255	2.78994	10.7972	9.1691	2.45534e-08	12.666	up	Solyc01g107350
Solyc08g006890.2.1.4	2.17641	8.56039	10.7824	9.15861	2.51168e-08	12.6413	up	Solyc08g006890
Solyc06g075610.1.1.1	2.59146	3.85468	10.7817	9.15816	2.51168e-08	12.6402	up	Solyc06g075610
Solyc07g052610.2.1.2	2.34892	2.63052	10.7697	9.14966	2.55808e-08	12.6202	up	Solyc07g052610
Solyc01g065980.2.1.2	-1.30244	9.82828	-10.7633	9.14519	2.57899e-08	12.6097	normal	Solyc01g065980
Solyc01g110600.2.1.1	1.81116	2.00917	10.7631	9.14503	2.57899e-08	12.6093	normal	Solyc01g110600
Solyc01g109810.2.1.1	2.1123	3.0257	10.7465	9.13332	2.64616e-08	12.5817	up	Solyc01g109810
Solyc04g074520.1.1.1	1.42806	7.19547	10.7399	9.12862	2.67166e-08	12.5706	normal	Solyc04g074520
Solyc04g011950.1.1.1	1.80167	3.13908	10.7358	9.12571	2.68625e-08	12.5638	normal	Solyc04g011950
Solyc03g098100.2.1.2	-1.79145	2.51837	-10.7259	9.11872	2.72464e-08	12.5473	normal	Solyc03g098100
Solyc10g077130.1.1.1	2.14174	3.60189	10.7255	9.11846	2.72464e-08	12.5467	up	Solyc10g077130
Solyc09g092310.1.1.1	1.98483	2.54946	10.7183	9.1133	2.75378e-08	12.5346	normal	Solyc09g092310
Solyc06g048820.1.1.1	3.22361	4.82941	10.7086	9.10649	2.79385e-08	12.5185	up	Solyc06g048820
Solyc04g009440.2.1.3	2.19434	5.80212	10.7037	9.10296	2.81312e-08	12.5102	up	Solyc04g009440
Solyc01g079770.2.1.1	-1.31544	4.36657	-10.6943	9.09633	2.85289e-08	12.4946	normal	Solyc01g079770
Solyc08g080640.1.1.1	-3.97957	9.90033	-10.6881	9.09192	2.87843e-08	12.4842	down	Solyc08g080640
Solyc07g042170.2.1.3	3.26196	4.50912	10.6866	9.09083	2.8821e-08	12.4816	up	Solyc07g042170
Solyc09g042740.2.1.4	3.12886	3.20996	10.6604	9.07223	3.00453e-08	12.4378	up	Solyc09g042740
Solyc01g073770.2.1.1	-1.68158	4.40396	-10.6541	9.06778	3.03169e-08	12.4274	normal	Solyc01g073770
Solyc02g063520.2.1.3	3.70512	4.74718	10.653	9.06699	3.03349e-08	12.4255	up	Solyc02g063520
Solyc08g076220.2.1.5	2.88245	4.4366	10.6333	9.05299	3.12902e-08	12.3925	up	Solyc08g076220
Solyc07g043230.2.1.3	3.42425	3.90742	10.6307	9.05108	3.1389e-08	12.388	up	Solyc07g043230
Solyc05g051660.1.1.1	2.45228	4.64836	10.6218	9.04479	3.18085e-08	12.3732	up	Solyc05g051660
Solyc01g104900.2.1.3	3.0196	4.8934	10.6202	9.04362	3.18552e-08	12.3704	up	Solyc01g104900
Solyc03g113480.1.1.1	-2.75169	4.79259	-10.6013	9.03013	3.28199e-08	12.3387	down	Solyc03g113480
Solyc01g091520.2.1.1	2.03495	6.77025	10.5804	9.01522	3.38858e-08	12.3035	up	Solyc01g091520
Solyc04g077020.2.1.4	2.83541	7.63986	10.5804	9.01519	3.38858e-08	12.3035	up	Solyc04g077020
Solyc01g111570.2.1.9	4.08995	4.23683	10.575	9.01134	3.41455e-08	12.2944	up	Solyc01g111570
Solyc06g007980.2.1.9	2.54092	6.79679	10.573	9.00988	3.42183e-08	12.291	up	Solyc06g007980
Solyc01g089890.2.1.1	1.8155	2.593	10.5672	9.00576	3.4503e-08	12.2812	normal	Solyc01g089890
Solyc06g064440.2.1.3	1.84989	3.38412	10.5634	9.00308	3.46739e-08	12.2749	normal	Solyc06g064440
Solyc10g078500.1.1.1	2.04083	2.97992	10.5599	9.00055	3.4812e-08	12.269	up	Solyc10g078500
Solyc02g087000.2.1.8	3.01756	3.69022	10.5596	9.0003	3.4812e-08	12.2684	up	Solyc02g087000
Solyc09g098290.2.1.2	3.79995	4.22004	10.5575	8.99883	3.48882e-08	12.2649	up	Solyc09g098290
Solyc05g005950.2.1.4	1.89834	2.14756	10.5485	8.99239	3.53663e-08	12.2498	normal	Solyc05g005950
Solyc08g066070.1.1.1	2.08903	3.98087	10.541	8.98704	3.57617e-08	12.2371	up	Solyc08g066070
Solyc09g015770.2.1.3	2.09779	7.95542	10.5237	8.97457	3.67585e-08	12.2078	up	Solyc09g015770
Solyc11g007510.1.1.5	2.27851	6.23192	10.5193	8.97141	3.69827e-08	12.2003	up	Solyc11g007510
Solyc02g093440.2.1.6	1.79369	2.6074	10.5175	8.97013	3.70476e-08	12.1973	normal	Solyc02g093440
Solyc01g097330.2.1.6	1.60342	3.70885	10.5055	8.96153	3.77426e-08	12.1771	normal	Solyc01g097330
Solyc03g013160.2.1.3	2.21382	2.52046	10.4922	8.95196	3.85373e-08	12.1545	up	Solyc03g013160
Solyc07g006130.1.1.1	-2.39456	4.80581	-10.4676	8.93429	4.00891e-08	12.1129	down	Solyc07g006130
Solyc01g103590.2.1.3	3.71622	4.07931	10.4659	8.93303	4.01125e-08	12.1099	up	Solyc01g103590
Solyc12g099960.1.1.1	2.3199	4.57255	10.4658	8.933	4.01125e-08	12.1098	up	Solyc12g099960
Solyc04g007780.2.1.2	1.59632	2.36776	10.457	8.92663	4.06568e-08	12.0948	normal	Solyc04g007780
Solyc02g020940.2.1.4	3.07592	4.82855	10.4544	8.9248	4.07799e-08	12.0905	up	Solyc02g020940
Solyc08g082120.2.1.2	2.76169	6.58851	10.4374	8.9125	4.19011e-08	12.0615	up	Solyc08g082120
Solyc10g080940.1.1.4	2.11473	7.63179	10.434	8.91006	4.20868e-08	12.0558	up	Solyc10g080940
Solyc01g094010.2.1.2	2.65004	2.54343	10.4319	8.90853	4.21849e-08	12.0522	up	Solyc01g094010
Solyc01g091170.2.1.7	2.18127	2.68215	10.4287	8.90619	4.23628e-08	12.0467	up	Solyc01g091170
Solyc06g075780.1.1.1	2.28165	5.96099	10.426	8.90428	4.24989e-08	12.0422	up	Solyc06g075780
Solyc03g123620.2.1.2	2.57513	3.69893	10.4148	8.89617	4.32492e-08	12.023	up	Solyc03g123620
Solyc06g060110.2.1.6	2.67415	5.5964	10.4096	8.89242	4.3572e-08	12.0142	up	Solyc06g060110
Solyc04g081160.2.1.3	1.31005	2.61861	10.4064	8.89012	4.37519e-08	12.0088	normal	Solyc04g081160
Solyc05g052040.1.1.1	2.37262	5.79537	10.404	8.88837	4.3877e-08	12.0047	up	Solyc05g052040
Solyc02g092840.1.1.1	1.99355	6.41182	10.3987	8.88453	4.42139e-08	11.9956	normal	Solyc02g092840
Solyc02g080490.2.1.7	3.36695	3.55402	10.3893	8.87775	4.4857e-08	11.9797	up	Solyc02g080490
Solyc06g068400.2.1.6	1.93096	4.05607	10.3882	8.87695	4.4887e-08	11.9778	normal	Solyc06g068400
Solyc02g070580.1.1.1	-1.73286	6.75869	-10.3643	8.85965	4.66563e-08	11.937	normal	Solyc02g070580
Solyc12g088840.1.1.1	2.99821	4.78205	10.3594	8.85607	4.69749e-08	11.9286	up	Solyc12g088840
Solyc02g080540.1.1.1	2.02882	5.80985	10.3589	8.85567	4.69749e-08	11.9276	up	Solyc02g080540
Solyc01g088090.2.1.6	-2.72022	6.62179	-10.3488	8.84836	4.77166e-08	11.9104	down	Solyc01g088090
Solyc03g117810.2.1.4	2.69736	5.53128	10.3424	8.8437	4.81745e-08	11.8994	up	Solyc03g117810
Solyc05g049980.2.1.6	-1.76693	4.91348	-10.3354	8.83862	4.86844e-08	11.8875	normal	Solyc05g049980
Solyc08g080150.1.1.1	1.62662	3.21138	10.3295	8.83432	4.91115e-08	11.8773	normal	Solyc08g080150
Solyc11g043060.1.1.2	3.05529	2.55667	10.3163	8.82478	5.0122e-08	11.8548	up	Solyc11g043060
Solyc07g007550.2.1.9	2.24884	2.75876	10.3159	8.82446	5.0122e-08	11.8541	up	Solyc07g007550
Solyc04g054340.1.1.1	3.63218	5.39811	10.2955	8.80963	5.18035e-08	11.8191	up	Solyc04g054340
Solyc07g041640.2.1.3	3.24183	3.84762	10.2941	8.80857	5.18694e-08	11.8166	up	Solyc07g041640
Solyc11g020840.1.1.1	2.48464	2.51134	10.2811	8.7991	5.29515e-08	11.7943	up	Solyc11g020840
Solyc04g055000.2.1.5	2.49342	2.62942	10.2673	8.789	5.41342e-08	11.7705	up	Solyc04g055000
Solyc09g091010.2.1.2	1.92063	3.93224	10.2649	8.78726	5.42605e-08	11.7664	normal	Solyc09g091010
Solyc01g096340.2.1.1	-1.92456	7.96727	-10.2644	8.78688	5.42605e-08	11.7655	normal	Solyc01g096340
Solyc05g005460.2.1.4	2.42319	6.558	10.2638	8.78649	5.42605e-08	11.7646	up	Solyc05g005460
Solyc07g051950.2.1.2	-2.3465	4.22664	-10.2631	8.78596	5.42629e-08	11.7634	down	Solyc07g051950
Solyc03g113560.2.1.4	-2.61493	3.14586	-10.2608	8.78428	5.44112e-08	11.7594	down	Solyc03g113560
Solyc07g005440.1.1.1	1.95722	3.91442	10.2485	8.77532	5.54814e-08	11.7383	normal	Solyc07g005440
Solyc01g008550.2.1.7	2.41692	2.94225	10.2414	8.77008	5.60908e-08	11.7259	up	Solyc01g008550
Solyc08g081010.2.1.9	-2.808	8.03326	-10.2255	8.75846	5.75445e-08	11.6986	down	Solyc08g081010
Solyc06g005500.2.1.7	2.07976	7.68203	10.2185	8.75334	5.81607e-08	11.6865	up	Solyc06g005500
Solyc01g106090.2.1.4	-2.37414	5.29075	-10.2148	8.75065	5.84549e-08	11.6801	down	Solyc01g106090
Solyc02g065430.1.1.1	1.50202	2.37367	10.2093	8.74658	5.89375e-08	11.6706	normal	Solyc02g065430
Solyc01g099200.2.1.9	-4.75555	5.59368	-10.205	8.74343	5.92989e-08	11.6631	down	Solyc01g099200
Solyc10g005610.1.1.1	1.78035	2.63439	10.1976	8.73805	5.99345e-08	11.6504	normal	Solyc10g005610
Solyc01g106340.2.1.8	3.60093	3.05355	10.1973	8.73781	5.99345e-08	11.6499	up	Solyc01g106340
Solyc11g010370.1.1.1	1.46032	3.89579	10.1922	8.73406	6.0376e-08	11.6411	normal	Solyc11g010370
Solyc06g074820.2.1.2	3.07149	4.95612	10.1916	8.73363	6.0376e-08	11.64	up	Solyc06g074820
Solyc10g008400.1.1.1	2.15996	7.60926	10.1822	8.72674	6.12728e-08	11.6238	up	Solyc10g008400
Solyc02g094230.1.1.1	1.89037	2.75994	10.1775	8.72326	6.16956e-08	11.6156	normal	Solyc02g094230
Solyc09g098540.2.1.3	1.57282	11.7926	10.1676	8.71601	6.2662e-08	11.5985	normal	Solyc09g098540
Solyc05g005490.2.1.9	-2.10668	5.1088	-10.1631	8.7127	6.30707e-08	11.5907	down	Solyc05g005490
Solyc07g008120.2.1.1	1.43596	2.16195	10.1543	8.70625	6.39411e-08	11.5755	normal	Solyc07g008120
Solyc05g008110.2.1.2	-1.9969	7.235	-10.1496	8.70273	6.43887e-08	11.5672	normal	Solyc05g008110
Solyc04g008970.2.1.4	2.97737	3.57012	10.1482	8.70172	6.44667e-08	11.5648	up	Solyc04g008970
Solyc02g088380.2.1.3	3.013	4.42908	10.1405	8.69604	6.52414e-08	11.5514	up	Solyc02g088380
Solyc03g083560.1.1.1	2.32814	5.65845	10.1362	8.6929	6.56403e-08	11.544	up	Solyc03g083560
Solyc06g063240.2.1.6	1.97969	6.39206	10.1242	8.68404	6.69183e-08	11.5232	normal	Solyc06g063240
Solyc08g081230.1.1.1	2.38699	4.50609	10.1184	8.67976	6.75058e-08	11.5131	up	Solyc08g081230
Solyc11g072500.1.1.2	1.85432	3.89307	10.1168	8.67858	6.76133e-08	11.5103	normal	Solyc11g072500
Solyc08g076530.2.1.5	1.98864	3.44197	10.115	8.67731	6.77351e-08	11.5073	normal	Solyc08g076530
Solyc05g051330.1.1.1	1.49197	2.72943	10.1138	8.67643	6.77963e-08	11.5052	normal	Solyc05g051330
Solyc04g051360.2.1.2	2.95429	3.35183	10.1125	8.67546	6.78714e-08	11.5029	up	Solyc04g051360
Solyc11g012640.1.1.1	2.6184	2.73505	10.11	8.67357	6.80918e-08	11.4985	up	Solyc11g012640
Solyc08g075840.2.1.2	1.63378	5.17904	10.1023	8.66788	6.89124e-08	11.4851	normal	Solyc08g075840
Solyc04g005420.2.1.7	-1.26252	7.19237	-10.0954	8.66279	6.96469e-08	11.4731	normal	Solyc04g005420
Solyc04g073970.2.1.5	2.43606	3.91174	10.0936	8.66147	6.97808e-08	11.47	up	Solyc04g073970
Solyc09g075910.1.1.1	1.68147	2.27014	10.0913	8.65982	6.99695e-08	11.4661	normal	Solyc09g075910
Solyc03g118510.2.1.2	2.89233	3.07621	10.0864	8.65616	7.04827e-08	11.4574	up	Solyc03g118510
Solyc02g093680.2.1.2	-1.14157	8.93576	-10.0821	8.65301	7.09178e-08	11.45	normal	Solyc02g093680
Solyc01g081610.2.1.2	-1.86256	7.75857	-10.0806	8.65186	7.10261e-08	11.4473	normal	Solyc01g081610
Solyc04g082510.2.1.5	-1.7481	6.55587	-10.0721	8.64561	7.19505e-08	11.4326	normal	Solyc04g082510
Solyc02g071160.2.1.1	1.53446	3.72887	10.0717	8.64528	7.19505e-08	11.4318	normal	Solyc02g071160
Solyc02g083760.2.1.3	3.3153	4.64987	10.0653	8.64057	7.26556e-08	11.4207	up	Solyc02g083760
Solyc10g083630.1.1.9	-2.6736	8.56684	-10.0636	8.63931	7.27859e-08	11.4177	down	Solyc10g083630
Solyc09g014990.2.1.5	3.95205	4.10346	10.0628	8.63868	7.28114e-08	11.4162	up	Solyc09g014990
Solyc05g054830.2.1.4	1.61322	7.5051	10.0586	8.63559	7.32511e-08	11.409	normal	Solyc05g054830
Solyc08g083320.2.1.9	3.21948	3.83746	10.0487	8.62826	7.44151e-08	11.3917	up	Solyc08g083320
Solyc10g086500.1.1.1	2.20961	3.07499	10.0476	8.62745	7.4472e-08	11.3898	up	Solyc10g086500
Solyc02g068580.1.1.1	1.78135	3.78636	10.0462	8.6264	7.45715e-08	11.3873	normal	Solyc02g068580
Solyc02g076710.2.1.5	-2.38981	7.67633	-10.0448	8.62538	7.46637e-08	11.3849	down	Solyc02g076710
Solyc07g007870.2.1.5	3.36409	5.96072	10.041	8.62254	7.50708e-08	11.3782	up	Solyc07g007870
Solyc12g096410.1.1.1	1.46653	2.39908	10.0379	8.62029	7.53787e-08	11.3729	normal	Solyc12g096410
Solyc04g078160.2.1.4	1.73651	4.30272	10.0286	8.61337	7.65059e-08	11.3566	normal	Solyc04g078160
Solyc09g075890.2.1.8	2.39541	2.42036	10.0156	8.60372	7.81392e-08	11.3338	up	Solyc09g075890
Solyc07g040710.2.1.7	2.91367	2.81099	10.01	8.59956	7.8805e-08	11.324	up	Solyc07g040710
Solyc03g121720.2.1.9	3.22603	3.99015	10.0039	8.59503	7.95444e-08	11.3134	up	Solyc03g121720
Solyc03g078440.2.1.5	2.68331	2.65866	10.0029	8.59431	7.959e-08	11.3117	up	Solyc03g078440
Solyc02g083880.2.1.3	4.64087	6.73644	9.97336	8.57231	8.36353e-08	11.2598	up	Solyc02g083880
Solyc06g076570.1.1.1	-2.23998	9.27721	-9.95956	8.56203	8.55465e-08	11.2356	down	Solyc06g076570
Solyc01g096230.2.1.1	-1.47049	5.89376	-9.95151	8.55602	8.66425e-08	11.2214	normal	Solyc01g096230
Solyc02g087800.2.1.5	2.07856	2.90616	9.94459	8.55087	8.7583e-08	11.2093	up	Solyc02g087800
Solyc04g071150.2.1.8	-1.89188	7.79275	-9.94359	8.55011	8.76396e-08	11.2075	normal	Solyc04g071150
Solyc03g097920.1.1.1	1.20251	7.67465	9.91969	8.53227	9.12164e-08	11.1654	normal	Solyc03g097920
Solyc05g014510.2.1.2	1.6779	2.45747	9.91858	8.53144	9.12925e-08	11.1635	normal	Solyc05g014510
Solyc10g007690.2.1.3	2.21118	7.53156	9.91257	8.52695	9.21422e-08	11.1529	up	Solyc10g007690
Solyc03g112780.1.1.1	1.39711	2.80364	9.90997	8.525	9.2423e-08	11.1483	normal	Solyc03g112780
Solyc01g098590.2.1.2	1.90716	2.67265	9.90955	8.52469	9.2423e-08	11.1476	normal	Solyc01g098590
Solyc02g093340.2.1.6	1.89484	4.26401	9.90668	8.52254	9.27825e-08	11.1425	normal	Solyc02g093340
Solyc04g016480.2.1.6	2.23053	2.85308	9.90162	8.51876	9.34928e-08	11.1336	up	Solyc04g016480
Solyc03g120450.2.1.9	2.53143	4.48995	9.89797	8.51602	9.3983e-08	11.1271	up	Solyc03g120450
Solyc02g090340.2.1.3	1.90854	2.1765	9.89543	8.51412	9.42945e-08	11.1226	normal	Solyc02g090340
Solyc06g052010.1.1.4	1.84459	2.96392	9.87844	8.50139	9.69941e-08	11.0926	normal	Solyc06g052010
Solyc12g099390.1.1.5	1.67667	9.6167	9.87526	8.49902	9.73208e-08	11.087	normal	Solyc12g099390
Solyc05g041200.2.1.3	-1.57746	3.73232	-9.87525	8.49901	9.73208e-08	11.087	normal	Solyc05g041200
Solyc02g092470.2.1.4	3.09095	3.60134	9.87244	8.4969	9.769e-08	11.082	up	Solyc02g092470
Solyc03g115990.1.1.1	-1.16017	6.56797	-9.85591	8.4845	1.00413e-07	11.0528	normal	Solyc03g115990
Solyc03g116710.2.1.2	1.90011	4.40752	9.85238	8.48185	1.00919e-07	11.0466	normal	Solyc03g116710
Solyc05g008900.2.1.3	1.4781	5.39246	9.85066	8.48055	1.01113e-07	11.0435	normal	Solyc05g008900
Solyc06g074190.2.1.3	1.44562	2.42566	9.84941	8.47961	1.01224e-07	11.0413	normal	Solyc06g074190
Solyc02g086590.2.1.6	1.82259	4.97259	9.84559	8.47675	1.01786e-07	11.0345	normal	Solyc02g086590
Solyc10g081730.1.1.7	3.28263	4.1451	9.81755	8.45567	1.06735e-07	10.9848	up	Solyc10g081730
Solyc07g051820.2.1.9	2.9953	2.53727	9.81109	8.4508	1.07824e-07	10.9734	up	Solyc07g051820
Solyc05g051010.2.1.2	2.19892	2.54921	9.803	8.44471	1.09231e-07	10.959	up	Solyc05g051010
Solyc01g008230.2.1.1	1.32248	6.36661	9.8005	8.44283	1.09589e-07	10.9546	normal	Solyc01g008230
Solyc10g052650.1.1.1	2.84995	2.66314	9.79301	8.43718	1.10906e-07	10.9413	up	Solyc10g052650
Solyc07g066350.1.1.1	2.0707	3.24436	9.78537	8.43142	1.12269e-07	10.9277	up	Solyc07g066350
Solyc10g078310.1.1.1	1.57136	4.57445	9.78424	8.43057	1.1237e-07	10.9257	normal	Solyc10g078310
Solyc06g051360.2.1.1	1.34773	5.43977	9.78335	8.42989	1.12427e-07	10.9241	normal	Solyc06g051360
Solyc03g117840.2.1.2	2.37792	2.93886	9.77176	8.42115	1.14489e-07	10.9035	up	Solyc03g117840
Solyc07g062500.2.1.5	2.40503	2.95788	9.77167	8.42109	1.14489e-07	10.9033	up	Solyc07g062500
Solyc10g074470.1.1.4	1.80235	2.33464	9.76599	8.4168	1.15504e-07	10.8932	normal	Solyc10g074470
Solyc08g075020.2.1.9	-3.17935	6.49361	-9.76299	8.41452	1.15903e-07	10.8878	down	Solyc08g075020
Solyc06g005490.2.1.9	-1.59825	8.59429	-9.76262	8.41424	1.15903e-07	10.8872	normal	Solyc06g005490
Solyc01g007750.2.1.1	1.7226	5.61726	9.76221	8.41393	1.15903e-07	10.8865	normal	Solyc01g007750
Solyc01g100710.2.1.1	2.05689	6.72262	9.75632	8.40948	1.16974e-07	10.876	up	Solyc01g100710
Solyc10g018140.1.1.1	-1.60023	3.01337	-9.75512	8.40858	1.17095e-07	10.8738	normal	Solyc10g018140
Solyc01g099160.2.1.8	-4.2306	6.52925	-9.74899	8.40395	1.18229e-07	10.8629	down	Solyc01g099160
Solyc06g071630.1.1.1	1.52788	3.64495	9.74769	8.40297	1.18372e-07	10.8606	normal	Solyc06g071630
Solyc10g083360.1.1.9	2.32215	5.12714	9.74	8.39714	1.19845e-07	10.8469	up	Solyc10g083360
Solyc05g051400.2.1.2	2.46899	6.81322	9.73727	8.39508	1.20291e-07	10.842	up	Solyc05g051400
Solyc06g072690.1.1.1	2.24292	5.51543	9.73172	8.39088	1.21333e-07	10.8321	up	Solyc06g072690
Solyc04g007500.1.1.1	2.65731	4.96715	9.72709	8.38737	1.2219e-07	10.8238	up	Solyc04g007500
Solyc09g007550.2.1.3	1.60594	2.4118	9.7261	8.38663	1.22273e-07	10.8221	normal	Solyc09g007550
Solyc10g084320.1.1.1	1.7784	2.66642	9.72053	8.38241	1.2334e-07	10.8121	normal	Solyc10g084320
Solyc01g099830.2.1.4	1.57329	3.50422	9.71733	8.37998	1.23901e-07	10.8064	normal	Solyc01g099830
Solyc04g078900.2.1.9	2.43876	4.65611	9.71386	8.37735	1.24525e-07	10.8002	up	Solyc04g078900
Solyc06g051720.2.1.6	-1.54884	6.28365	-9.70872	8.37346	1.25518e-07	10.791	normal	Solyc06g051720
Solyc09g018460.1.1.1	-2.22618	3.3457	-9.70673	8.37195	1.25825e-07	10.7875	down	Solyc09g018460
Solyc10g045490.1.1.1	1.15859	2.97893	9.68395	8.35466	1.30801e-07	10.7467	normal	Solyc10g045490
Solyc02g068680.1.1.1	1.12209	2.2375	9.6819	8.3531	1.31134e-07	10.743	normal	Solyc02g068680
Solyc05g007140.2.1.6	1.97124	8.3186	9.68119	8.35256	1.31163e-07	10.7418	normal	Solyc05g007140
Solyc02g031920.2.1.3	2.50664	2.10871	9.67696	8.34935	1.32002e-07	10.7342	up	Solyc02g031920
Solyc01g111830.2.1.1	2.25602	7.01174	9.66395	8.33946	1.34903e-07	10.7109	up	Solyc01g111830
Solyc11g066020.1.1.8	2.37838	6.21274	9.66191	8.33791	1.35247e-07	10.7072	up	Solyc11g066020
Solyc10g024430.1.1.1	-4.46479	8.25941	-9.65688	8.33408	1.36306e-07	10.6982	down	Solyc10g024430
Solyc02g082260.2.1.4	3.03345	4.13538	9.65417	8.33202	1.36815e-07	10.6933	up	Solyc02g082260
Solyc01g088660.2.1.2	1.90056	5.56977	9.65318	8.33127	1.36825e-07	10.6916	normal	Solyc01g088660
Solyc03g025720.2.1.4	-1.22408	8.98614	-9.65296	8.3311	1.36825e-07	10.6911	normal	Solyc03g025720
Solyc04g016170.1.1.2	1.59501	5.42492	9.64915	8.3282	1.376e-07	10.6843	normal	Solyc04g016170
Solyc09g092520.2.1.3	1.92424	2.89531	9.63842	8.32002	1.40072e-07	10.665	normal	Solyc09g092520
Solyc09g008320.2.1.4	1.43061	2.70214	9.63091	8.31431	1.41784e-07	10.6516	normal	Solyc09g008320
Solyc06g065560.1.1.1	1.42222	5.12149	9.62408	8.30909	1.4335e-07	10.6393	normal	Solyc06g065560
Solyc04g040210.2.1.3	1.44682	2.68666	9.61493	8.30211	1.45468e-07	10.6228	normal	Solyc04g040210
Solyc06g074670.2.1.9	2.55164	3.26692	9.61457	8.30184	1.45468e-07	10.6222	up	Solyc06g074670
Solyc08g077330.2.1.5	-2.18858	3.52756	-9.61003	8.29838	1.46485e-07	10.614	down	Solyc08g077330
Solyc02g081150.1.1.1	1.36789	3.91487	9.60635	8.29556	1.47288e-07	10.6074	normal	Solyc02g081150
Solyc07g007420.2.1.1	1.54858	7.71379	9.60116	8.2916	1.48487e-07	10.598	normal	Solyc07g007420
Solyc10g054420.1.1.7	3.29525	3.27004	9.59978	8.29055	1.48698e-07	10.5955	up	Solyc10g054420
Solyc03g025970.2.1.6	-1.69234	5.97439	-9.59594	8.28761	1.49555e-07	10.5886	normal	Solyc03g025970
Solyc03g120880.2.1.8	1.23731	7.38336	9.59403	8.28616	1.49906e-07	10.5852	normal	Solyc03g120880
Solyc01g080500.2.1.1	1.77382	6.42162	9.59189	8.28452	1.50235e-07	10.5813	normal	Solyc01g080500
Solyc12g005910.1.1.2	2.52602	4.044	9.59164	8.28433	1.50235e-07	10.5809	up	Solyc12g005910
Solyc03g113870.1.1.1	1.84183	3.0829	9.57962	8.27514	1.53294e-07	10.5592	normal	Solyc03g113870
Solyc08g078060.2.1.2	2.38961	5.44373	9.5633	8.26265	1.57609e-07	10.5298	up	Solyc08g078060
Solyc06g074730.2.1.9	4.19412	3.46562	9.55919	8.2595	1.58595e-07	10.5224	up	Solyc06g074730
Solyc06g005390.1.1.1	-2.22833	4.26208	-9.55556	8.25672	1.59453e-07	10.5158	down	Solyc06g005390
Solyc05g007880.2.1.2	1.23687	2.31604	9.55298	8.25474	1.60022e-07	10.5111	normal	Solyc05g007880
Solyc01g110000.2.1.9	3.09458	4.22141	9.54939	8.25199	1.60878e-07	10.5046	up	Solyc01g110000
Solyc06g083580.2.1.8	2.40309	5.92084	9.53966	8.24453	1.63501e-07	10.4871	up	Solyc06g083580
Solyc07g015860.2.1.5	1.98405	2.6643	9.53261	8.23912	1.65386e-07	10.4743	normal	Solyc07g015860
Solyc08g075950.1.1.3	3.66443	2.98125	9.53058	8.23756	1.65814e-07	10.4706	up	Solyc08g075950
Solyc03g094160.2.1.5	3.05482	4.91671	9.52636	8.23433	1.66889e-07	10.463	up	Solyc03g094160
Solyc10g054010.1.1.1	1.84116	2.83344	9.52501	8.23329	1.66916e-07	10.4605	normal	Solyc10g054010
Solyc11g069940.1.1.1	2.37031	7.17864	9.52472	8.23306	1.66916e-07	10.46	up	Solyc11g069940
Solyc02g077470.2.1.4	2.57208	6.39741	9.52458	8.23296	1.66916e-07	10.4598	up	Solyc02g077470
Solyc06g060520.1.1.1	1.78064	2.22913	9.5192	8.22883	1.68345e-07	10.45	normal	Solyc06g060520
Solyc00g206460.1.1.1	3.24322	5.62117	9.51665	8.22687	1.68939e-07	10.4454	up	Solyc00g206460
Solyc07g008600.1.1.1	1.18266	2.06727	9.51166	8.22304	1.70266e-07	10.4364	normal	Solyc07g008600
Solyc01g103050.2.1.9	2.1411	7.31634	9.49803	8.21256	1.74252e-07	10.4117	up	Solyc01g103050
Solyc10g085420.1.1.2	3.894	5.81272	9.49555	8.21065	1.74848e-07	10.4072	up	Solyc10g085420
Solyc02g092000.2.1.7	2.37951	5.72781	9.49251	8.20831	1.75618e-07	10.4016	up	Solyc02g092000
Solyc10g047240.1.1.5	3.06537	2.86319	9.48376	8.20158	1.78186e-07	10.3858	up	Solyc10g047240
Solyc04g071800.2.1.2	2.89776	3.25494	9.47757	8.19681	1.79976e-07	10.3745	up	Solyc04g071800
Solyc03g119040.2.1.2	1.75063	5.3542	9.47694	8.19632	1.79998e-07	10.3734	normal	Solyc03g119040
Solyc07g056540.2.1.9	3.71972	3.96476	9.46352	8.18598	1.84156e-07	10.349	up	Solyc07g056540
Solyc06g069120.2.1.4	1.43369	8.10249	9.45463	8.17912	1.86903e-07	10.3328	normal	Solyc06g069120
Solyc03g121570.2.1.7	1.85605	4.39924	9.45357	8.1783	1.87072e-07	10.3309	normal	Solyc03g121570
Solyc06g076560.1.1.1	-3.07971	6.993	-9.45228	8.17731	1.87318e-07	10.3285	down	Solyc06g076560
Solyc08g061270.1.1.1	-3.66666	6.21583	-9.45135	8.17659	1.87442e-07	10.3269	down	Solyc08g061270
Solyc06g051840.1.1.1	1.04109	2.10881	9.44557	8.17213	1.89193e-07	10.3163	normal	Solyc06g051840
Solyc12g040510.1.1.1	1.0523	7.58636	9.43858	8.16673	1.91373e-07	10.3036	normal	Solyc12g040510
Solyc01g090240.2.1.2	2.22035	2.81295	9.43636	8.16502	1.91941e-07	10.2996	up	Solyc01g090240
Solyc01g103460.2.1.1	1.41377	5.68805	9.43158	8.16132	1.93392e-07	10.2909	normal	Solyc01g103460
Solyc01g100370.2.1.4	-1.41214	10.0235	-9.42958	8.15978	1.93891e-07	10.2872	normal	Solyc01g100370
Solyc02g063440.2.1.3	1.9257	2.97865	9.42772	8.15834	1.94206e-07	10.2838	normal	Solyc02g063440
Solyc05g005080.2.1.6	3.45576	5.85931	9.42758	8.15823	1.94206e-07	10.2836	up	Solyc05g005080
Solyc01g073710.2.1.1	1.29715	4.63244	9.42248	8.15429	1.95783e-07	10.2743	normal	Solyc01g073710
Solyc02g068320.2.1.3	1.8307	5.3186	9.42194	8.15387	1.95783e-07	10.2733	normal	Solyc02g068320
Solyc03g120810.2.1.9	2.21067	3.21617	9.41986	8.15227	1.96319e-07	10.2695	up	Solyc03g120810
Solyc11g012880.1.1.5	3.92226	3.23487	9.4105	8.14503	1.99425e-07	10.2524	up	Solyc11g012880
Solyc06g034110.2.1.3	-2.66355	3.59411	-9.40371	8.13977	2.01659e-07	10.24	down	Solyc06g034110
Solyc04g074680.1.1.1	1.12249	2.03769	9.40137	8.13795	2.02307e-07	10.2358	normal	Solyc04g074680
Solyc02g070430.2.1.3	-3.66227	2.94709	-9.39423	8.13242	2.04702e-07	10.2227	down	Solyc02g070430
Solyc03g114750.2.1.3	-2.93764	4.27861	-9.3873	8.12706	2.07047e-07	10.2101	down	Solyc03g114750
Solyc04g078060.1.1.1	-1.64039	3.28572	-9.38544	8.12562	2.07536e-07	10.2067	normal	Solyc04g078060
Solyc01g109180.2.1.9	3.38608	3.27022	9.38415	8.12461	2.07815e-07	10.2043	up	Solyc01g109180
Solyc12g009220.1.1.2	4.24812	3.82461	9.37924	8.12081	2.09442e-07	10.1953	up	Solyc12g009220
Solyc03g119930.1.1.1	1.74862	2.70663	9.37607	8.11835	2.10308e-07	10.1895	normal	Solyc03g119930
Solyc02g081600.2.1.3	3.35347	3.24688	9.37581	8.11815	2.10308e-07	10.1891	up	Solyc02g081600
Solyc06g051370.1.1.1	1.6495	2.83437	9.37524	8.1177	2.10308e-07	10.188	normal	Solyc06g051370
Solyc05g053620.2.1.3	2.32976	3.19838	9.37477	8.11735	2.10308e-07	10.1872	up	Solyc05g053620
Solyc01g081400.2.1.3	0.984486	2.89496	9.3671	8.11139	2.13008e-07	10.1731	normal	Solyc01g081400
Solyc11g005080.1.1.1	1.98554	6.10822	9.35838	8.10462	2.16074e-07	10.1572	normal	Solyc11g005080
Solyc01g100760.2.1.1	-1.21899	2.17728	-9.35803	8.10435	2.16074e-07	10.1565	normal	Solyc01g100760
Solyc07g021550.2.1.3	1.86651	3.43718	9.35259	8.10012	2.17981e-07	10.1465	normal	Solyc07g021550
Solyc02g062500.2.1.3	-1.2657	9.96242	-9.34894	8.09729	2.19199e-07	10.1399	normal	Solyc02g062500
Solyc02g091860.2.1.2	3.25601	3.14175	9.34489	8.09414	2.20583e-07	10.1324	up	Solyc02g091860
Solyc05g013170.2.1.1	1.26202	3.55913	9.33313	8.08499	2.25062e-07	10.1109	normal	Solyc05g013170
Solyc12g007070.1.1.2	-1.90046	6.31394	-9.32547	8.07903	2.27956e-07	10.0968	normal	Solyc12g007070
Solyc08g068600.2.1.2	2.1065	5.3307	9.30673	8.06444	2.35521e-07	10.0624	up	Solyc08g068600
Solyc01g067290.2.1.1	1.22359	2.477	9.30052	8.0596	2.37903e-07	10.051	normal	Solyc01g067290
Solyc10g086570.2.1.2	3.19809	6.78344	9.30007	8.05925	2.37903e-07	10.0502	up	Solyc10g086570
Solyc06g065950.2.1.6	2.29172	3.82476	9.29847	8.058	2.38359e-07	10.0472	up	Solyc06g065950
Solyc03g113270.2.1.3	-1.77072	8.0993	-9.29153	8.05259	2.4112e-07	10.0345	normal	Solyc03g113270
Solyc04g080130.2.1.4	2.64876	5.25545	9.28805	8.04987	2.42197e-07	10.0281	up	Solyc04g080130
Solyc12g009800.1.1.9	3.05291	2.84965	9.28765	8.04956	2.42197e-07	10.0273	up	Solyc12g009800
Solyc01g011350.2.1.8	2.07468	6.28302	9.28747	8.04942	2.42197e-07	10.027	up	Solyc01g011350
Solyc02g062140.2.1.3	1.68244	4.45329	9.27566	8.0402	2.47163e-07	10.0052	normal	Solyc02g062140
Solyc02g088090.1.1.1	2.9078	5.28619	9.26678	8.03326	2.50707e-07	9.9889	up	Solyc02g088090
Solyc08g041710.2.1.9	2.73357	2.98227	9.26669	8.0332	2.50707e-07	9.98874	up	Solyc08g041710
Solyc09g089670.2.1.5	1.53827	5.32271	9.26445	8.03144	2.51484e-07	9.98461	normal	Solyc09g089670
Solyc10g083580.1.1.3	-1.92986	8.39796	-9.26279	8.03015	2.51999e-07	9.98155	normal	Solyc10g083580
Solyc10g083060.1.1.2	2.47404	2.68467	9.25885	8.02706	2.53557e-07	9.97427	up	Solyc10g083060
Solyc09g065240.2.1.2	3.45025	3.06451	9.25214	8.02182	2.56396e-07	9.96191	up	Solyc09g065240
Solyc02g083860.2.1.3	-3.04667	6.03099	-9.24747	8.01816	2.58324e-07	9.95328	down	Solyc02g083860
Solyc08g065140.1.1.1	2.50521	4.72184	9.24498	8.01622	2.59238e-07	9.9487	up	Solyc08g065140
Solyc12g070080.1.1.4	-2.93376	3.91985	-9.24193	8.01382	2.60347e-07	9.94306	down	Solyc12g070080
Solyc07g043160.1.1.1	2.10388	4.29735	9.24158	8.01355	2.60347e-07	9.94241	up	Solyc07g043160
Solyc05g013320.1.1.1	2.15801	3.55331	9.23174	8.00585	2.64758e-07	9.92426	up	Solyc05g013320
Solyc03g063750.2.1.9	-2.71005	7.21903	-9.22729	8.00236	2.66642e-07	9.91604	down	Solyc03g063750
Solyc06g084280.1.1.1	-2.14802	3.05219	-9.223	7.999	2.68258e-07	9.90811	down	Solyc06g084280
Solyc06g008500.2.1.9	2.0515	2.57484	9.22291	7.99893	2.68258e-07	9.90794	up	Solyc06g008500
Solyc10g047040.1.1.3	1.72967	4.79457	9.21596	7.99348	2.71176e-07	9.89509	normal	Solyc10g047040
Solyc11g068710.1.1.1	2.49408	4.33889	9.21566	7.99324	2.71176e-07	9.89453	up	Solyc11g068710
Solyc06g011280.2.1.8	1.36682	5.73087	9.21537	7.99302	2.71176e-07	9.894	normal	Solyc06g011280
Solyc02g065570.1.1.1	2.53664	2.46821	9.2071	7.98653	2.75006e-07	9.87869	up	Solyc02g065570
Solyc02g082900.2.1.4	3.28725	3.26918	9.20184	7.9824	2.77374e-07	9.86896	up	Solyc02g082900
Solyc09g005080.1.1.1	2.63898	5.37831	9.19813	7.97949	2.7898e-07	9.8621	up	Solyc09g005080
Solyc01g022750.2.1.3	-1.08404	8.48836	-9.19736	7.97888	2.79111e-07	9.86067	normal	Solyc01g022750
Solyc09g009770.2.1.9	2.4289	7.28209	9.19589	7.97773	2.79596e-07	9.85795	up	Solyc09g009770
Solyc07g053480.2.1.2	1.63998	2.48479	9.19473	7.97682	2.79925e-07	9.8558	normal	Solyc07g053480
Solyc11g072890.1.1.1	-1.62797	5.96156	-9.19415	7.97636	2.79962e-07	9.85472	normal	Solyc11g072890
Solyc03g119110.2.1.2	1.91974	2.60922	9.19291	7.97539	2.80232e-07	9.85243	normal	Solyc03g119110
Solyc08g080140.2.1.2	3.12218	6.22018	9.19259	7.97514	2.80232e-07	9.85184	up	Solyc08g080140
Solyc03g115000.2.1.5	2.7375	3.16929	9.18769	7.97129	2.82467e-07	9.84276	up	Solyc03g115000
Solyc07g055280.2.1.3	1.48604	3.1729	9.18311	7.96768	2.8456e-07	9.83426	normal	Solyc07g055280
Solyc08g081620.2.1.8	-3.65561	4.95221	-9.17603	7.96212	2.87964e-07	9.82114	down	Solyc08g081620
Solyc06g063000.2.1.9	1.05095	9.6102	9.16551	7.95385	2.93234e-07	9.80163	normal	Solyc06g063000
Solyc07g056670.2.1.3	-2.89745	6.53676	-9.15829	7.94816	2.96824e-07	9.78823	down	Solyc07g056670
Solyc03g098320.2.1.6	2.3274	3.63485	9.15503	7.9456	2.98311e-07	9.78218	up	Solyc03g098320
Solyc08g013670.2.1.4	2.21198	2.65934	9.14925	7.94104	3.0118e-07	9.77144	up	Solyc08g013670
Solyc11g069430.1.1.3	0.952648	11.7666	9.14685	7.93916	3.02213e-07	9.76699	normal	Solyc11g069430
Solyc04g008980.2.1.2	1.36431	7.50653	9.14132	7.9348	3.04807e-07	9.75671	normal	Solyc04g008980
Solyc01g107670.2.1.1	1.30065	5.80091	9.14114	7.93465	3.04807e-07	9.75637	normal	Solyc01g107670
Solyc10g009130.2.1.2	2.94364	4.06687	9.14001	7.93376	3.05155e-07	9.75427	up	Solyc10g009130
Solyc12g055810.1.1.1	1.26579	2.0362	9.13582	7.93046	3.07204e-07	9.74648	normal	Solyc12g055810
Solyc04g053010.1.1.1	1.20749	2.34728	9.13076	7.92647	3.09758e-07	9.73707	normal	Solyc04g053010
Solyc07g056170.2.1.9	3.73653	3.50492	9.12539	7.92223	3.12509e-07	9.72708	up	Solyc07g056170
Solyc09g057640.2.1.5	1.76105	3.09697	9.10985	7.90996	3.21021e-07	9.69815	normal	Solyc09g057640
Solyc05g056120.2.1.3	2.01622	5.19196	9.10961	7.90977	3.21021e-07	9.6977	up	Solyc05g056120
Solyc04g071340.2.1.9	2.3588	3.95157	9.09704	7.89984	3.28151e-07	9.67428	up	Solyc04g071340
Solyc11g071970.1.1.3	1.82228	2.81686	9.08453	7.88994	3.3541e-07	9.65094	normal	Solyc11g071970
Solyc03g006760.2.1.4	3.72909	3.09646	9.08184	7.88782	3.36751e-07	9.64593	up	Solyc03g006760
Solyc02g091690.2.1.4	2.75264	2.91481	9.0757	7.88295	3.40236e-07	9.63446	up	Solyc02g091690
Solyc11g030500.1.1.1	2.1917	2.60274	9.07458	7.88207	3.40621e-07	9.63237	up	Solyc11g030500
Solyc09g092260.2.1.2	2.23295	3.33854	9.0732	7.88097	3.41175e-07	9.62979	up	Solyc09g092260
Solyc11g017470.1.1.3	-1.43846	10.3999	-9.07159	7.8797	3.41869e-07	9.62678	normal	Solyc11g017470
Solyc04g076270.1.1.1	0.876782	6.1185	9.05241	7.86449	3.53729e-07	9.59093	normal	Solyc04g076270
Solyc02g093600.2.1.2	-2.33372	4.12327	-9.04968	7.86234	3.55171e-07	9.58585	down	Solyc02g093600
Solyc02g087400.1.1.1	1.90494	4.68873	9.04887	7.86169	3.55378e-07	9.58433	normal	Solyc02g087400
Solyc11g072480.1.1.2	2.08487	3.24799	9.04733	7.86047	3.55758e-07	9.58144	up	Solyc11g072480
Solyc10g005310.2.1.9	2.70177	2.37272	9.0473	7.86045	3.55758e-07	9.58139	up	Solyc10g005310
Solyc05g054920.2.1.8	0.882877	9.34822	9.04586	7.8593	3.56377e-07	9.57869	normal	Solyc05g054920
Solyc05g026570.2.1.3	2.25826	2.25479	9.04398	7.85781	3.57284e-07	9.57517	up	Solyc05g026570
Solyc04g007910.2.1.4	2.63585	2.835	9.04252	7.85665	3.57916e-07	9.57245	up	Solyc04g007910
Solyc05g052840.1.1.1	1.39406	3.38971	9.04052	7.85506	3.58907e-07	9.5687	normal	Solyc05g052840
Solyc03g122340.2.1.8	3.89622	5.31021	9.033	7.84909	3.63549e-07	9.55462	up	Solyc03g122340
Solyc09g074240.1.1.1	1.57171	3.76478	9.02851	7.84553	3.66219e-07	9.54621	normal	Solyc09g074240
Solyc07g052310.1.1.1	0.971981	2.97295	9.01878	7.8378	3.72463e-07	9.52798	normal	Solyc07g052310
Solyc04g080290.2.1.5	2.40673	4.02667	9.01748	7.83677	3.73017e-07	9.52555	up	Solyc04g080290
Solyc03g111380.2.1.9	2.53092	3.9124	9.01373	7.83378	3.75257e-07	9.51851	up	Solyc03g111380
Solyc01g074030.2.1.9	3.53722	2.6236	9.01088	7.83151	3.76885e-07	9.51316	up	Solyc01g074030
Solyc07g063460.1.1.1	1.59945	5.25643	9.0094	7.83034	3.77569e-07	9.51039	normal	Solyc07g063460
Solyc05g052030.1.1.1	1.72136	7.12432	9.0002	7.82301	3.83591e-07	9.49312	normal	Solyc05g052030
Solyc02g081810.2.1.1	1.58368	5.83694	8.9998	7.82269	3.83591e-07	9.49237	normal	Solyc02g081810
Solyc11g020960.1.1.2	2.3082	2.26997	8.99185	7.81637	3.88875e-07	9.47745	up	Solyc11g020960
Solyc03g116340.2.1.4	-1.33137	6.89211	-8.99094	7.81564	3.89182e-07	9.47574	normal	Solyc03g116340
Solyc03g033730.1.1.1	2.04345	2.12928	8.98499	7.8109	3.93102e-07	9.46457	up	Solyc03g033730
Solyc03g034330.1.1.1	-1.77232	2.87356	-8.98327	7.80953	3.93966e-07	9.46133	normal	Solyc03g034330
Solyc11g066130.1.1.1	2.00002	5.99681	8.98283	7.80918	3.93966e-07	9.46051	up	Solyc11g066130
Solyc01g105050.2.1.2	1.68948	3.91275	8.98221	7.80869	3.94069e-07	9.45934	normal	Solyc01g105050
Solyc12g095920.1.1.3	1.11081	7.99225	8.96746	7.79693	4.04523e-07	9.43162	normal	Solyc12g095920
Solyc03g044220.1.1.1	1.47148	2.7055	8.96202	7.79258	4.08231e-07	9.42137	normal	Solyc03g044220
Solyc07g063270.2.1.9	1.51975	8.52983	8.96105	7.79182	4.08594e-07	9.41956	normal	Solyc07g063270
Solyc07g063110.2.1.3	-2.05385	6.94903	-8.95862	7.78987	4.10065e-07	9.41498	down	Solyc07g063110
Solyc01g098730.2.1.1	-1.09101	8.24866	-8.9578	7.78922	4.10089e-07	9.41344	normal	Solyc01g098730
Solyc07g053220.1.1.1	1.632	4.82148	8.95758	7.78905	4.10089e-07	9.41303	normal	Solyc07g053220
Solyc05g047530.2.1.2	-2.911	3.52981	-8.95715	7.7887	4.10089e-07	9.41222	down	Solyc05g047530
Solyc11g061720.1.1.1	1.33838	2.75402	8.95556	7.78743	4.10929e-07	9.40923	normal	Solyc11g061720
Solyc12g094620.1.1.7	-1.19057	10.9192	-8.94702	7.78061	4.1707e-07	9.39314	normal	Solyc12g094620
Solyc11g008720.1.1.9	-5.38116	4.64542	-8.94163	7.77631	4.205e-07	9.38299	down	Solyc11g008720
Solyc07g006910.2.1.7	4.89053	5.42635	8.94162	7.7763	4.205e-07	9.38296	up	Solyc07g006910
Solyc02g089900.1.1.1	2.43263	6.75413	8.93781	7.77325	4.23088e-07	9.37578	up	Solyc02g089900
Solyc12g009520.1.1.2	2.85182	4.31028	8.93123	7.76799	4.27866e-07	9.36339	up	Solyc12g009520
Solyc03g078370.1.1.1	1.19572	2.49351	8.92805	7.76545	4.30008e-07	9.35738	normal	Solyc03g078370
Solyc03g118410.2.1.4	1.76633	2.51008	8.92616	7.76394	4.31128e-07	9.35382	normal	Solyc03g118410
Solyc06g053780.2.1.6	2.55812	2.68861	8.92263	7.76111	4.33566e-07	9.34716	up	Solyc06g053780
Solyc06g083200.1.1.1	1.03115	2.3201	8.92104	7.75984	4.34457e-07	9.34416	normal	Solyc06g083200
Solyc12g088320.1.1.5	1.62399	2.28503	8.91887	7.7581	4.35821e-07	9.34006	normal	Solyc12g088320
Solyc04g014530.1.1.1	1.00012	1.91785	8.91725	7.7568	4.36747e-07	9.337	normal	Solyc04g014530
Solyc12g056360.1.1.1	1.15943	2.18294	8.91475	7.7548	4.38139e-07	9.33228	normal	Solyc12g056360
Solyc12g038160.1.1.9	2.25039	2.87328	8.91458	7.75467	4.38139e-07	9.33197	up	Solyc12g038160
Solyc07g043050.1.1.1	1.38976	2.39889	8.91327	7.75362	4.38818e-07	9.32949	normal	Solyc07g043050
Solyc01g109790.2.1.9	3.62852	3.64066	8.9083	7.74964	4.4248e-07	9.3201	up	Solyc01g109790
Solyc09g091430.2.1.7	-2.90589	7.51082	-8.90579	7.74763	4.44132e-07	9.31536	down	Solyc09g091430
Solyc03g114850.2.1.4	3.04865	5.22451	8.90534	7.74727	4.44132e-07	9.31451	up	Solyc03g114850
Solyc02g077430.2.1.2	1.6296	2.17977	8.9026	7.74508	4.45992e-07	9.30935	normal	Solyc02g077430
Solyc01g086640.2.1.6	2.52235	4.45289	8.90158	7.74425	4.46453e-07	9.3074	up	Solyc01g086640
Solyc07g052400.2.1.5	1.94874	2.23091	8.89819	7.74153	4.48869e-07	9.30099	normal	Solyc07g052400
Solyc04g057890.2.1.3	-1.19419	5.27638	-8.89704	7.74062	4.49433e-07	9.29883	normal	Solyc04g057890
Solyc09g059470.2.1.2	0.945305	2.219	8.89196	7.73654	4.53278e-07	9.28922	normal	Solyc09g059470
Solyc02g079280.2.1.3	1.89334	2.56165	8.89069	7.73552	4.53953e-07	9.28682	normal	Solyc02g079280
Solyc10g078530.1.1.2	3.54315	3.96157	8.87877	7.72597	4.63656e-07	9.26428	up	Solyc10g078530
Solyc08g082990.2.1.7	-2.13369	3.56397	-8.874	7.72213	4.67272e-07	9.25524	down	Solyc08g082990
Solyc07g005270.2.1.1	2.61804	7.71066	8.87364	7.72185	4.67272e-07	9.25457	up	Solyc07g005270
Solyc11g072600.1.1.9	2.66872	3.85196	8.86238	7.7128	4.76699e-07	9.23324	up	Solyc11g072600
Solyc12g100060.1.1.1	1.30737	7.32276	8.85369	7.70582	4.84008e-07	9.21678	normal	Solyc12g100060
Solyc02g083380.2.1.2	-2.0951	6.54452	-8.84831	7.70149	4.88437e-07	9.20658	down	Solyc02g083380
Solyc10g009030.2.1.2	2.08343	5.42107	8.84706	7.70049	4.8915e-07	9.20421	up	Solyc10g009030
Solyc03g121970.1.1.1	1.81779	3.21964	8.84519	7.69898	4.90429e-07	9.20066	normal	Solyc03g121970
Solyc10g055760.1.1.3	2.67212	6.48474	8.83997	7.69478	4.94775e-07	9.19075	up	Solyc10g055760
Solyc10g086410.2.1.2	1.7938	5.53924	8.83161	7.68805	5.02079e-07	9.17487	normal	Solyc10g086410
Solyc04g051670.2.1.9	1.86378	6.26721	8.82916	7.68608	5.03934e-07	9.17022	normal	Solyc04g051670
Solyc02g090960.1.1.1	2.28676	2.67036	8.82755	7.68478	5.04634e-07	9.16717	up	Solyc02g090960
Solyc07g041340.1.1.1	2.21598	3.79526	8.82749	7.68473	5.04634e-07	9.16706	up	Solyc07g041340
Solyc10g074820.1.1.1	2.48278	3.5882	8.81797	7.67706	5.13188e-07	9.14898	up	Solyc10g074820
Solyc08g083280.2.1.9	2.16605	2.79101	8.81729	7.67651	5.13405e-07	9.14767	up	Solyc08g083280
Solyc03g114730.2.1.9	3.20361	3.13236	8.81401	7.67387	5.16103e-07	9.14144	up	Solyc03g114730
Solyc10g076550.1.1.1	2.22896	2.64174	8.80063	7.66308	5.28636e-07	9.116	up	Solyc10g076550
Solyc08g079090.2.1.9	3.5289	3.70894	8.79488	7.65844	5.33867e-07	9.10505	up	Solyc08g079090
Solyc08g074940.2.1.2	-4.12198	4.06748	-8.79061	7.65499	5.37667e-07	9.09692	down	Solyc08g074940
Solyc02g093020.2.1.2	2.58504	3.28477	8.78871	7.65346	5.39109e-07	9.09331	up	Solyc02g093020
Solyc03g118080.2.1.2	1.4339	2.60746	8.78674	7.65186	5.40638e-07	9.08955	normal	Solyc03g118080
Solyc09g090180.1.1.1	3.1496	4.18159	8.78607	7.65132	5.40852e-07	9.08828	up	Solyc09g090180
Solyc01g098640.2.1.3	2.69338	3.53283	8.78392	7.64959	5.42561e-07	9.08419	up	Solyc01g098640
Solyc11g006020.1.1.5	2.67594	3.32202	8.77898	7.6456	5.47105e-07	9.07478	up	Solyc11g006020
Solyc08g076090.2.1.3	-1.55298	5.14282	-8.77528	7.64261	5.50426e-07	9.06772	normal	Solyc08g076090
Solyc12g099280.1.1.8	1.20293	2.29669	8.77221	7.64013	5.53114e-07	9.06187	normal	Solyc12g099280
Solyc02g067470.2.1.7	1.66838	4.57606	8.77156	7.6396	5.53318e-07	9.06064	normal	Solyc02g067470
Solyc03g117210.2.1.5	2.26105	2.73395	8.76494	7.63424	5.59714e-07	9.04801	up	Solyc03g117210
Solyc09g061340.1.1.1	1.79404	2.96845	8.76365	7.6332	5.60585e-07	9.04556	normal	Solyc09g061340
Solyc07g007400.2.1.4	1.60237	7.11019	8.75803	7.62866	5.66014e-07	9.03483	normal	Solyc07g007400
Solyc04g008960.2.1.2	2.69435	5.82125	8.75427	7.62561	5.69519e-07	9.02765	up	Solyc04g008960
Solyc07g053550.1.1.1	-1.69477	6.68177	-8.74976	7.62196	5.73845e-07	9.01904	normal	Solyc07g053550
Solyc06g051260.2.1.2	1.67508	6.15465	8.74897	7.62132	5.74213e-07	9.01753	normal	Solyc06g051260
Solyc07g005180.2.1.3	2.22687	5.10079	8.74224	7.61587	5.80977e-07	9.00468	up	Solyc07g005180
Solyc03g019780.2.1.5	1.36473	7.73018	8.73102	7.60677	5.92783e-07	8.98323	normal	Solyc03g019780
Solyc04g072200.1.1.1	1.49731	2.62639	8.72793	7.60427	5.95679e-07	8.97734	normal	Solyc04g072200
Solyc03g120320.1.1.1	1.14285	2.68214	8.72751	7.60393	5.95679e-07	8.97653	normal	Solyc03g120320
Solyc07g006880.1.1.1	1.13034	4.32923	8.7227	7.60003	6.00556e-07	8.96733	normal	Solyc07g006880
Solyc06g059720.2.1.2	-1.95734	4.1083	-8.71923	7.59721	6.03962e-07	8.96069	normal	Solyc06g059720
Solyc09g083090.2.1.1	-0.835042	4.79084	-8.71411	7.59305	6.09265e-07	8.95089	normal	Solyc09g083090
Solyc06g084300.1.1.1	-2.30731	3.92997	-8.71246	7.59172	6.10638e-07	8.94773	down	Solyc06g084300
Solyc10g008980.2.1.9	1.73858	8.72813	8.71009	7.58979	6.12838e-07	8.9432	normal	Solyc10g008980
Solyc03g007740.2.1.5	1.45484	7.62168	8.70691	7.58721	6.15983e-07	8.93711	normal	Solyc03g007740
Solyc03g110970.2.1.1	2.06595	2.98261	8.70463	7.58536	6.18099e-07	8.93275	up	Solyc03g110970
Solyc03g112700.1.1.1	1.5486	3.66619	8.70259	7.5837	6.19957e-07	8.92883	normal	Solyc03g112700
Solyc01g017230.1.1.2	1.20685	2.12207	8.69078	7.5741	6.33289e-07	8.90619	normal	Solyc01g017230
Solyc06g081980.1.1.1	-0.900869	8.32498	-8.68913	7.57276	6.34246e-07	8.90304	normal	Solyc06g081980
Solyc09g075570.1.1.1	2.19381	4.5079	8.68859	7.57233	6.34246e-07	8.90201	up	Solyc09g075570
Solyc01g111280.2.1.1	1.36377	3.67436	8.68821	7.57202	6.34246e-07	8.90128	normal	Solyc01g111280
Solyc02g088630.2.1.6	2.28799	2.92516	8.68821	7.57201	6.34246e-07	8.90127	up	Solyc02g088630
Solyc02g068350.1.1.1	1.6676	2.23736	8.68705	7.57107	6.35098e-07	8.89905	normal	Solyc02g068350
Solyc04g082570.2.1.3	1.73063	4.68009	8.67972	7.56511	6.43342e-07	8.885	normal	Solyc04g082570
Solyc01g108730.1.1.3	-2.40807	4.51129	-8.67799	7.5637	6.44905e-07	8.88167	down	Solyc01g108730
Solyc12g005150.1.1.2	1.61579	8.65061	8.67565	7.5618	6.47207e-07	8.87718	normal	Solyc12g005150
Solyc02g032930.2.1.2	-1.0225	7.10905	-8.67029	7.55744	6.53202e-07	8.8669	normal	Solyc02g032930
Solyc02g065170.2.1.9	4.1009	3.94316	8.66759	7.55523	6.55467e-07	8.8617	up	Solyc02g065170
Solyc08g075400.2.1.2	1.45734	5.41943	8.66757	7.55522	6.55467e-07	8.86168	normal	Solyc08g075400
Solyc02g089780.2.1.3	-2.75599	2.82242	-8.66227	7.5509	6.61472e-07	8.8515	down	Solyc02g089780
Solyc09g082890.1.1.1	1.35984	2.28627	8.66081	7.54971	6.62744e-07	8.8487	normal	Solyc09g082890
Solyc02g090380.2.1.5	3.10381	3.7947	8.6559	7.54571	6.68341e-07	8.83925	up	Solyc02g090380
Solyc09g008060.2.1.2	0.948192	1.96351	8.65496	7.54495	6.68966e-07	8.83746	normal	Solyc09g008060
Solyc10g074790.1.1.9	1.79704	7.33717	8.65318	7.54349	6.70202e-07	8.83403	normal	Solyc10g074790
Solyc12g089220.1.1.8	-2.71708	5.33164	-8.65311	7.54344	6.70202e-07	8.83389	down	Solyc12g089220
Solyc09g011040.1.1.1	1.2653	4.73211	8.64822	7.53945	6.75833e-07	8.82449	normal	Solyc09g011040
Solyc05g025500.2.1.2	1.58637	3.41479	8.64171	7.53414	6.83587e-07	8.81198	normal	Solyc05g025500
Solyc03g119060.2.1.9	2.77136	5.315	8.63773	7.5309	6.87769e-07	8.80433	up	Solyc03g119060
Solyc06g066630.1.1.1	2.10133	3.01014	8.6376	7.53079	6.87769e-07	8.80407	up	Solyc06g066630
Solyc09g009850.2.1.4	1.31148	5.64411	8.63374	7.52764	6.92214e-07	8.79664	normal	Solyc09g009850
Solyc08g075280.2.1.5	-1.39792	7.9664	-8.63038	7.52489	6.96036e-07	8.79017	normal	Solyc08g075280
Solyc11g011440.1.1.1	2.15205	5.25913	8.62365	7.5194	7.04319e-07	8.77723	up	Solyc11g011440
Solyc03g118810.1.1.1	1.95392	5.75711	8.61952	7.51603	7.09242e-07	8.76926	normal	Solyc03g118810
Solyc04g009510.2.1.9	3.16289	3.46197	8.61768	7.51452	7.11126e-07	8.76572	up	Solyc04g009510
Solyc08g007640.1.1.1	1.19554	2.00124	8.60549	7.50455	7.27051e-07	8.74221	normal	Solyc08g007640
Solyc01g104650.2.1.4	-2.27206	4.5163	-8.59812	7.49852	7.36219e-07	8.728	down	Solyc01g104650
Solyc05g008640.1.1.1	-1.45247	3.05434	-8.59797	7.49841	7.36219e-07	8.72773	normal	Solyc05g008640
Solyc03g034220.2.1.5	3.1431	6.46427	8.59323	7.49452	7.42236e-07	8.71857	up	Solyc03g034220
Solyc01g094360.2.1.3	1.56549	2.3073	8.59014	7.492	7.45962e-07	8.71261	normal	Solyc01g094360
Solyc03g116570.2.1.5	-1.50571	4.37361	-8.58346	7.48652	7.54817e-07	8.69971	normal	Solyc03g116570
Solyc11g008540.1.1.8	3.33622	4.46473	8.57567	7.48014	7.6537e-07	8.68467	up	Solyc11g008540
Solyc03g113100.2.1.6	-1.10955	9.57017	-8.57448	7.47917	7.66467e-07	8.68238	normal	Solyc03g113100
Solyc04g053130.2.1.2	-0.791468	10.8755	-8.56819	7.47402	7.74998e-07	8.67022	normal	Solyc04g053130
Solyc10g006970.2.1.2	-1.71771	6.53594	-8.56197	7.46892	7.83526e-07	8.65819	normal	Solyc10g006970
Solyc01g104130.2.1.6	-2.01884	4.19498	-8.56106	7.46816	7.84256e-07	8.65642	down	Solyc01g104130
Solyc03g117270.1.1.1	0.939728	2.29428	8.55884	7.46634	7.86919e-07	8.65213	normal	Solyc03g117270
Solyc06g062670.2.1.5	2.16132	3.50611	8.55579	7.46384	7.90825e-07	8.64623	up	Solyc06g062670
Solyc01g090700.2.1.9	-1.48661	7.2993	-8.55029	7.45933	7.98451e-07	8.63559	normal	Solyc01g090700
Solyc06g034390.1.1.1	1.27975	2.3877	8.54875	7.45806	8.00144e-07	8.6326	normal	Solyc06g034390
Solyc05g009680.1.1.1	1.93721	4.56687	8.54428	7.45439	8.06088e-07	8.62394	normal	Solyc05g009680
Solyc06g068600.2.1.3	-2.58973	4.5056	-8.54399	7.45415	8.06088e-07	8.62339	down	Solyc06g068600
Solyc06g008690.1.1.1	1.54316	2.42333	8.54318	7.45349	8.06684e-07	8.62181	normal	Solyc06g008690
Solyc11g044360.1.1.1	1.44321	2.72956	8.53642	7.44793	8.15953e-07	8.60872	normal	Solyc11g044360
Solyc02g065530.2.1.2	1.81921	2.38985	8.53629	7.44783	8.15953e-07	8.60848	normal	Solyc02g065530
Solyc01g099410.2.1.2	1.982	4.855	8.53264	7.44483	8.20955e-07	8.60141	normal	Solyc01g099410
Solyc11g020770.1.1.6	1.22279	2.28225	8.52889	7.44174	8.26154e-07	8.59413	normal	Solyc11g020770
Solyc01g088250.2.1.5	2.54446	4.89065	8.52813	7.44112	8.26367e-07	8.59266	up	Solyc01g088250
Solyc07g064150.2.1.4	0.942246	9.09858	8.52791	7.44094	8.26367e-07	8.59224	normal	Solyc07g064150
Solyc08g077230.2.1.9	-3.03486	3.33183	-8.52723	7.44038	8.26777e-07	8.59092	down	Solyc08g077230
Solyc06g068540.2.1.6	-1.40203	6.45545	-8.52584	7.43924	8.28301e-07	8.58823	normal	Solyc06g068540
Solyc07g007170.2.1.3	2.7468	4.93845	8.51965	7.43415	8.37405e-07	8.57622	up	Solyc07g007170
Solyc11g022600.1.1.2	1.75554	3.62016	8.50533	7.42236	8.59755e-07	8.54844	normal	Solyc11g022600
Solyc01g098600.2.1.3	1.76692	2.52154	8.50474	7.42188	8.60035e-07	8.5473	normal	Solyc01g098600
Solyc02g070790.2.1.7	2.00686	2.71192	8.50316	7.42057	8.61948e-07	8.54421	up	Solyc02g070790
Solyc05g009350.2.1.7	2.08611	5.03555	8.50143	7.41915	8.64099e-07	8.54085	up	Solyc05g009350
Solyc12g099130.1.1.3	2.1336	2.61651	8.49975	7.41777	8.6616e-07	8.53761	up	Solyc12g099130
Solyc05g009890.1.1.1	1.52034	2.93086	8.49634	7.41496	8.71104e-07	8.53097	normal	Solyc05g009890
Solyc09g063130.2.1.3	1.67244	4.2019	8.49232	7.41164	8.77082e-07	8.52316	normal	Solyc09g063130
Solyc03g119530.2.1.2	0.904764	8.44221	8.49034	7.41002	8.79682e-07	8.51933	normal	Solyc03g119530
Solyc02g082290.2.1.9	3.32325	2.82249	8.48844	7.40845	8.8217e-07	8.51563	up	Solyc02g082290
Solyc12g008560.1.1.1	1.37629	9.18613	8.48753	7.40769	8.83006e-07	8.51385	normal	Solyc12g008560
Solyc02g087510.2.1.2	1.53144	2.90754	8.48308	7.40403	8.89794e-07	8.50521	normal	Solyc02g087510
Solyc03g121270.2.1.5	1.37581	8.97338	8.47333	7.39598	9.05018e-07	8.48624	normal	Solyc03g121270
Solyc02g086760.1.1.1	0.893568	2.00867	8.47333	7.39598	9.05018e-07	8.48623	normal	Solyc02g086760
Solyc01g080200.2.1.9	2.19553	2.79856	8.4711	7.39414	9.08144e-07	8.4819	up	Solyc01g080200
Solyc03g097170.2.1.5	-3.20105	3.2041	-8.47008	7.3933	9.09185e-07	8.47993	down	Solyc03g097170
Solyc12g009300.1.1.9	4.15673	5.38809	8.46922	7.39259	9.09969e-07	8.47824	up	Solyc12g009300
Solyc02g080010.2.1.8	2.91848	3.29893	8.46004	7.38501	9.25264e-07	8.46038	up	Solyc02g080010
Solyc03g080100.2.1.5	1.85874	8.27335	8.45953	7.38459	9.25301e-07	8.45938	normal	Solyc03g080100
Solyc03g119740.2.1.2	-1.2563	7.76057	-8.4592	7.38432	9.25301e-07	8.45874	normal	Solyc03g119740
Solyc09g005860.2.1.3	2.43779	3.25768	8.45706	7.38255	9.28346e-07	8.45458	up	Solyc09g005860
Solyc03g113460.1.1.1	0.974606	2.25973	8.45589	7.38158	9.2969e-07	8.4523	normal	Solyc03g113460
Solyc05g005760.2.1.7	1.8181	4.18381	8.44497	7.37255	9.48484e-07	8.43101	normal	Solyc05g005760
Solyc03g118220.1.1.6	2.12096	2.5632	8.44348	7.37133	9.50427e-07	8.42812	up	Solyc03g118220
Solyc01g096240.2.1.4	1.73046	5.15456	8.44171	7.36986	9.52899e-07	8.42466	normal	Solyc01g096240
Solyc01g087210.2.1.9	2.37818	7.36172	8.43974	7.36823	9.55739e-07	8.42082	up	Solyc01g087210
Solyc03g097530.2.1.3	1.87338	2.58324	8.43923	7.3678	9.55937e-07	8.41981	normal	Solyc03g097530
Solyc10g007380.1.1.1	2.00224	9.27266	8.43365	7.36319	9.6539e-07	8.40894	up	Solyc10g007380
Solyc03g043700.2.1.2	1.32234	2.18925	8.42676	7.35749	9.77402e-07	8.39549	normal	Solyc03g043700
Solyc08g077560.2.1.1	1.96571	5.0685	8.42592	7.35679	9.78204e-07	8.39386	normal	Solyc08g077560
Solyc12g014020.1.1.1	1.73688	2.60274	8.4252	7.3562	9.78795e-07	8.39245	normal	Solyc12g014020
Solyc12g094480.1.1.1	1.72074	4.65404	8.42452	7.35563	9.79306e-07	8.39112	normal	Solyc12g094480
Solyc06g008870.2.1.2	-1.92858	5.86915	-8.42039	7.35221	9.86289e-07	8.38305	normal	Solyc06g008870
Solyc03g007180.1.1.1	1.18582	2.21309	8.41659	7.34907	9.92688e-07	8.37564	normal	Solyc03g007180
Solyc03g007700.1.1.1	0.931659	2.43558	8.41596	7.34854	9.93127e-07	8.3744	normal	Solyc03g007700
Solyc05g053020.2.1.2	1.33596	2.51667	8.40236	7.33727	1.01807e-06	8.34783	normal	Solyc05g053020
Solyc02g092460.2.1.3	2.41913	3.16963	8.40215	7.3371	1.01807e-06	8.34742	up	Solyc02g092460
Solyc02g069430.2.1.7	-2.18525	4.94092	-8.40126	7.33636	1.01903e-06	8.34567	down	Solyc02g069430
Solyc02g069470.2.1.2	-1.21124	7.04569	-8.40046	7.3357	1.01979e-06	8.34412	normal	Solyc02g069470
Solyc08g078870.1.1.1	-3.32139	6.57207	-8.39856	7.33412	1.02271e-06	8.3404	down	Solyc08g078870
Solyc09g059990.1.1.1	1.5145	2.832	8.3935	7.32992	1.03186e-06	8.3305	normal	Solyc09g059990
Solyc09g090160.2.1.9	1.12576	8.5836	8.38662	7.32421	1.04471e-06	8.31704	normal	Solyc09g090160
Solyc01g091590.2.1.1	1.23215	2.44733	8.38607	7.32375	1.04502e-06	8.31596	normal	Solyc01g091590
Solyc02g071490.2.1.4	2.36521	2.67943	8.37813	7.31716	1.06019e-06	8.30042	up	Solyc02g071490
Solyc00g049520.2.1.2	1.45698	3.30468	8.377	7.31622	1.06166e-06	8.29821	normal	Solyc00g049520
Solyc06g062500.2.1.5	1.41816	6.45978	8.37526	7.31478	1.06439e-06	8.29481	normal	Solyc06g062500
Solyc06g068520.2.1.2	1.44737	3.95522	8.37387	7.31362	1.06626e-06	8.29208	normal	Solyc06g068520
Solyc09g011110.1.1.1	-1.90441	2.81377	-8.37355	7.31335	1.06626e-06	8.29145	normal	Solyc09g011110
Solyc10g081910.1.1.2	1.87377	2.48772	8.37284	7.31277	1.06688e-06	8.29007	normal	Solyc10g081910
Solyc11g069190.1.1.9	2.9995	4.66259	8.37174	7.31186	1.06831e-06	8.28791	up	Solyc11g069190
Solyc11g009020.1.1.9	2.60861	2.44279	8.36737	7.30822	1.07646e-06	8.27935	up	Solyc11g009020
Solyc05g009760.1.1.1	1.23372	2.21377	8.36375	7.30521	1.08314e-06	8.27224	normal	Solyc05g009760
Solyc03g031850.1.1.1	-1.50112	3.92271	-8.36313	7.3047	1.08359e-06	8.27104	normal	Solyc03g031850
Solyc06g084170.2.1.2	1.92971	2.47995	8.36106	7.30297	1.08708e-06	8.26697	normal	Solyc06g084170
Solyc07g049270.2.1.4	1.63034	3.2488	8.35689	7.2995	1.09496e-06	8.25879	normal	Solyc07g049270
Solyc04g072030.1.1.1	1.84379	3.62168	8.35629	7.29901	1.09537e-06	8.25763	normal	Solyc04g072030
Solyc08g067670.2.1.2	1.79252	5.90692	8.34808	7.29217	1.11191e-06	8.24151	normal	Solyc08g067670
Solyc07g018090.2.1.9	1.80879	2.93028	8.34279	7.28777	1.12238e-06	8.23114	normal	Solyc07g018090
Solyc09g082860.2.1.5	-2.28916	6.37973	-8.3412	7.28645	1.12496e-06	8.22801	down	Solyc09g082860
Solyc02g084630.2.1.7	1.64218	6.49508	8.33538	7.2816	1.13672e-06	8.21659	normal	Solyc02g084630
Solyc03g097670.2.1.4	2.28885	7.45411	8.3293	7.27654	1.14919e-06	8.20465	up	Solyc03g097670
Solyc08g081290.2.1.2	1.37527	3.32662	8.32501	7.27296	1.15782e-06	8.19622	normal	Solyc08g081290
Solyc06g008920.2.1.2	-2.58837	6.39141	-8.32342	7.27163	1.16049e-06	8.19309	down	Solyc06g008920
Solyc11g019910.1.1.1	1.35266	2.186	8.32236	7.27075	1.16197e-06	8.19101	normal	Solyc11g019910
Solyc06g065570.2.1.4	-1.27532	8.10004	-8.31848	7.26751	1.16979e-06	8.18337	normal	Solyc06g065570
Solyc02g070040.1.1.1	1.14029	2.09977	8.31764	7.26681	1.17078e-06	8.18173	normal	Solyc02g070040
Solyc12g017530.1.1.1	-1.55775	6.492	-8.30679	7.25776	1.19455e-06	8.16039	normal	Solyc12g017530
Solyc01g068130.2.1.4	3.06167	4.80754	8.29675	7.24937	1.21692e-06	8.14063	up	Solyc01g068130
Solyc03g115870.2.1.4	1.98567	2.41852	8.29471	7.24767	1.22078e-06	8.13661	normal	Solyc03g115870
Solyc07g022900.2.1.6	3.01518	4.75946	8.29212	7.24551	1.22596e-06	8.13151	up	Solyc07g022900
Solyc02g087830.2.1.6	1.47123	2.35713	8.29083	7.24442	1.22789e-06	8.12896	normal	Solyc02g087830
Solyc10g086650.1.1.1	-0.916544	3.96873	-8.29052	7.24417	1.22789e-06	8.12836	normal	Solyc10g086650
Solyc01g097470.2.1.6	2.20162	2.68539	8.29001	7.24374	1.22819e-06	8.12734	up	Solyc01g097470
Solyc08g077110.2.1.4	1.83487	2.43168	8.28149	7.23662	1.24755e-06	8.11057	normal	Solyc08g077110
Solyc09g082870.1.1.1	1.11897	2.30999	8.27462	7.23087	1.26263e-06	8.09701	normal	Solyc09g082870
Solyc05g009330.2.1.3	1.96872	4.65004	8.27448	7.23075	1.26263e-06	8.09673	normal	Solyc05g009330
Solyc02g086930.2.1.4	2.15837	4.8809	8.27326	7.22974	1.26465e-06	8.09433	up	Solyc02g086930
Solyc10g086220.1.1.2	2.67082	3.63292	8.26767	7.22506	1.2774e-06	8.0833	up	Solyc10g086220
Solyc01g100660.2.1.2	1.14661	7.60201	8.26706	7.22455	1.27793e-06	8.08211	normal	Solyc01g100660
Solyc02g087970.1.1.1	1.79762	7.68797	8.26521	7.223	1.28154e-06	8.07846	normal	Solyc02g087970
Solyc10g008790.2.1.6	1.99309	3.72382	8.26361	7.22166	1.28455e-06	8.07529	normal	Solyc10g008790
Solyc04g079470.2.1.2	2.54527	3.83128	8.25611	7.21538	1.3023e-06	8.06048	up	Solyc04g079470
Solyc04g007580.1.1.1	3.01779	4.34767	8.25479	7.21427	1.30464e-06	8.05789	up	Solyc04g007580
Solyc03g006490.2.1.4	2.41204	2.44488	8.2523	7.21219	1.30994e-06	8.05298	up	Solyc03g006490
Solyc02g078150.2.1.3	1.88516	4.53143	8.24599	7.2069	1.32502e-06	8.0405	normal	Solyc02g078150
Solyc06g074290.1.1.1	-1.18887	11.9996	-8.24429	7.20548	1.32838e-06	8.03715	normal	Solyc06g074290
Solyc08g006250.1.1.1	1.03642	4.99588	8.24387	7.20512	1.32847e-06	8.03632	normal	Solyc08g006250
Solyc01g098020.2.1.1	1.10258	2.0111	8.24165	7.20326	1.33319e-06	8.03193	normal	Solyc01g098020
Solyc06g054410.2.1.6	1.97256	4.00641	8.23453	7.19729	1.34982e-06	8.01785	normal	Solyc06g054410
Solyc09g075720.2.1.5	1.56477	2.31326	8.23446	7.19723	1.34982e-06	8.01772	normal	Solyc09g075720
Solyc04g054480.2.1.8	3.1023	4.64659	8.23378	7.19666	1.35062e-06	8.01636	up	Solyc04g054480
Solyc04g009170.1.1.1	0.872836	2.79156	8.2331	7.19609	1.35139e-06	8.01502	normal	Solyc04g009170
Solyc01g112100.2.1.5	-0.932049	10.1144	-8.2311	7.19441	1.35562e-06	8.01107	normal	Solyc01g112100
Solyc09g011870.1.1.1	1.38304	2.13151	8.22904	7.19268	1.36003e-06	8.00699	normal	Solyc09g011870
Solyc04g040160.2.1.7	1.82133	2.143	8.22831	7.19207	1.36094e-06	8.00554	normal	Solyc04g040160
Solyc02g080310.2.1.9	1.27742	1.82891	8.22761	7.19148	1.36176e-06	8.00417	normal	Solyc02g080310
Solyc02g079040.2.1.8	2.28672	3.98307	8.22481	7.18914	1.36814e-06	7.99863	up	Solyc02g079040
Solyc09g090560.1.1.1	1.63278	3.09685	8.22359	7.18811	1.37036e-06	7.99622	normal	Solyc09g090560
Solyc12g096500.1.1.2	2.30212	2.84426	8.21912	7.18436	1.38124e-06	7.98738	up	Solyc12g096500
Solyc12g044940.1.1.3	1.62972	4.63791	8.21744	7.18294	1.38473e-06	7.98404	normal	Solyc12g044940
Solyc05g055840.2.1.2	1.38514	2.14405	8.20191	7.1699	1.42592e-06	7.95329	normal	Solyc05g055840
Solyc05g025600.1.1.1	2.17452	5.07004	8.19988	7.16819	1.43048e-06	7.94926	up	Solyc05g025600
Solyc07g041190.2.1.5	-1.17604	7.23714	-8.19569	7.16466	1.44109e-06	7.94095	normal	Solyc07g041190
Solyc04g016290.2.1.7	1.51707	2.51897	8.19326	7.16262	1.44681e-06	7.93614	normal	Solyc04g016290
Solyc03g111970.2.1.2	-2.20194	4.47618	-8.18608	7.15658	1.46559e-06	7.92189	down	Solyc03g111970
Solyc07g062060.2.1.5	-3.13916	6.33262	-8.18585	7.15639	1.46559e-06	7.92145	down	Solyc07g062060
Solyc11g068360.1.1.3	1.79688	2.42283	8.18093	7.15224	1.47855e-06	7.91167	normal	Solyc11g068360
Solyc07g062130.2.1.2	2.56526	4.97496	8.18056	7.15193	1.47855e-06	7.91094	up	Solyc07g062130
Solyc01g079620.2.1.4	-2.49451	4.22713	-8.17917	7.15076	1.48145e-06	7.90818	down	Solyc01g079620
Solyc08g075880.2.1.3	1.15119	1.95037	8.16937	7.14251	1.50878e-06	7.88873	normal	Solyc08g075880
Solyc03g116890.2.1.5	2.28538	5.38038	8.16596	7.13964	1.51767e-06	7.88197	up	Solyc03g116890
Solyc02g082340.2.1.9	2.54911	6.57359	8.1654	7.13916	1.51822e-06	7.88085	up	Solyc02g082340
Solyc10g078570.1.1.1	1.59597	5.92778	8.16439	7.13831	1.52009e-06	7.87885	normal	Solyc10g078570
Solyc08g005800.2.1.9	3.02434	6.14448	8.16385	7.13785	1.5206e-06	7.87776	up	Solyc08g005800
Solyc05g010540.2.1.2	1.54756	3.84416	8.1601	7.13469	1.53002e-06	7.87031	normal	Solyc05g010540
Solyc05g006560.1.1.1	1.58456	3.56829	8.15992	7.13454	1.53002e-06	7.86995	normal	Solyc05g006560
Solyc04g050990.2.1.3	1.85665	2.8658	8.15884	7.13363	1.53212e-06	7.86781	normal	Solyc04g050990
Solyc06g062590.2.1.7	-1.03999	7.87397	-8.15327	7.12894	1.54764e-06	7.85675	normal	Solyc06g062590
Solyc01g107390.2.1.3	-1.7904	7.11451	-8.15221	7.12804	1.54973e-06	7.85462	normal	Solyc01g107390
Solyc12g089300.1.1.3	-1.84165	8.23773	-8.15151	7.12745	1.55071e-06	7.85324	normal	Solyc12g089300
Solyc03g097150.2.1.2	1.23126	5.86471	8.14856	7.12496	1.5585e-06	7.84737	normal	Solyc03g097150
Solyc07g055670.1.1.1	2.07111	2.67079	8.14679	7.12346	1.56274e-06	7.84385	up	Solyc07g055670
Solyc04g072930.1.1.1	1.34718	3.99608	8.14496	7.12193	1.56715e-06	7.84022	normal	Solyc04g072930
Solyc08g066740.2.1.2	1.53718	2.64159	8.13584	7.11422	1.59404e-06	7.82207	normal	Solyc08g066740
Solyc04g015500.2.1.2	1.03838	4.46588	8.13472	7.11328	1.59637e-06	7.81983	normal	Solyc04g015500
Solyc04g072190.2.1.1	1.44587	2.28967	8.13202	7.111	1.60361e-06	7.81447	normal	Solyc04g072190
Solyc02g092430.1.1.1	1.05988	9.81795	8.1248	7.1049	1.62512e-06	7.80009	normal	Solyc02g092430
Solyc01g103030.2.1.6	-1.5709	2.43262	-8.12262	7.10305	1.63086e-06	7.79574	normal	Solyc01g103030
Solyc03g111810.2.1.7	2.32624	2.49121	8.12139	7.10202	1.63359e-06	7.79329	up	Solyc03g111810
Solyc03g118340.2.1.9	-2.05538	5.98646	-8.11894	7.09994	1.64024e-06	7.7884	down	Solyc03g118340
Solyc03g117060.2.1.7	1.47828	8.56281	8.11635	7.09776	1.64732e-06	7.78326	normal	Solyc03g117060
Solyc12g099430.1.1.4	2.70607	5.53488	8.11453	7.09621	1.65201e-06	7.77961	up	Solyc12g099430
Solyc03g082660.2.1.9	1.75044	8.01188	8.1118	7.0939	1.65963e-06	7.77417	normal	Solyc03g082660
Solyc06g060510.1.1.1	1.95164	3.13	8.11069	7.09297	1.662e-06	7.77197	normal	Solyc06g060510
Solyc02g090020.2.1.5	2.47612	3.57416	8.09589	7.08044	1.70888e-06	7.74245	up	Solyc02g090020
Solyc03g097900.2.1.7	1.11262	7.81258	8.09569	7.08027	1.70888e-06	7.74204	normal	Solyc03g097900
Solyc07g022910.2.1.2	-1.64972	5.64493	-8.09472	7.07945	1.71087e-06	7.74011	normal	Solyc07g022910
Solyc05g007730.2.1.2	0.964781	3.33711	8.08734	7.07319	1.73446e-06	7.72537	normal	Solyc05g007730
Solyc02g073580.1.1.1	2.14459	2.41346	8.0829	7.06944	1.74829e-06	7.71651	up	Solyc02g073580
Solyc06g069860.2.1.4	1.43596	6.67211	8.08207	7.06873	1.74989e-06	7.71484	normal	Solyc06g069860
Solyc01g095070.2.1.3	0.92554	7.13799	8.08004	7.06701	1.75557e-06	7.7108	normal	Solyc01g095070
Solyc01g008540.2.1.6	-3.9764	3.08055	-8.07932	7.0664	1.75596e-06	7.70936	down	Solyc01g008540
Solyc02g083510.2.1.4	2.09005	2.53837	8.0792	7.0663	1.75596e-06	7.70911	up	Solyc02g083510
Solyc01g008160.2.1.1	-1.33101	4.67085	-8.07679	7.06426	1.76297e-06	7.7043	normal	Solyc01g008160
Solyc11g008010.1.1.6	-1.35499	6.99186	-8.07069	7.05908	1.78283e-06	7.69211	normal	Solyc11g008010
Solyc06g084090.2.1.4	1.23113	2.32738	8.06808	7.05687	1.79068e-06	7.68689	normal	Solyc06g084090
Solyc04g078920.2.1.4	-1.31722	7.25031	-8.06304	7.05259	1.8071e-06	7.67682	normal	Solyc04g078920
Solyc09g091600.2.1.4	-2.5184	4.43781	-8.06261	7.05223	1.80734e-06	7.67595	down	Solyc09g091600
Solyc05g008410.1.1.1	1.00705	2.48607	8.05961	7.04968	1.8167e-06	7.66994	normal	Solyc05g008410
Solyc05g050120.2.1.9	1.61025	9.54721	8.0526	7.04373	1.84044e-06	7.65593	normal	Solyc05g050120
Solyc03g123760.2.1.9	-1.30892	7.83553	-8.05065	7.04207	1.8462e-06	7.65201	normal	Solyc03g123760
Solyc03g118770.2.1.4	1.66376	2.30084	8.04547	7.03767	1.86368e-06	7.64164	normal	Solyc03g118770
Solyc03g096990.2.1.1	-1.06724	7.28819	-8.04365	7.03613	1.86813e-06	7.63801	normal	Solyc03g096990
Solyc05g052850.2.1.2	1.00989	2.80222	8.04352	7.03602	1.86813e-06	7.63775	normal	Solyc05g052850
Solyc05g054620.2.1.6	2.23979	6.4656	8.04226	7.03494	1.87143e-06	7.63522	up	Solyc05g054620
Solyc10g047320.1.1.2	2.01654	5.85212	8.03632	7.02989	1.89072e-06	7.62331	up	Solyc10g047320
Solyc09g083030.1.1.1	1.38541	6.19191	8.0363	7.02988	1.89072e-06	7.62328	normal	Solyc09g083030
Solyc07g043500.1.1.1	0.73201	1.90647	8.03495	7.02873	1.8944e-06	7.62057	normal	Solyc07g043500
Solyc03g005130.1.1.1	1.40226	5.08634	8.0343	7.02817	1.89548e-06	7.61927	normal	Solyc03g005130
Solyc10g081770.1.1.9	1.54223	2.47217	8.02457	7.0199	1.9306e-06	7.59976	normal	Solyc10g081770
Solyc04g005270.1.1.1	1.52274	6.71575	8.02158	7.01735	1.94056e-06	7.59377	normal	Solyc04g005270
Solyc07g041020.2.1.6	2.67273	3.94489	8.02109	7.01694	1.94106e-06	7.59279	up	Solyc07g041020
Solyc02g077920.2.1.3	-2.80608	5.61045	-8.01382	7.01074	1.96756e-06	7.57819	down	Solyc02g077920
Solyc08g014570.2.1.3	1.97428	2.33028	8.0129	7.00996	1.96972e-06	7.57635	normal	Solyc08g014570
Solyc05g007160.2.1.9	3.30012	3.83305	8.00605	7.00413	1.99498e-06	7.5626	up	Solyc05g007160
Solyc11g044330.1.1.4	1.67671	2.73261	8.00534	7.00352	1.99636e-06	7.56117	normal	Solyc11g044330
Solyc01g079940.2.1.2	0.783625	1.85824	8.00042	6.99933	2.01432e-06	7.55129	normal	Solyc01g079940
Solyc12g015850.1.1.7	2.59042	4.9264	7.99832	6.99754	2.02121e-06	7.54708	up	Solyc12g015850
Solyc12g056540.1.1.1	1.60187	2.93882	7.98556	6.98666	2.07104e-06	7.52144	normal	Solyc12g056540
Solyc01g014840.2.1.5	2.67492	3.18667	7.98228	6.98386	2.08299e-06	7.51484	up	Solyc01g014840
Solyc01g006820.2.1.1	1.13529	9.89999	7.98151	6.9832	2.08467e-06	7.5133	normal	Solyc01g006820
Solyc04g012030.2.1.5	1.2506	2.19396	7.98082	6.98262	2.08604e-06	7.51191	normal	Solyc04g012030
Solyc04g051490.2.1.8	3.16301	5.57376	7.9797	6.98166	2.08918e-06	7.50966	up	Solyc04g051490
Solyc02g071920.2.1.5	3.52254	5.28956	7.97769	6.97994	2.096e-06	7.50561	up	Solyc02g071920
Solyc11g069510.1.1.2	1.58742	4.89037	7.97481	6.97748	2.10643e-06	7.49982	normal	Solyc11g069510
Solyc07g063900.2.1.4	-1.14625	7.81414	-7.97113	6.97434	2.12027e-06	7.4924	normal	Solyc07g063900
Solyc03g123460.2.1.2	1.51345	4.39819	7.96743	6.97118	2.13245e-06	7.48496	normal	Solyc03g123460
Solyc12g006260.1.1.1	1.10362	2.327	7.96735	6.97111	2.13245e-06	7.4848	normal	Solyc12g006260
Solyc02g067660.2.1.4	1.63951	2.78765	7.96684	6.97067	2.13245e-06	7.48377	normal	Solyc02g067660
Solyc02g065420.2.1.3	1.96709	4.95566	7.9668	6.97064	2.13245e-06	7.4837	normal	Solyc02g065420
Solyc08g065940.2.1.1	1.94979	2.86178	7.96512	6.9692	2.13805e-06	7.48031	normal	Solyc08g065940
Solyc04g016380.2.1.8	1.33291	4.06222	7.96421	6.96842	2.1404e-06	7.47847	normal	Solyc04g016380
Solyc09g010700.2.1.3	0.953593	1.80769	7.96354	6.96786	2.14141e-06	7.47714	normal	Solyc09g010700
Solyc05g009120.2.1.2	-1.73276	4.87584	-7.96326	6.96762	2.14141e-06	7.47657	normal	Solyc05g009120
Solyc07g055100.2.1.1	1.50908	2.87626	7.96239	6.96687	2.14259e-06	7.47482	normal	Solyc07g055100
Solyc04g050140.2.1.2	0.932009	2.87422	7.96228	6.96678	2.14259e-06	7.47459	normal	Solyc04g050140
Solyc04g079070.2.1.9	2.92041	3.50286	7.96095	6.96564	2.14657e-06	7.47191	up	Solyc04g079070
Solyc10g078410.1.1.5	2.91118	2.67195	7.96064	6.96537	2.14657e-06	7.47128	up	Solyc10g078410
Solyc06g048620.2.1.2	1.61375	2.24077	7.95909	6.96406	2.15161e-06	7.46818	normal	Solyc06g048620
Solyc01g100320.2.1.9	-1.14892	9.39414	-7.95565	6.96112	2.16474e-06	7.46125	normal	Solyc01g100320
Solyc06g060120.2.1.9	1.29072	3.96501	7.95472	6.96031	2.16724e-06	7.45936	normal	Solyc06g060120
Solyc11g072860.1.1.1	1.76168	2.69347	7.9496	6.95594	2.18767e-06	7.44906	normal	Solyc11g072860
Solyc07g042250.2.1.6	-0.907714	8.05546	-7.94738	6.95404	2.19574e-06	7.44458	normal	Solyc07g042250
Solyc04g057980.2.1.2	1.46476	1.92473	7.94379	6.95097	2.20983e-06	7.43733	normal	Solyc04g057980
Solyc12g056200.1.1.3	3.32788	2.95144	7.94207	6.94949	2.21582e-06	7.43386	up	Solyc12g056200
Solyc08g016310.2.1.8	4.49821	3.39275	7.94031	6.94799	2.22199e-06	7.43031	up	Solyc08g016310
Solyc03g121330.2.1.3	1.23195	8.4245	7.93645	6.94468	2.23272e-06	7.42253	normal	Solyc03g121330
Solyc04g079310.2.1.6	2.75772	2.62941	7.93637	6.94462	2.23272e-06	7.42238	up	Solyc04g079310
Solyc05g011860.1.1.1	0.867238	1.84582	7.93633	6.94459	2.23272e-06	7.4223	normal	Solyc05g011860
Solyc02g081390.2.1.9	-1.47304	8.86439	-7.93627	6.94453	2.23272e-06	7.42217	normal	Solyc02g081390
Solyc06g006090.1.1.1	1.40369	2.24441	7.93581	6.94414	2.23272e-06	7.42125	normal	Solyc06g006090
Solyc01g066570.2.1.2	1.27542	5.16257	7.93578	6.94411	2.23272e-06	7.42118	normal	Solyc01g066570
Solyc01g065690.2.1.3	1.37927	4.18119	7.9332	6.9419	2.24258e-06	7.41597	normal	Solyc01g065690
Solyc10g047250.1.1.1	1.90869	4.74363	7.93165	6.94058	2.24787e-06	7.41286	normal	Solyc10g047250
Solyc06g068230.2.1.9	3.16678	3.92483	7.92907	6.93837	2.25783e-06	7.40764	up	Solyc06g068230
Solyc03g019700.1.1.1	1.26986	9.16264	7.92735	6.9369	2.26393e-06	7.40419	normal	Solyc03g019700
Solyc09g011660.2.1.5	2.12132	5.60336	7.91894	6.92969	2.30024e-06	7.38721	up	Solyc09g011660
Solyc06g060620.2.1.5	1.52793	2.85305	7.91826	6.92911	2.30176e-06	7.38583	normal	Solyc06g060620
Solyc07g048090.1.1.1	-1.11678	5.76778	-7.9173	6.92828	2.30458e-06	7.38389	normal	Solyc07g048090
Solyc04g082690.1.1.1	-2.6955	5.31346	-7.91673	6.9278	2.30558e-06	7.38274	down	Solyc04g082690
Solyc12g096290.1.1.1	1.88881	3.51036	7.91614	6.92729	2.30671e-06	7.38155	normal	Solyc12g096290
Solyc03g119460.2.1.8	1.06239	9.15948	7.91368	6.92518	2.31637e-06	7.37658	normal	Solyc03g119460
Solyc07g006680.1.1.1	1.36858	2.35429	7.91062	6.92255	2.32885e-06	7.37038	normal	Solyc07g006680
Solyc01g080540.2.1.7	3.00475	5.31855	7.90746	6.91984	2.34183e-06	7.364	up	Solyc01g080540
Solyc08g029360.2.1.2	2.23514	3.51425	7.8977	6.91147	2.38579e-06	7.34428	up	Solyc08g029360
Solyc06g059740.2.1.9	-0.866986	11.9018	-7.88758	6.90278	2.43239e-06	7.32379	normal	Solyc06g059740
Solyc11g012860.1.1.4	2.32032	3.1184	7.88619	6.90159	2.43743e-06	7.32099	up	Solyc11g012860
Solyc05g012680.2.1.3	1.32162	2.4199	7.88493	6.9005	2.44186e-06	7.31843	normal	Solyc05g012680
Solyc02g069670.2.1.6	2.88004	2.95394	7.87826	6.89478	2.47261e-06	7.30494	up	Solyc02g069670
Solyc08g006080.1.1.1	1.00645	2.24505	7.85686	6.87637	2.5779e-06	7.26158	normal	Solyc08g006080
Solyc04g054980.2.1.2	1.47717	7.50802	7.85489	6.87468	2.58622e-06	7.25759	normal	Solyc04g054980
Solyc04g076820.1.1.1	-0.801531	8.27075	-7.84945	6.87	2.61251e-06	7.24655	normal	Solyc04g076820
Solyc08g007240.2.1.9	3.78007	3.77374	7.84603	6.86705	2.62854e-06	7.2396	up	Solyc08g007240
Solyc07g064240.2.1.2	1.02745	2.3634	7.84558	6.86666	2.62909e-06	7.2387	normal	Solyc07g064240
Solyc07g043490.1.1.1	1.3444	2.54939	7.84368	6.86502	2.63727e-06	7.23483	normal	Solyc07g043490
Solyc12g042830.1.1.1	-4.05697	4.35759	-7.84252	6.86403	2.64014e-06	7.23249	down	Solyc12g042830
Solyc03g031750.1.1.1	-0.972824	6.97332	-7.84245	6.86396	2.64014e-06	7.23235	normal	Solyc03g031750
Solyc02g093310.2.1.9	3.3412	3.26445	7.84185	6.86345	2.6415e-06	7.23113	up	Solyc02g093310
Solyc08g065360.2.1.9	3.95147	3.47611	7.83776	6.85993	2.66124e-06	7.22283	up	Solyc08g065360
Solyc03g116770.2.1.3	1.19123	2.18104	7.83458	6.85718	2.67629e-06	7.21637	normal	Solyc03g116770
Solyc08g075350.1.1.1	0.751569	1.92303	7.83343	6.85619	2.68063e-06	7.21403	normal	Solyc08g075350
Solyc08g006040.2.1.6	1.59135	5.92523	7.83034	6.85353	2.69532e-06	7.20775	normal	Solyc08g006040
Solyc02g079540.1.1.7	1.56343	2.36784	7.82253	6.84679	2.73562e-06	7.19188	normal	Solyc02g079540
Solyc09g015160.2.1.2	-0.876569	8.95741	-7.82146	6.84587	2.7396e-06	7.18971	normal	Solyc09g015160
Solyc06g073060.2.1.5	-1.56606	6.47877	-7.82083	6.84532	2.74123e-06	7.18842	normal	Solyc06g073060
Solyc02g092930.1.1.1	1.9694	7.58328	7.81692	6.84195	2.76076e-06	7.18047	normal	Solyc02g092930
Solyc08g007230.1.1.1	0.774683	2.07995	7.81254	6.83817	2.78301e-06	7.17158	normal	Solyc08g007230
Solyc08g077460.2.1.4	-1.3573	10.8642	-7.81023	6.83618	2.79395e-06	7.16688	normal	Solyc08g077460
Solyc11g013880.1.1.1	1.53627	2.7637	7.80834	6.83454	2.8026e-06	7.16304	normal	Solyc11g013880
Solyc03g120680.2.1.2	2.05141	3.78705	7.80722	6.83358	2.80698e-06	7.16076	up	Solyc03g120680
Solyc12g089240.1.1.3	-1.84039	6.38479	-7.80651	6.83297	2.80906e-06	7.15932	normal	Solyc12g089240
Solyc03g114930.2.1.8	2.49731	2.75422	7.80242	6.82943	2.83014e-06	7.15099	up	Solyc03g114930
Solyc03g119600.1.1.1	1.85916	7.1253	7.80158	6.8287	2.83115e-06	7.14928	normal	Solyc03g119600
Solyc04g072400.2.1.7	-1.80866	7.3396	-7.80157	6.8287	2.83115e-06	7.14926	normal	Solyc04g072400
Solyc08g068100.2.1.4	2.28546	4.57561	7.79995	6.8273	2.83843e-06	7.14596	up	Solyc08g068100
Solyc02g062670.2.1.4	1.16153	2.53704	7.79928	6.82672	2.83955e-06	7.14461	normal	Solyc02g062670
Solyc11g006070.1.1.1	0.963598	7.9015	7.79908	6.82655	2.83955e-06	7.1442	normal	Solyc11g006070
Solyc08g006150.2.1.7	1.31668	4.50179	7.79843	6.82599	2.84134e-06	7.14287	normal	Solyc08g006150
Solyc03g122030.1.1.1	0.730078	6.91909	7.79604	6.82392	2.8527e-06	7.13801	normal	Solyc03g122030
Solyc01g066740.2.1.9	3.17855	2.40294	7.79576	6.82368	2.8527e-06	7.13744	up	Solyc01g066740
Solyc01g112080.2.1.4	2.54587	3.14996	7.794	6.82215	2.86085e-06	7.13384	up	Solyc01g112080
Solyc06g074370.1.1.1	0.872763	1.96864	7.79252	6.82088	2.86735e-06	7.13084	normal	Solyc06g074370
Solyc08g078950.2.1.5	1.6695	2.13913	7.79154	6.82003	2.86974e-06	7.12883	normal	Solyc08g078950
Solyc06g059800.2.1.7	2.66648	3.34751	7.79144	6.81994	2.86974e-06	7.12864	up	Solyc06g059800
Solyc09g097840.1.1.1	1.20451	2.96014	7.79045	6.81908	2.87263e-06	7.12661	normal	Solyc09g097840
Solyc10g078740.1.1.9	1.68342	3.85842	7.79027	6.81893	2.87263e-06	7.12626	normal	Solyc10g078740
Solyc11g021220.1.1.1	1.71468	3.74977	7.78641	6.81559	2.89293e-06	7.11839	normal	Solyc11g021220
Solyc10g008660.1.1.1	-1.61719	7.73509	-7.78092	6.81085	2.92279e-06	7.10721	normal	Solyc10g008660
Solyc05g054320.2.1.4	1.38898	2.26498	7.77877	6.80898	2.93342e-06	7.10282	normal	Solyc05g054320
Solyc02g087350.1.1.1	1.95527	3.36263	7.77819	6.80849	2.93485e-06	7.10165	normal	Solyc02g087350
Solyc01g095900.2.1.9	-3.31281	5.29712	-7.77535	6.80602	2.9496e-06	7.09585	down	Solyc01g095900
Solyc03g043740.2.1.2	1.38125	4.33354	7.7739	6.80477	2.9562e-06	7.09289	normal	Solyc03g043740
Solyc02g069800.1.1.1	-0.991685	9.42989	-7.7734	6.80434	2.95718e-06	7.09188	normal	Solyc02g069800
Solyc03g007140.2.1.5	1.48762	3.94581	7.77281	6.80383	2.95874e-06	7.09067	normal	Solyc03g007140
Solyc04g076460.2.1.5	3.15843	3.95438	7.77027	6.80163	2.97179e-06	7.0855	up	Solyc04g076460
Solyc02g062550.2.1.2	2.18487	3.09931	7.76781	6.7995	2.98443e-06	7.08048	up	Solyc02g062550
Solyc11g068700.1.1.1	3.78445	6.33509	7.76366	6.79591	3.00728e-06	7.07201	up	Solyc11g068700
Solyc02g085700.1.1.1	-1.22268	4.51298	-7.76165	6.79417	3.01738e-06	7.06791	normal	Solyc02g085700
Solyc03g120410.1.1.1	1.14895	2.13701	7.76092	6.79353	3.01983e-06	7.06641	normal	Solyc03g120410
Solyc09g064270.2.1.5	1.45943	2.47973	7.76054	6.7932	3.02016e-06	7.06563	normal	Solyc09g064270
Solyc10g079190.1.1.4	1.0002	8.33614	7.75936	6.79218	3.02528e-06	7.06323	normal	Solyc10g079190
Solyc07g066460.2.1.5	-1.7357	5.22646	-7.7537	6.78728	3.05763e-06	7.05169	normal	Solyc07g066460
Solyc04g005560.2.1.2	1.20881	2.33366	7.75325	6.78689	3.05837e-06	7.05077	normal	Solyc04g005560
Solyc08g068610.2.1.2	2.32886	2.88981	7.75237	6.78612	3.06176e-06	7.04897	up	Solyc08g068610
Solyc07g054400.1.1.1	1.26153	2.30395	7.74825	6.78255	3.08351e-06	7.04055	normal	Solyc07g054400
Solyc03g118630.2.1.2	1.18511	2.93139	7.74817	6.78248	3.08351e-06	7.0404	normal	Solyc03g118630
Solyc08g014370.1.1.1	1.42424	6.278	7.74425	6.77908	3.10568e-06	7.03238	normal	Solyc08g014370
Solyc06g053290.1.1.1	-2.12747	4.27463	-7.74393	6.77881	3.10568e-06	7.03174	down	Solyc06g053290
Solyc12g015630.1.1.4	2.92245	3.33621	7.74062	6.77594	3.12425e-06	7.02498	up	Solyc12g015630
Solyc10g076360.1.1.1	0.785366	9.18797	7.73618	6.77208	3.15009e-06	7.01589	normal	Solyc10g076360
Solyc10g080890.1.1.3	-1.98314	5.41494	-7.73332	6.7696	3.16606e-06	7.01005	normal	Solyc10g080890
Solyc11g069180.1.1.9	2.91427	3.1953	7.72791	6.76491	3.19841e-06	6.99899	up	Solyc11g069180
Solyc06g074070.2.1.2	2.41325	3.23995	7.72491	6.7623	3.21559e-06	6.99285	up	Solyc06g074070
Solyc03g078790.1.1.1	1.2358	2.1356	7.72086	6.75878	3.23965e-06	6.98456	normal	Solyc03g078790
Solyc10g083190.1.1.3	1.32395	2.85128	7.7174	6.75578	3.26002e-06	6.97749	normal	Solyc10g083190
Solyc06g071890.2.1.6	1.75504	3.51245	7.71679	6.75525	3.26185e-06	6.97625	normal	Solyc06g071890
Solyc11g072490.1.1.3	1.57675	4.19802	7.71642	6.75493	3.26218e-06	6.97548	normal	Solyc11g072490
Solyc08g067180.2.1.2	2.32072	2.47923	7.71315	6.75209	3.28146e-06	6.9688	up	Solyc08g067180
Solyc04g056640.1.1.1	1.23205	2.20116	7.71071	6.74996	3.29544e-06	6.96379	normal	Solyc04g056640
Solyc03g116100.2.1.3	-1.58524	3.02589	-7.7092	6.74865	3.30328e-06	6.9607	normal	Solyc03g116100
Solyc07g049390.1.1.1	2.22467	4.46094	7.70599	6.74586	3.32239e-06	6.95414	up	Solyc07g049390
Solyc06g083390.2.1.3	0.995282	7.93877	7.70465	6.7447	3.32917e-06	6.95139	normal	Solyc06g083390
Solyc11g071470.1.1.1	0.969997	2.37027	7.69737	6.73836	3.37595e-06	6.93646	normal	Solyc11g071470
Solyc04g015140.1.1.1	-1.11557	4.0543	-7.69568	6.73689	3.3852e-06	6.93301	normal	Solyc04g015140
Solyc04g074700.2.1.3	1.89977	2.37048	7.69527	6.73654	3.38578e-06	6.93217	normal	Solyc04g074700
Solyc04g008890.2.1.4	1.2063	5.04533	7.68982	6.73179	3.42079e-06	6.92099	normal	Solyc04g008890
Solyc04g014680.2.1.4	2.80703	4.14636	7.68798	6.73019	3.43122e-06	6.91722	up	Solyc04g014680
Solyc04g007540.1.1.7	2.89964	3.04648	7.67917	6.72252	3.48972e-06	6.89916	up	Solyc04g007540
Solyc02g085950.2.1.3	3.41246	4.3214	7.67891	6.72229	3.48972e-06	6.89862	up	Solyc02g085950
Solyc01g100730.2.1.9	1.17651	4.49825	7.6744	6.71837	3.51917e-06	6.88937	normal	Solyc01g100730
Solyc10g074710.1.1.5	2.25371	4.38467	7.6737	6.71776	3.52183e-06	6.88794	up	Solyc10g074710
Solyc03g113220.2.1.6	1.28384	6.03276	7.67242	6.71664	3.52865e-06	6.88531	normal	Solyc03g113220
Solyc01g007980.2.1.8	3.97969	3.25654	7.66869	6.71339	3.55287e-06	6.87766	up	Solyc01g007980
Solyc05g007580.1.1.1	0.802182	2.13584	7.66808	6.71286	3.55494e-06	6.87641	normal	Solyc05g007580
Solyc00g227860.1.1.1	0.914764	1.90669	7.66682	6.71176	3.56167e-06	6.87382	normal	Solyc00g227860
Solyc03g111770.2.1.5	2.26585	3.23654	7.66646	6.71144	3.56204e-06	6.87306	up	Solyc03g111770
Solyc03g043860.2.1.2	-1.37537	2.20001	-7.66469	6.7099	3.57242e-06	6.86943	normal	Solyc03g043860
Solyc06g051270.2.1.4	1.35739	5.54983	7.66204	6.70759	3.5878e-06	6.86399	normal	Solyc06g051270
Solyc02g086740.1.1.1	1.07707	5.31715	7.66191	6.70748	3.5878e-06	6.86374	normal	Solyc02g086740
Solyc02g079490.2.1.2	-1.50848	3.80259	-7.66131	6.70695	3.58988e-06	6.86249	normal	Solyc02g079490
Solyc03g122040.2.1.9	2.79648	3.73384	7.65912	6.70504	3.60342e-06	6.85799	up	Solyc03g122040
Solyc11g069460.1.1.3	1.48024	5.30121	7.65473	6.70122	3.63297e-06	6.84899	normal	Solyc11g069460
Solyc03g095300.2.1.3	1.5157	4.96641	7.65172	6.69859	3.65273e-06	6.84279	normal	Solyc03g095300
Solyc05g007490.2.1.7	2.23355	2.74019	7.65054	6.69756	3.65907e-06	6.84037	up	Solyc05g007490
Solyc03g093890.2.1.3	1.01713	1.88744	7.64625	6.69382	3.6884e-06	6.83155	normal	Solyc03g093890
Solyc01g098740.2.1.6	-3.67453	4.98413	-7.64535	6.69303	3.69275e-06	6.8297	down	Solyc01g098740
Solyc05g014280.2.1.3	-3.44756	5.42737	-7.64406	6.69191	3.69804e-06	6.82705	down	Solyc05g014280
Solyc03g117860.2.1.3	1.19783	7.52021	7.64389	6.69176	3.69804e-06	6.8267	normal	Solyc03g117860
Solyc03g115220.2.1.3	-2.22252	4.96246	-7.64369	6.69158	3.69804e-06	6.82629	down	Solyc03g115220
Solyc08g075420.2.1.7	1.94043	6.52344	7.64153	6.6897	3.71177e-06	6.82185	normal	Solyc08g075420
Solyc03g117310.1.1.1	-2.10488	4.27263	-7.63042	6.67999	3.7933e-06	6.79898	down	Solyc03g117310
Solyc02g078830.2.1.3	1.5921	2.97372	7.62959	6.67927	3.7972e-06	6.79729	normal	Solyc02g078830
Solyc06g082190.2.1.3	-3.73008	4.92357	-7.62479	6.67507	3.83163e-06	6.78741	down	Solyc06g082190
Solyc11g010500.1.1.1	1.28561	7.22901	7.62094	6.6717	3.85907e-06	6.77946	normal	Solyc11g010500
Solyc10g083110.1.1.2	1.72659	4.7181	7.61661	6.66792	3.89038e-06	6.77056	normal	Solyc10g083110
Solyc02g070230.1.1.6	1.82037	1.74902	7.61165	6.66358	3.92696e-06	6.76034	normal	Solyc02g070230
Solyc09g015000.2.1.2	-2.97886	5.21517	-7.61103	6.66304	3.92939e-06	6.75906	down	Solyc09g015000
Solyc04g082290.2.1.8	2.17581	3.45317	7.60985	6.662	3.93628e-06	6.75663	up	Solyc04g082290
Solyc02g072100.2.1.4	1.70322	2.70254	7.60855	6.66087	3.94411e-06	6.75395	normal	Solyc02g072100
Solyc04g081960.1.1.1	2.27179	3.35815	7.60559	6.65828	3.96521e-06	6.74785	up	Solyc04g081960
Solyc02g077640.1.1.1	0.803713	2.19094	7.59914	6.65263	4.01462e-06	6.73454	normal	Solyc02g077640
Solyc05g008440.1.1.1	1.27642	7.94368	7.59679	6.65057	4.03118e-06	6.72969	normal	Solyc05g008440
Solyc08g081850.1.1.1	-1.50503	2.41041	-7.59472	6.64876	4.04545e-06	6.72544	normal	Solyc08g081850
Solyc11g044530.1.1.6	3.30214	2.80533	7.59295	6.64721	4.0574e-06	6.72178	up	Solyc11g044530
Solyc06g068080.2.1.5	1.69115	3.38187	7.59165	6.64606	4.06553e-06	6.71909	normal	Solyc06g068080
Solyc04g063210.2.1.4	1.73705	2.36147	7.59033	6.64491	4.07383e-06	6.71636	normal	Solyc04g063210
Solyc05g005180.2.1.9	2.56956	2.98227	7.58307	6.63855	4.13041e-06	6.70139	up	Solyc05g005180
Solyc09g082810.2.1.2	1.04693	2.07431	7.58287	6.63837	4.13041e-06	6.70098	normal	Solyc09g082810
Solyc04g082020.2.1.5	-1.27882	7.10048	-7.58147	6.63715	4.1395e-06	6.69809	normal	Solyc04g082020
Solyc01g010200.2.1.2	1.95721	5.93057	7.57998	6.63584	4.14743e-06	6.69501	normal	Solyc01g010200
Solyc02g080370.2.1.9	1.07012	8.98642	7.57991	6.63577	4.14743e-06	6.69486	normal	Solyc02g080370
Solyc02g079990.2.1.7	2.21578	2.88204	7.57531	6.63175	4.18347e-06	6.68537	up	Solyc02g079990
Solyc07g017600.2.1.3	2.41158	4.54876	7.57354	6.63019	4.19588e-06	6.68171	up	Solyc07g017600
Solyc05g015520.2.1.2	-1.01645	8.59014	-7.57318	6.62987	4.1963e-06	6.68097	normal	Solyc05g015520
Solyc09g010430.1.1.1	-1.55119	7.32447	-7.57042	6.62745	4.21712e-06	6.67527	normal	Solyc09g010430
Solyc07g065920.2.1.4	2.37132	2.57791	7.56931	6.62648	4.22393e-06	6.67298	up	Solyc07g065920
Solyc01g080680.2.1.9	2.82861	2.90391	7.56888	6.6261	4.22504e-06	6.67208	up	Solyc01g080680
Solyc06g060400.2.1.4	1.19473	7.23195	7.56704	6.62449	4.23811e-06	6.66828	normal	Solyc06g060400
Solyc07g041730.2.1.7	1.37499	2.7204	7.56573	6.62334	4.24666e-06	6.66559	normal	Solyc07g041730
Solyc03g019800.2.1.2	2.20325	4.69336	7.56501	6.6227	4.25028e-06	6.66408	up	Solyc03g019800
Solyc02g071970.1.1.1	1.11821	1.86576	7.56441	6.62218	4.25277e-06	6.66285	normal	Solyc02g071970
Solyc02g093420.2.1.6	2.26398	2.33691	7.56145	6.61958	4.27567e-06	6.65672	up	Solyc02g093420
Solyc09g082990.2.1.7	1.42644	7.90446	7.55994	6.61825	4.28609e-06	6.6536	normal	Solyc09g082990
Solyc04g079710.2.1.3	1.08865	2.25534	7.55788	6.61645	4.30127e-06	6.64935	normal	Solyc04g079710
Solyc06g063230.2.1.7	1.90191	2.57083	7.55366	6.61274	4.33545e-06	6.64062	normal	Solyc06g063230
Solyc10g005340.2.1.5	1.32096	2.3868	7.55086	6.61029	4.35734e-06	6.63484	normal	Solyc10g005340
Solyc02g091890.1.1.1	1.69249	3.66548	7.54759	6.60741	4.38358e-06	6.62807	normal	Solyc02g091890
Solyc04g078520.2.1.7	1.79598	2.44232	7.54719	6.60706	4.38442e-06	6.62724	normal	Solyc04g078520
Solyc02g086810.1.1.1	1.36653	4.43292	7.54621	6.6062	4.39043e-06	6.62521	normal	Solyc02g086810
Solyc06g062760.2.1.3	1.1499	5.51878	7.54509	6.60522	4.39765e-06	6.6229	normal	Solyc06g062760
Solyc01g100400.2.1.2	1.19726	2.27444	7.54205	6.60254	4.42213e-06	6.61659	normal	Solyc01g100400
Solyc09g064660.2.1.4	1.54099	3.73516	7.54079	6.60143	4.43065e-06	6.61399	normal	Solyc09g064660
Solyc11g008780.1.1.9	3.01968	3.12468	7.53889	6.59977	4.44496e-06	6.61006	up	Solyc11g008780
Solyc02g081170.2.1.3	-1.20509	9.69767	-7.53852	6.59944	4.44561e-06	6.60929	normal	Solyc02g081170
Solyc08g078300.2.1.4	1.83519	2.45456	7.52684	6.58916	4.54921e-06	6.5851	normal	Solyc08g078300
Solyc02g079520.1.1.1	1.51606	2.33277	7.51986	6.58302	4.61116e-06	6.57064	normal	Solyc02g079520
Solyc04g048900.2.1.9	3.6355	4.70614	7.51228	6.57635	4.67969e-06	6.55493	up	Solyc04g048900
Solyc01g098390.2.1.2	1.27977	5.09168	7.49792	6.56369	4.8151e-06	6.52513	normal	Solyc01g098390
Solyc03g097270.2.1.4	1.4281	7.28846	7.49669	6.5626	4.82423e-06	6.52257	normal	Solyc03g097270
Solyc09g083050.2.1.2	1.42386	2.44657	7.49436	6.56055	4.84399e-06	6.51773	normal	Solyc09g083050
Solyc01g008680.2.1.5	-1.86871	4.61737	-7.49407	6.5603	4.84399e-06	6.51714	normal	Solyc01g008680
Solyc04g008310.1.1.1	1.1734	3.86535	7.49134	6.55789	4.86733e-06	6.51148	normal	Solyc04g008310
Solyc06g062840.2.1.2	1.61061	3.14069	7.4911	6.55768	4.86733e-06	6.51097	normal	Solyc06g062840
Solyc09g091250.2.1.2	1.24962	4.43817	7.4906	6.55724	4.86929e-06	6.50993	normal	Solyc09g091250
Solyc01g010490.2.1.2	-2.16156	4.5179	-7.49013	6.55683	4.87092e-06	6.50896	down	Solyc01g010490
Solyc12g011370.1.1.1	0.780784	2.35683	7.48939	6.55617	4.87467e-06	6.50741	normal	Solyc12g011370
Solyc11g012320.1.1.3	-0.801803	11.3873	-7.4891	6.55591	4.87467e-06	6.50681	normal	Solyc11g012320
Solyc07g061950.2.1.9	2.22954	4.44844	7.48885	6.5557	4.87467e-06	6.50631	up	Solyc07g061950
Solyc04g015400.2.1.3	-1.26466	4.44315	-7.4882	6.55512	4.87822e-06	6.50494	normal	Solyc04g015400
Solyc09g061390.1.1.1	1.16294	5.68039	7.48705	6.55411	4.8866e-06	6.50256	normal	Solyc09g061390
Solyc12g096030.1.1.1	1.76724	3.85337	7.48669	6.55379	4.88721e-06	6.50181	normal	Solyc12g096030
Solyc10g006130.1.1.1	1.71669	8.22567	7.48416	6.55156	4.90939e-06	6.49656	normal	Solyc10g006130
Solyc11g005190.1.1.1	-1.43453	2.9446	-7.4784	6.54647	4.96419e-06	6.48459	normal	Solyc11g005190
Solyc08g061560.2.1.9	2.40861	2.37734	7.47392	6.54251	5.00659e-06	6.47527	up	Solyc08g061560
Solyc07g066260.2.1.5	1.63548	4.08639	7.47245	6.54122	5.01854e-06	6.47221	normal	Solyc07g066260
Solyc01g111980.2.1.5	2.11667	3.18962	7.47187	6.5407	5.01941e-06	6.471	up	Solyc01g111980
Solyc01g097290.2.1.3	3.41382	2.86219	7.47176	6.54061	5.01941e-06	6.47079	up	Solyc01g097290
Solyc07g025520.2.1.7	1.31287	4.67387	7.46477	6.53444	5.0882e-06	6.45625	normal	Solyc07g025520
Solyc08g082620.2.1.8	2.36761	2.29768	7.4603	6.53049	5.13159e-06	6.44695	up	Solyc08g082620
Solyc07g065140.2.1.3	1.55841	5.72176	7.45974	6.52999	5.13434e-06	6.44578	normal	Solyc07g065140
Solyc02g093250.2.1.5	3.06783	3.48827	7.45892	6.52927	5.13982e-06	6.44408	up	Solyc02g093250
Solyc06g062910.2.1.1	1.55611	2.74044	7.45742	6.52794	5.14938e-06	6.44096	normal	Solyc06g062910
Solyc05g005810.2.1.7	1.60556	2.73854	7.45741	6.52793	5.14938e-06	6.44094	normal	Solyc05g005810
Solyc02g079220.2.1.4	1.32391	2.06502	7.45309	6.52412	5.19171e-06	6.43195	normal	Solyc02g079220
Solyc02g062800.2.1.2	1.19879	5.93446	7.45141	6.52263	5.20641e-06	6.42844	normal	Solyc02g062800
Solyc11g011380.1.1.9	-0.882766	11.3838	-7.45029	6.52164	5.21511e-06	6.42612	normal	Solyc11g011380
Solyc11g006910.1.1.1	-1.20824	2.72658	-7.44932	6.52078	5.22229e-06	6.4241	normal	Solyc11g006910
Solyc07g053980.2.1.2	1.52371	2.25565	7.44693	6.51866	5.24468e-06	6.41911	normal	Solyc07g053980
Solyc03g033510.2.1.2	1.06458	2.80197	7.44378	6.51587	5.27524e-06	6.41255	normal	Solyc03g033510
Solyc01g100580.2.1.2	1.57176	4.56011	7.44335	6.5155	5.27661e-06	6.41167	normal	Solyc01g100580
Solyc09g082720.2.1.7	-1.96522	6.40142	-7.44245	6.5147	5.28315e-06	6.40979	normal	Solyc09g082720
Solyc04g007950.2.1.2	2.56579	3.37936	7.44063	6.51309	5.29956e-06	6.406	up	Solyc04g007950
Solyc01g010180.2.1.2	1.47708	2.34794	7.4369	6.50979	5.33415e-06	6.39823	normal	Solyc01g010180
Solyc03g026010.1.1.1	1.51261	4.21397	7.43685	6.50975	5.33415e-06	6.39812	normal	Solyc03g026010
Solyc03g095200.1.1.1	0.778143	1.9629	7.43581	6.50883	5.34223e-06	6.39596	normal	Solyc03g095200
Solyc09g083100.1.1.1	-1.42506	4.28399	-7.42974	6.50345	5.40551e-06	6.38331	normal	Solyc09g083100
Solyc08g006900.2.1.3	2.71103	5.11209	7.42738	6.50136	5.42839e-06	6.37838	up	Solyc08g006900
Solyc06g076130.2.1.4	1.41945	2.24297	7.42493	6.49919	5.45152e-06	6.37327	normal	Solyc06g076130
Solyc10g085310.1.1.1	1.38792	3.93341	7.42471	6.49899	5.45152e-06	6.37281	normal	Solyc10g085310
Solyc01g111560.2.1.8	2.01735	5.56437	7.42425	6.49858	5.45338e-06	6.37185	up	Solyc01g111560
Solyc04g064900.1.1.1	2.36998	2.25721	7.42093	6.49564	5.48717e-06	6.36492	up	Solyc04g064900
Solyc02g088740.1.1.1	1.59365	3.90597	7.41952	6.4944	5.49966e-06	6.36198	normal	Solyc02g088740
Solyc12g040460.1.1.2	1.323	2.1859	7.41919	6.49411	5.50003e-06	6.3613	normal	Solyc12g040460
Solyc04g080520.1.1.1	1.31299	2.92843	7.41236	6.48805	5.57394e-06	6.34705	normal	Solyc04g080520
Solyc01g080340.2.1.1	0.950417	4.61452	7.40644	6.4828	5.6384e-06	6.33468	normal	Solyc01g080340
Solyc06g082610.2.1.2	2.18332	3.85637	7.40376	6.48042	5.66596e-06	6.32909	up	Solyc06g082610
Solyc06g072700.2.1.5	1.98879	3.15871	7.40121	6.47816	5.69212e-06	6.32377	normal	Solyc06g072700
Solyc02g081400.2.1.6	-0.96833	6.47678	-7.39843	6.47569	5.7212e-06	6.31795	normal	Solyc02g081400
Solyc09g091980.2.1.5	1.03108	8.03862	7.39282	6.47071	5.78369e-06	6.30624	normal	Solyc09g091980
Solyc02g079190.2.1.4	2.16276	4.78092	7.39098	6.46908	5.80207e-06	6.30239	up	Solyc02g079190
Solyc02g084900.2.1.2	1.47392	2.61306	7.38965	6.4679	5.81436e-06	6.29962	normal	Solyc02g084900
Solyc08g006640.2.1.9	2.32288	4.05069	7.38936	6.46764	5.81439e-06	6.299	up	Solyc08g006640
Solyc12g006630.1.1.1	0.988467	1.81161	7.38823	6.46664	5.82441e-06	6.29664	normal	Solyc12g006630
Solyc11g066840.1.1.7	0.949244	10.3158	7.38372	6.46263	5.87488e-06	6.28721	normal	Solyc11g066840
Solyc10g081010.1.1.6	3.89716	3.60515	7.38104	6.46025	5.9036e-06	6.28162	up	Solyc10g081010
Solyc07g005050.2.1.3	1.82897	3.58755	7.38003	6.45936	5.91229e-06	6.27951	normal	Solyc07g005050
Solyc11g069600.1.1.2	1.22914	5.65715	7.37767	6.45725	5.93749e-06	6.27456	normal	Solyc11g069600
Solyc08g082060.2.1.3	0.90551	2.28729	7.37674	6.45643	5.94521e-06	6.27262	normal	Solyc08g082060
Solyc11g069810.1.1.9	1.80918	2.67306	7.37628	6.45602	5.94646e-06	6.27165	normal	Solyc11g069810
Solyc12g007200.1.1.2	0.873732	7.35508	7.37606	6.45583	5.94646e-06	6.2712	normal	Solyc12g007200
Solyc10g011750.2.1.1	0.735563	1.98374	7.37538	6.45522	5.95124e-06	6.26977	normal	Solyc10g011750
Solyc01g079360.2.1.3	1.0374	3.57287	7.37474	6.45466	5.95545e-06	6.26844	normal	Solyc01g079360
Solyc06g061200.1.1.1	1.92385	3.18023	7.37307	6.45317	5.97232e-06	6.26495	normal	Solyc06g061200
Solyc11g065940.1.1.4	1.61399	4.41667	7.36839	6.44901	6.02633e-06	6.25515	normal	Solyc11g065940
Solyc04g005630.2.1.2	-1.43912	5.60295	-7.36469	6.44572	6.06856e-06	6.2474	normal	Solyc04g005630
Solyc04g045600.2.1.9	2.60853	3.51624	7.35937	6.44099	6.1314e-06	6.23627	up	Solyc04g045600
Solyc04g063230.2.1.8	2.6703	5.84936	7.35786	6.43964	6.1468e-06	6.2331	up	Solyc04g063230
Solyc10g007310.1.1.1	-1.02067	9.08129	-7.35285	6.43519	6.20658e-06	6.22261	normal	Solyc10g007310
Solyc10g018300.1.1.7	1.70402	4.19978	7.35163	6.4341	6.21815e-06	6.22006	normal	Solyc10g018300
Solyc04g007180.1.1.1	1.65156	4.99226	7.35137	6.43387	6.21815e-06	6.2195	normal	Solyc04g007180
Solyc01g091220.2.1.5	1.33726	4.27006	7.34751	6.43043	6.26387e-06	6.21142	normal	Solyc01g091220
Solyc01g099470.2.1.2	0.906627	1.95981	7.33899	6.42285	6.37046e-06	6.19357	normal	Solyc01g099470
Solyc01g079320.2.1.3	2.19592	2.93309	7.33581	6.42001	6.40844e-06	6.18689	up	Solyc01g079320
Solyc00g007150.2.1.1	1.803	2.53788	7.33379	6.41821	6.43135e-06	6.18264	normal	Solyc00g007150
Solyc09g072590.2.1.3	-1.83401	4.03341	-7.32941	6.41431	6.48554e-06	6.17347	normal	Solyc09g072590
Solyc01g010580.2.1.3	1.32692	7.06775	7.32878	6.41374	6.49014e-06	6.17215	normal	Solyc01g010580
Solyc02g079390.2.1.5	1.45605	2.2415	7.32678	6.41196	6.51103e-06	6.16794	normal	Solyc02g079390
Solyc05g010700.1.1.1	4.09897	2.98272	7.32665	6.41184	6.51103e-06	6.16767	up	Solyc05g010700
Solyc01g067740.2.1.8	-1.25172	8.50191	-7.32558	6.41089	6.52151e-06	6.16542	normal	Solyc01g067740
Solyc03g123700.2.1.7	1.62127	2.46809	7.32485	6.41024	6.52475e-06	6.1639	normal	Solyc03g123700
Solyc09g072900.2.1.7	1.76152	3.28588	7.32477	6.41017	6.52475e-06	6.16372	normal	Solyc09g072900
Solyc07g053140.2.1.2	1.4939	4.69379	7.32206	6.40775	6.55724e-06	6.15805	normal	Solyc07g053140
Solyc02g091700.2.1.2	-1.74318	6.8266	-7.3195	6.40547	6.58804e-06	6.15266	normal	Solyc02g091700
Solyc09g075860.2.1.9	3.2189	4.79302	7.31871	6.40476	6.59486e-06	6.15101	up	Solyc09g075860
Solyc05g047580.2.1.9	2.39877	2.47491	7.31767	6.40384	6.60441e-06	6.14882	up	Solyc05g047580
Solyc02g083310.2.1.9	3.93054	3.70403	7.31744	6.40363	6.60441e-06	6.14834	up	Solyc02g083310
Solyc03g026050.2.1.4	2.24532	3.88251	7.31701	6.40325	6.60638e-06	6.14744	up	Solyc03g026050
Solyc10g081330.1.1.1	0.985517	6.62736	7.31628	6.40259	6.60907e-06	6.1459	normal	Solyc10g081330
Solyc06g065670.2.1.9	3.4334	3.53077	7.31625	6.40257	6.60907e-06	6.14583	up	Solyc06g065670
Solyc04g054490.2.1.9	2.42762	3.76345	7.31409	6.40064	6.63456e-06	6.14131	up	Solyc04g054490
Solyc10g006240.2.1.7	1.41053	6.61856	7.31372	6.40031	6.63574e-06	6.14053	normal	Solyc10g006240
Solyc02g063130.2.1.9	0.796857	9.8196	7.31344	6.40006	6.63578e-06	6.13993	normal	Solyc02g063130
Solyc02g067530.2.1.8	1.99151	3.18336	7.31224	6.39899	6.64827e-06	6.13742	normal	Solyc02g067530
Solyc02g092150.2.1.9	-2.34061	4.67223	-7.31181	6.3986	6.65032e-06	6.13651	down	Solyc02g092150
Solyc05g025810.2.1.6	2.08278	2.79943	7.31075	6.39766	6.66095e-06	6.13429	up	Solyc05g025810
Solyc03g083300.2.1.3	1.02242	6.83761	7.30766	6.3949	6.69949e-06	6.1278	normal	Solyc03g083300
Solyc04g077780.2.1.5	2.05517	6.66389	7.30671	6.39406	6.70866e-06	6.12581	up	Solyc04g077780
Solyc05g056060.2.1.4	1.4048	5.47836	7.30498	6.39251	6.7284e-06	6.12216	normal	Solyc05g056060
Solyc06g066430.2.1.3	1.30806	6.71916	7.30472	6.39228	6.7284e-06	6.12162	normal	Solyc06g066430
Solyc01g111180.2.1.2	1.37018	2.58648	7.30209	6.38993	6.76092e-06	6.11611	normal	Solyc01g111180
Solyc04g015190.2.1.2	1.23397	3.83029	7.30038	6.3884	6.78089e-06	6.1125	normal	Solyc04g015190
Solyc07g066190.1.1.1	1.09565	2.91453	7.29969	6.38779	6.78655e-06	6.11106	normal	Solyc07g066190
Solyc08g079870.1.1.1	3.75695	4.06712	7.29909	6.38725	6.79108e-06	6.10979	up	Solyc08g079870
Solyc10g083720.1.1.9	-1.74	8.72155	-7.2985	6.38672	6.79542e-06	6.10855	normal	Solyc10g083720
Solyc07g008900.2.1.9	1.71501	8.41811	7.29792	6.38621	6.79952e-06	6.10734	normal	Solyc07g008900
Solyc08g062870.1.1.1	2.3444	3.22989	7.29646	6.3849	6.81613e-06	6.10426	up	Solyc08g062870
Solyc01g106810.2.1.4	1.48104	3.1006	7.29526	6.38383	6.829e-06	6.10174	normal	Solyc01g106810
Solyc11g020330.1.1.1	-2.78578	6.41535	-7.29456	6.3832	6.83494e-06	6.10027	down	Solyc11g020330
Solyc06g066030.2.1.9	1.61181	5.81166	7.29419	6.38287	6.83619e-06	6.09949	normal	Solyc06g066030
Solyc09g011240.2.1.7	1.84705	4.79816	7.29376	6.38248	6.83839e-06	6.09858	normal	Solyc09g011240
Solyc12g011310.1.1.2	-2.3016	7.67208	-7.29029	6.37939	6.88338e-06	6.09129	down	Solyc12g011310
Solyc06g049030.2.1.1	1.7988	2.90815	7.28399	6.37375	6.96924e-06	6.07803	normal	Solyc06g049030
Solyc06g083310.2.1.3	1.73691	6.54377	7.28226	6.37221	6.99012e-06	6.07439	normal	Solyc06g083310
Solyc01g088530.2.1.1	1.06516	3.19535	7.28114	6.37121	7.00218e-06	6.07204	normal	Solyc01g088530
Solyc10g007290.2.1.9	2.51152	3.88415	7.27894	6.36924	7.02994e-06	6.06741	up	Solyc10g007290
Solyc07g006480.2.1.2	1.70189	2.52792	7.27725	6.36772	7.05051e-06	6.06384	normal	Solyc07g006480
Solyc02g082670.2.1.3	-2.0678	6.11097	-7.27552	6.36618	7.07161e-06	6.0602	down	Solyc02g082670
Solyc11g064750.1.1.1	0.939479	1.83072	7.27097	6.36211	7.13408e-06	6.05063	normal	Solyc11g064750
Solyc01g109070.2.1.1	1.20727	4.61438	7.26996	6.36121	7.14485e-06	6.0485	normal	Solyc01g109070
Solyc02g077240.2.1.7	-1.24688	9.43941	-7.26856	6.35995	7.16146e-06	6.04555	normal	Solyc02g077240
Solyc02g072180.2.1.2	2.01225	4.87601	7.2659	6.35757	7.19665e-06	6.03996	up	Solyc02g072180
Solyc01g080590.2.1.2	-1.1115	8.78415	-7.26526	6.357	7.20209e-06	6.0386	normal	Solyc01g080590
Solyc01g098570.2.1.2	-2.50966	5.30306	-7.26456	6.35638	7.20475e-06	6.03713	down	Solyc01g098570
Solyc03g043850.2.1.4	-1.76471	9.45294	-7.26453	6.35634	7.20475e-06	6.03706	normal	Solyc03g043850
Solyc05g055430.2.1.6	3.00768	3.46343	7.2601	6.35238	7.2667e-06	6.02773	up	Solyc05g055430
Solyc11g072040.1.1.3	2.82234	3.2313	7.25843	6.35088	7.28758e-06	6.02421	up	Solyc11g072040
Solyc08g005980.2.1.2	1.38717	3.4509	7.25668	6.34932	7.3098e-06	6.02052	normal	Solyc08g005980
Solyc07g005720.2.1.2	1.36834	2.98849	7.25327	6.34626	7.35604e-06	6.01334	normal	Solyc07g005720
Solyc06g051020.2.1.2	-1.1933	7.79783	-7.25286	6.34589	7.35604e-06	6.01247	normal	Solyc06g051020
Solyc06g011400.2.1.4	-1.65889	5.3388	-7.2528	6.34584	7.35604e-06	6.01233	normal	Solyc06g011400
Solyc01g090440.2.1.1	0.690163	1.92601	7.24734	6.34095	7.43509e-06	6.00083	normal	Solyc01g090440
Solyc05g012020.2.1.6	-2.77101	4.12833	-7.24699	6.34063	7.43632e-06	6.00008	down	Solyc05g012020
Solyc02g093270.2.1.5	2.18234	3.28458	7.24469	6.33857	7.46514e-06	5.99524	up	Solyc02g093270
Solyc04g071940.2.1.2	-1.12671	6.71215	-7.24456	6.33846	7.46514e-06	5.99497	normal	Solyc04g071940
Solyc08g006330.2.1.1	-0.801708	2.28544	-7.2403	6.33464	7.52681e-06	5.98599	normal	Solyc08g006330
Solyc02g089850.2.1.2	1.21198	3.07183	7.23853	6.33305	7.55013e-06	5.98225	normal	Solyc02g089850
Solyc08g077880.2.1.3	1.67216	6.01026	7.23658	6.3313	7.57632e-06	5.97813	normal	Solyc08g077880
Solyc02g083810.2.1.9	1.1977	7.38033	7.23585	6.33065	7.58344e-06	5.97659	normal	Solyc02g083810
Solyc09g010360.2.1.7	2.00505	2.50348	7.23532	6.33017	7.58752e-06	5.97546	up	Solyc09g010360
Solyc04g056580.2.1.4	1.84671	4.40052	7.23141	6.32666	7.64475e-06	5.96721	normal	Solyc04g056580
Solyc03g116730.2.1.5	2.45404	2.11122	7.22954	6.32499	7.66988e-06	5.96328	up	Solyc03g116730
Solyc09g075950.1.1.1	-1.7577	7.31482	-7.22897	6.32447	7.67474e-06	5.96206	normal	Solyc09g075950
Solyc01g108180.2.1.1	2.09254	4.25248	7.22857	6.32411	7.67671e-06	5.96122	up	Solyc01g108180
Solyc01g067890.2.1.9	-1.52822	9.32082	-7.22398	6.32	7.74542e-06	5.95154	normal	Solyc01g067890
Solyc04g026100.1.1.1	1.19261	6.55307	7.21988	6.31631	7.80706e-06	5.94286	normal	Solyc04g026100
Solyc03g123710.2.1.2	-1.44377	6.50612	-7.21366	6.31073	7.90362e-06	5.92973	normal	Solyc03g123710
Solyc07g043250.1.1.1	1.71756	6.62982	7.21271	6.30987	7.91476e-06	5.92771	normal	Solyc07g043250
Solyc07g041310.2.1.6	1.34452	6.59671	7.21185	6.3091	7.92162e-06	5.92589	normal	Solyc07g041310
Solyc09g010110.2.1.8	-1.61985	6.98375	-7.21175	6.30901	7.92162e-06	5.92568	normal	Solyc09g010110
Solyc01g007370.2.1.1	0.775464	1.9268	7.21106	6.30839	7.92843e-06	5.92423	normal	Solyc01g007370
Solyc07g065860.2.1.2	-2.56935	5.6849	-7.21037	6.30777	7.93526e-06	5.92277	down	Solyc07g065860
Solyc12g010850.1.1.3	1.41919	4.51988	7.20896	6.3065	7.95404e-06	5.91978	normal	Solyc12g010850
Solyc01g016470.2.1.3	1.31805	3.51552	7.20816	6.30579	7.96266e-06	5.91811	normal	Solyc01g016470
Solyc06g009170.2.1.4	2.20935	3.16522	7.20302	6.30117	8.04341e-06	5.90722	up	Solyc06g009170
Solyc11g005670.1.1.1	0.804242	10.3018	7.2015	6.2998	8.06416e-06	5.90402	normal	Solyc11g005670
Solyc06g068720.2.1.4	1.95837	3.13784	7.1998	6.29827	8.0881e-06	5.90042	normal	Solyc06g068720
Solyc09g007750.2.1.2	1.08236	2.25953	7.19468	6.29367	8.16972e-06	5.88959	normal	Solyc09g007750
Solyc07g006960.2.1.3	1.44258	2.54066	7.1919	6.29117	8.20844e-06	5.8837	normal	Solyc07g006960
Solyc04g076050.2.1.6	-1.01515	8.23516	-7.19186	6.29113	8.20844e-06	5.88361	normal	Solyc04g076050
Solyc06g076240.1.1.1	1.45155	2.09097	7.19111	6.29046	8.21649e-06	5.88204	normal	Solyc06g076240
Solyc02g092130.2.1.2	-0.871901	5.54525	-7.19026	6.28969	8.22646e-06	5.88023	normal	Solyc02g092130
Solyc02g031750.2.1.3	0.8162	1.87498	7.18897	6.28853	8.24384e-06	5.87751	normal	Solyc02g031750
Solyc03g117300.2.1.3	2.45187	2.68695	7.18701	6.28678	8.27269e-06	5.87337	up	Solyc03g117300
Solyc02g072300.2.1.4	1.04113	8.14919	7.18652	6.28633	8.27649e-06	5.87233	normal	Solyc02g072300
Solyc02g094000.1.1.1	3.02164	6.40133	7.18174	6.28203	8.3543e-06	5.8622	up	Solyc02g094000
Solyc01g090180.2.1.1	1.36124	2.87996	7.1804	6.28082	8.37286e-06	5.85936	normal	Solyc01g090180
Solyc09g008200.2.1.5	-1.28982	8.03513	-7.17808	6.27874	8.40848e-06	5.85446	normal	Solyc09g008200
Solyc02g084290.1.1.2	2.07397	2.7938	7.1757	6.27659	8.44513e-06	5.8494	up	Solyc02g084290
Solyc06g061020.2.1.4	-1.7528	5.31912	-7.17521	6.27615	8.44513e-06	5.84838	normal	Solyc06g061020
Solyc12g009070.1.1.1	2.14119	5.53856	7.17518	6.27613	8.44513e-06	5.84831	up	Solyc12g009070
Solyc04g014600.2.1.4	-0.980635	10.2694	-7.17446	6.27548	8.45303e-06	5.84679	normal	Solyc04g014600
Solyc12g014630.1.1.1	4.43973	4.81935	7.17302	6.27418	8.47367e-06	5.84373	up	Solyc12g014630
Solyc11g010270.1.1.3	1.41383	5.92788	7.17153	6.27283	8.49526e-06	5.84056	normal	Solyc11g010270
Solyc02g094320.2.1.9	1.50725	6.68349	7.17106	6.27241	8.49885e-06	5.83957	normal	Solyc02g094320
Solyc03g093560.1.1.1	2.24038	6.13036	7.17038	6.2718	8.50612e-06	5.83813	up	Solyc03g093560
Solyc03g083210.2.1.7	1.91502	5.85341	7.16962	6.27111	8.51484e-06	5.83652	normal	Solyc03g083210
Solyc10g084890.1.1.4	-2.92474	4.30459	-7.16684	6.26861	8.55622e-06	5.83063	down	Solyc10g084890
Solyc08g082090.1.1.1	2.65878	7.26692	7.16675	6.26853	8.55622e-06	5.83043	up	Solyc08g082090
Solyc02g083360.1.1.1	1.14891	3.59943	7.16283	6.265	8.62129e-06	5.82213	normal	Solyc02g083360
Solyc11g010560.1.1.9	1.76268	6.83533	7.15656	6.25934	8.72942e-06	5.80883	normal	Solyc11g010560
Solyc01g099100.2.1.9	-1.72781	8.69604	-7.14779	6.25143	8.88494e-06	5.79022	normal	Solyc01g099100
Solyc06g007220.2.1.2	1.51193	4.64675	7.1428	6.24694	8.97242e-06	5.77965	normal	Solyc06g007220
Solyc07g049690.2.1.2	-1.82283	6.45474	-7.13978	6.24421	9.02406e-06	5.77322	normal	Solyc07g049690
Solyc06g072740.1.1.1	0.881929	2.84256	7.13926	6.24374	9.02885e-06	5.77212	normal	Solyc06g072740
Solyc03g118970.2.1.8	2.05488	2.55605	7.13719	6.24187	9.06274e-06	5.76773	up	Solyc03g118970
Solyc02g093730.2.1.4	1.16375	5.61687	7.1324	6.23755	9.14839e-06	5.75756	normal	Solyc02g093730
Solyc11g012790.1.1.9	2.56118	5.08197	7.1283	6.23385	9.22162e-06	5.74885	up	Solyc11g012790
Solyc03g063650.1.1.1	1.25818	2.89397	7.12786	6.23345	9.22504e-06	5.74791	normal	Solyc03g063650
Solyc06g008050.2.1.3	-3.10203	4.21711	-7.1268	6.23249	9.24033e-06	5.74566	down	Solyc06g008050
Solyc02g021220.1.1.1	-1.8449	5.87373	-7.12643	6.23216	9.24234e-06	5.74487	normal	Solyc02g021220
Solyc12g010540.1.1.1	1.63515	5.49967	7.12569	6.23149	9.25149e-06	5.7433	normal	Solyc12g010540
Solyc12g087980.1.1.2	2.15031	3.10409	7.12215	6.22829	9.31476e-06	5.73578	up	Solyc12g087980
Solyc02g088470.1.1.1	1.01668	2.89588	7.11597	6.2227	9.43022e-06	5.72264	normal	Solyc02g088470
Solyc12g006690.1.1.2	1.40996	2.15586	7.1143	6.2212	9.45775e-06	5.7191	normal	Solyc12g006690
Solyc02g070890.2.1.2	-1.85034	3.15488	-7.11276	6.2198	9.4798e-06	5.71581	normal	Solyc02g070890
Solyc10g081160.1.1.6	1.1426	7.29605	7.11241	6.21949	9.4798e-06	5.71508	normal	Solyc10g081160
Solyc03g120170.1.1.1	1.14633	2.24526	7.1124	6.21947	9.4798e-06	5.71504	normal	Solyc03g120170
Solyc06g035580.2.1.5	2.40969	2.76304	7.1079	6.21541	9.56364e-06	5.70549	up	Solyc06g035580
Solyc07g006220.1.1.1	1.39804	9.43814	7.10715	6.21473	9.57348e-06	5.70388	normal	Solyc07g006220
Solyc07g008150.2.1.3	1.63523	6.7872	7.10561	6.21334	9.59887e-06	5.70062	normal	Solyc07g008150
Solyc06g009970.2.1.3	0.892583	8.28124	7.10366	6.21158	9.63268e-06	5.69647	normal	Solyc06g009970
Solyc08g015960.2.1.3	2.1114	4.00313	7.1032	6.21116	9.63678e-06	5.69548	up	Solyc08g015960
Solyc09g090510.2.1.9	3.65114	3.77598	7.1	6.20826	9.69593e-06	5.68867	up	Solyc09g090510
Solyc01g091420.1.1.2	-1.7916	3.28927	-7.092	6.20102	9.85364e-06	5.67163	normal	Solyc01g091420
Solyc02g089020.1.1.1	1.78613	3.53605	7.09106	6.20017	9.86749e-06	5.66964	normal	Solyc02g089020
Solyc11g066360.1.1.2	-1.34518	8.22625	-7.08997	6.19918	9.88462e-06	5.66731	normal	Solyc11g066360
Solyc10g074610.1.1.1	1.13641	3.87977	7.08903	6.19834	9.8985e-06	5.66532	normal	Solyc10g074610
Solyc12g056760.1.1.2	2.17597	3.70048	7.08508	6.19475	9.97504e-06	5.6569	up	Solyc12g056760
Solyc01g105890.2.1.8	2.08605	2.47909	7.0831	6.19296	1.00109e-05	5.65268	up	Solyc01g105890
Solyc00g007110.2.1.2	1.41206	4.04455	7.07936	6.18958	1.00837e-05	5.64472	normal	Solyc00g007110
Solyc06g060870.1.1.1	1.10805	2.52611	7.07882	6.18908	1.00897e-05	5.64356	normal	Solyc06g060870
Solyc01g098110.2.1.9	-2.8136	5.72847	-7.0759	6.18644	1.01459e-05	5.63733	down	Solyc01g098110
Solyc12g095960.1.1.5	0.858356	10.1524	7.07499	6.18561	1.01561e-05	5.6354	normal	Solyc12g095960
Solyc04g076040.2.1.6	2.10462	6.63445	7.07489	6.18553	1.01561e-05	5.6352	up	Solyc04g076040
Solyc08g081370.1.1.1	1.03715	2.83166	7.07318	6.18398	1.01869e-05	5.63155	normal	Solyc08g081370
Solyc09g074930.2.1.4	1.51877	5.02069	7.06853	6.17976	1.02808e-05	5.62163	normal	Solyc09g074930
Solyc10g086760.1.1.3	2.113	3.63074	7.06777	6.17907	1.02916e-05	5.62001	up	Solyc10g086760
Solyc08g005000.2.1.5	1.90005	2.76592	7.06599	6.17745	1.03243e-05	5.61621	normal	Solyc08g005000
Solyc04g012160.2.1.9	-2.35162	7.91129	-7.06236	6.17416	1.03973e-05	5.60847	down	Solyc04g012160
Solyc10g052880.1.1.1	1.17145	6.42081	7.06068	6.17264	1.04279e-05	5.60488	normal	Solyc10g052880
Solyc08g008230.2.1.2	1.30884	5.73832	7.06043	6.17242	1.04279e-05	5.60436	normal	Solyc08g008230
Solyc03g026110.2.1.4	1.4688	5.06039	7.05223	6.16497	1.06024e-05	5.58686	normal	Solyc03g026110
Solyc08g078100.1.1.1	0.936779	2.24442	7.05187	6.16465	1.06047e-05	5.58609	normal	Solyc08g078100
Solyc02g089770.2.1.5	-1.84052	7.43045	-7.0466	6.15986	1.07164e-05	5.57483	normal	Solyc02g089770
Solyc03g111700.2.1.7	1.98507	4.66056	7.04589	6.15922	1.0722e-05	5.57332	normal	Solyc03g111700
Solyc06g069470.2.1.8	1.43624	5.78289	7.04583	6.15916	1.0722e-05	5.57319	normal	Solyc06g069470
Solyc08g067100.2.1.2	1.42659	6.95133	7.04348	6.15703	1.07691e-05	5.56817	normal	Solyc08g067100
Solyc10g085350.1.1.2	0.837055	1.89953	7.0406	6.15442	1.08282e-05	5.56203	normal	Solyc10g085350
Solyc03g116320.2.1.2	1.1066	2.45147	7.03504	6.14936	1.09492e-05	5.55013	normal	Solyc03g116320
Solyc07g066570.2.1.2	1.31844	3.7649	7.03397	6.14839	1.09667e-05	5.54786	normal	Solyc07g066570
Solyc06g069640.2.1.2	1.75222	3.22477	7.03376	6.1482	1.09667e-05	5.5474	normal	Solyc06g069640
Solyc02g078020.2.1.5	-1.85764	5.03094	-7.02933	6.14417	1.10628e-05	5.53794	normal	Solyc02g078020
Solyc09g011770.2.1.2	2.41197	3.44246	7.02743	6.14244	1.1101e-05	5.53387	up	Solyc09g011770
Solyc03g097640.2.1.2	1.87697	3.6982	7.02614	6.14127	1.11252e-05	5.53111	normal	Solyc03g097640
Solyc03g111290.1.1.1	1.13975	2.3115	7.0254	6.1406	1.11363e-05	5.52954	normal	Solyc03g111290
Solyc03g118910.1.1.1	0.682164	7.64907	7.02068	6.1363	1.1241e-05	5.51944	normal	Solyc03g118910
Solyc07g039370.1.1.1	1.04882	2.74721	7.01939	6.13513	1.12653e-05	5.51668	normal	Solyc07g039370
Solyc07g051840.2.1.5	-1.10125	7.67615	-7.01571	6.13178	1.13408e-05	5.50881	normal	Solyc07g051840
Solyc07g006490.2.1.5	-1.26282	2.57131	-7.01569	6.13177	1.13408e-05	5.50877	normal	Solyc07g006490
Solyc01g006090.2.1.2	1.22532	2.8123	7.01489	6.13104	1.13538e-05	5.50706	normal	Solyc01g006090
Solyc11g012280.1.1.3	1.49454	7.3619	7.01247	6.12884	1.14053e-05	5.50189	normal	Solyc11g012280
Solyc08g082080.2.1.7	-1.57047	6.39352	-7.01137	6.12784	1.14256e-05	5.49953	normal	Solyc08g082080
Solyc10g081850.1.1.2	1.77983	3.0342	7.01049	6.12703	1.14407e-05	5.49764	normal	Solyc10g081850
Solyc01g094950.2.1.3	0.701039	9.71421	7.00623	6.12316	1.15371e-05	5.48852	normal	Solyc01g094950
Solyc03g044720.1.1.1	1.27351	4.42634	7.00177	6.1191	1.16392e-05	5.47897	normal	Solyc03g044720
Solyc12g007050.1.1.1	2.5808	5.07617	6.99753	6.11524	1.17368e-05	5.46991	up	Solyc12g007050
Solyc06g075180.1.1.1	2.23595	7.4167	6.9939	6.11193	1.18203e-05	5.46212	up	Solyc06g075180
Solyc10g075040.1.1.5	3.02929	5.51487	6.99077	6.10908	1.18918e-05	5.45542	up	Solyc10g075040
Solyc08g007820.1.1.1	1.46768	3.85144	6.98745	6.10605	1.19687e-05	5.4483	normal	Solyc08g007820
Solyc09g014170.2.1.3	1.25661	4.49397	6.98171	6.10083	1.21071e-05	5.43601	normal	Solyc09g014170
Solyc06g073190.2.1.4	1.13245	9.46197	6.97995	6.09922	1.21454e-05	5.43224	normal	Solyc06g073190
Solyc03g095610.2.1.3	1.30389	2.46683	6.97851	6.09791	1.21759e-05	5.42914	normal	Solyc03g095610
Solyc09g059430.2.1.4	2.3231	2.97627	6.97757	6.09705	1.21934e-05	5.42714	up	Solyc09g059430
Solyc03g034090.2.1.3	2.18955	3.54571	6.97226	6.09221	1.23236e-05	5.41575	up	Solyc03g034090
Solyc03g019670.2.1.4	3.22764	3.2977	6.96811	6.08842	1.2425e-05	5.40683	up	Solyc03g019670
Solyc01g066720.2.1.3	-1.29208	7.72017	-6.96658	6.08703	1.24583e-05	5.40356	normal	Solyc01g066720
Solyc05g008370.1.1.1	1.43558	2.88808	6.96624	6.08671	1.24607e-05	5.40282	normal	Solyc05g008370
Solyc01g107290.2.1.4	1.7449	4.39399	6.96562	6.08615	1.24704e-05	5.40149	normal	Solyc01g107290
Solyc01g104190.2.1.1	1.20941	3.86361	6.96139	6.08228	1.25751e-05	5.39241	normal	Solyc01g104190
Solyc08g081310.2.1.7	2.09427	3.92185	6.96082	6.08177	1.25834e-05	5.3912	up	Solyc08g081310
Solyc06g074260.2.1.4	2.31329	7.52887	6.96057	6.08153	1.25835e-05	5.39065	up	Solyc06g074260
Solyc05g009050.2.1.4	1.33468	2.0555	6.95963	6.08068	1.26016e-05	5.38864	normal	Solyc05g009050
Solyc01g066940.2.1.5	1.54495	6.40578	6.95752	6.07875	1.2651e-05	5.38411	normal	Solyc01g066940
Solyc02g093100.2.1.2	2.1802	2.75603	6.95688	6.07817	1.26613e-05	5.38274	up	Solyc02g093100
Solyc10g055810.1.1.3	-3.45646	5.11509	-6.95527	6.07669	1.2692e-05	5.37927	down	Solyc10g055810
Solyc05g007480.1.1.1	1.16422	2.52358	6.95523	6.07666	1.2692e-05	5.37919	normal	Solyc05g007480
Solyc10g084000.1.1.4	1.58349	2.91214	6.95461	6.07609	1.27019e-05	5.37786	normal	Solyc10g084000
Solyc04g007020.2.1.6	1.15763	7.34828	6.95134	6.0731	1.27829e-05	5.37083	normal	Solyc04g007020
Solyc04g076740.2.1.2	1.08117	4.31515	6.9463	6.0685	1.29122e-05	5.36002	normal	Solyc04g076740
Solyc06g066380.1.1.1	1.50008	3.06122	6.94371	6.06613	1.2976e-05	5.35444	normal	Solyc06g066380
Solyc05g053300.2.1.2	-0.873668	7.56491	-6.94279	6.06529	1.29944e-05	5.35246	normal	Solyc05g053300
Solyc01g104620.2.1.2	-1.4698	6.10551	-6.94113	6.06378	1.3033e-05	5.3489	normal	Solyc01g104620
Solyc02g080590.2.1.6	-1.28804	8.4778	-6.93913	6.06195	1.30809e-05	5.34462	normal	Solyc02g080590
Solyc06g051660.1.1.1	0.94127	8.43701	6.93861	6.06148	1.30884e-05	5.3435	normal	Solyc06g051660
Solyc07g064820.1.1.1	1.34792	2.40394	6.93695	6.05995	1.31264e-05	5.33991	normal	Solyc07g064820
Solyc01g097970.2.1.3	1.73334	3.39647	6.93674	6.05976	1.31264e-05	5.33947	normal	Solyc01g097970
Solyc02g090990.1.1.1	0.736222	2.26903	6.93065	6.05419	1.32888e-05	5.32637	normal	Solyc02g090990
Solyc07g043120.1.1.1	-1.11959	6.39531	-6.93028	6.05386	1.32922e-05	5.32558	normal	Solyc07g043120
Solyc06g065240.2.1.3	0.983947	5.65978	6.92987	6.05349	1.32966e-05	5.32471	normal	Solyc06g065240
Solyc11g011080.1.1.6	1.89782	4.54914	6.92961	6.05324	1.32971e-05	5.32414	normal	Solyc11g011080
Solyc07g053640.1.1.1	-2.83622	6.62809	-6.92936	6.05302	1.32971e-05	5.3236	down	Solyc07g053640
Solyc02g084770.2.1.7	3.65904	4.09187	6.92783	6.05162	1.3333e-05	5.32031	up	Solyc02g084770
Solyc05g051700.2.1.3	-1.28875	6.49542	-6.92604	6.04998	1.33764e-05	5.31646	normal	Solyc05g051700
Solyc01g096090.2.1.4	-1.38159	3.91394	-6.92504	6.04906	1.33976e-05	5.31431	normal	Solyc01g096090
Solyc06g076050.2.1.8	1.64554	6.94484	6.92443	6.04851	1.34078e-05	5.313	normal	Solyc06g076050
Solyc06g075010.2.1.8	1.40804	3.43619	6.92385	6.04797	1.34147e-05	5.31175	normal	Solyc06g075010
Solyc10g081050.1.1.1	1.02152	5.22032	6.92369	6.04783	1.34147e-05	5.31142	normal	Solyc10g081050
Solyc07g062390.2.1.4	0.954804	2.35849	6.9181	6.04272	1.35655e-05	5.29939	normal	Solyc07g062390
Solyc09g065200.2.1.3	1.68828	3.32678	6.91789	6.04252	1.35655e-05	5.29894	normal	Solyc09g065200
Solyc03g117180.2.1.9	2.29464	3.75733	6.91675	6.04147	1.35912e-05	5.29647	up	Solyc03g117180
Solyc01g005250.2.1.7	2.58916	3.8319	6.91447	6.03939	1.36496e-05	5.29157	up	Solyc01g005250
Solyc10g017910.1.1.1	1.04347	1.98004	6.91255	6.03763	1.36977e-05	5.28744	normal	Solyc10g017910
Solyc03g078160.2.1.2	1.36653	2.47691	6.91182	6.03696	1.37119e-05	5.28586	normal	Solyc03g078160
Solyc10g006570.2.1.1	1.01897	2.9776	6.91024	6.03551	1.37504e-05	5.28246	normal	Solyc10g006570
Solyc06g076780.2.1.9	-1.84828	4.97802	-6.90735	6.03287	1.38273e-05	5.27624	normal	Solyc06g076780
Solyc04g074450.1.1.1	2.80325	7.29609	6.90593	6.03157	1.38615e-05	5.27319	up	Solyc04g074450
Solyc02g030080.2.1.9	1.93461	6.30036	6.90314	6.02901	1.3936e-05	5.26718	normal	Solyc02g030080
Solyc09g075120.2.1.7	2.19059	5.85073	6.90159	6.02759	1.39721e-05	5.26384	up	Solyc09g075120
Solyc07g007260.2.1.2	1.04891	2.10794	6.90143	6.02744	1.39721e-05	5.26349	normal	Solyc07g007260
Solyc02g086360.2.1.2	1.01502	7.26352	6.89944	6.02562	1.40235e-05	5.25921	normal	Solyc02g086360
Solyc08g005490.2.1.8	2.54748	4.03493	6.89885	6.02508	1.40338e-05	5.25793	up	Solyc08g005490
Solyc03g114430.1.1.1	1.15268	2.56975	6.898	6.0243	1.40517e-05	5.2561	normal	Solyc03g114430
Solyc02g070260.2.1.9	2.20087	3.67082	6.89578	6.02227	1.41104e-05	5.25132	up	Solyc02g070260
Solyc08g078760.1.1.1	1.31594	2.50503	6.89357	6.02024	1.41689e-05	5.24656	normal	Solyc08g078760
Solyc01g108910.2.1.4	1.00015	7.87673	6.89294	6.01966	1.41806e-05	5.2452	normal	Solyc01g108910
Solyc02g082550.2.1.4	1.92635	2.5712	6.88856	6.01565	1.43049e-05	5.23576	normal	Solyc02g082550
Solyc07g056320.2.1.3	2.00544	2.22919	6.88476	6.01216	1.44128e-05	5.22756	up	Solyc07g056320
Solyc12g036600.1.1.4	0.805684	4.12216	6.87999	6.00779	1.45511e-05	5.21729	normal	Solyc12g036600
Solyc08g079550.1.1.1	1.76642	2.44926	6.87906	6.00693	1.45723e-05	5.21528	normal	Solyc08g079550
Solyc07g062140.2.1.9	2.64785	4.77815	6.87761	6.00561	1.46037e-05	5.21216	up	Solyc07g062140
Solyc06g076610.2.1.2	1.97632	4.38925	6.87755	6.00555	1.46037e-05	5.21202	normal	Solyc06g076610
Solyc11g007430.1.1.1	2.36343	2.62941	6.87551	6.00367	1.46595e-05	5.20761	up	Solyc11g007430
Solyc02g080940.2.1.7	1.68816	4.51066	6.87518	6.00337	1.46621e-05	5.2069	normal	Solyc02g080940
Solyc12g005860.1.1.8	-1.15426	10.1549	-6.87475	6.00297	1.46679e-05	5.20597	normal	Solyc12g005860
Solyc10g009340.1.1.1	1.57877	3.52066	6.87446	6.00271	1.46693e-05	5.20535	normal	Solyc10g009340
Solyc05g026550.2.1.4	1.43349	2.28315	6.87417	6.00244	1.46709e-05	5.20472	normal	Solyc05g026550
Solyc02g077040.2.1.2	1.13434	2.64805	6.873	6.00137	1.46995e-05	5.20221	normal	Solyc02g077040
Solyc04g009230.2.1.2	-1.00528	8.54863	-6.8725	6.00091	1.47077e-05	5.20111	normal	Solyc04g009230
Solyc02g036370.2.1.6	1.97619	5.86527	6.87012	5.99873	1.47742e-05	5.19598	normal	Solyc02g036370
Solyc11g072190.1.1.6	1.29846	8.19646	6.86595	5.9949	1.48973e-05	5.18699	normal	Solyc11g072190
Solyc05g018760.1.1.1	-1.25581	6.57368	-6.86388	5.993	1.4955e-05	5.18252	normal	Solyc05g018760
Solyc09g074520.2.1.3	2.71497	4.97896	6.86333	5.99249	1.49649e-05	5.18132	up	Solyc09g074520
Solyc01g087090.2.1.1	1.67111	4.30296	6.86248	5.99171	1.49769e-05	5.17949	normal	Solyc01g087090
Solyc09g075440.2.1.7	-2.92722	6.44444	-6.86246	5.9917	1.49769e-05	5.17946	down	Solyc09g075440
Solyc04g078670.2.1.3	1.56218	2.8148	6.86199	5.99126	1.49842e-05	5.17844	normal	Solyc04g078670
Solyc06g007540.2.1.3	-1.0276	5.52543	-6.86063	5.99001	1.5016e-05	5.1755	normal	Solyc06g007540
Solyc01g106330.2.1.9	2.66586	4.14128	6.86051	5.9899	1.5016e-05	5.17523	up	Solyc01g106330
Solyc07g019530.2.1.9	2.26355	3.42793	6.85966	5.98912	1.50352e-05	5.17341	up	Solyc07g019530
Solyc02g063280.2.1.6	1.32459	3.24747	6.85719	5.98685	1.51064e-05	5.16807	normal	Solyc02g063280
Solyc09g092080.2.1.5	1.1792	2.38893	6.85308	5.98307	1.52305e-05	5.1592	normal	Solyc09g092080
Solyc04g072780.2.1.2	1.16629	6.71036	6.85125	5.98139	1.52801e-05	5.15524	normal	Solyc04g072780
Solyc01g094540.2.1.1	1.00283	7.56521	6.85087	5.98104	1.52801e-05	5.15442	normal	Solyc01g094540
Solyc02g079360.1.1.1	1.42325	2.87331	6.85082	5.981	1.52801e-05	5.15432	normal	Solyc02g079360
Solyc08g068690.1.1.1	4.67478	5.82099	6.84833	5.9787	1.53532e-05	5.14892	up	Solyc08g068690
Solyc04g079760.2.1.4	2.29768	3.4719	6.84739	5.97784	1.53759e-05	5.1469	up	Solyc04g079760
Solyc01g005290.2.1.5	-3.34535	4.61376	-6.84573	5.97632	1.54221e-05	5.14332	down	Solyc01g005290
Solyc03g116110.2.1.4	-0.801647	7.84773	-6.84394	5.97467	1.54729e-05	5.13944	normal	Solyc03g116110
Solyc06g068050.2.1.5	0.974196	5.46474	6.84343	5.9742	1.54818e-05	5.13834	normal	Solyc06g068050
Solyc02g088610.2.1.9	-1.62223	7.36459	-6.8412	5.97215	1.55471e-05	5.13353	normal	Solyc02g088610
Solyc03g044660.2.1.3	0.910384	3.45592	6.83849	5.96966	1.56286e-05	5.12767	normal	Solyc03g044660
Solyc07g064690.1.1.1	-1.37373	8.42343	-6.83546	5.96687	1.57214e-05	5.12111	normal	Solyc07g064690
Solyc02g014860.2.1.4	-1.90972	5.77391	-6.83187	5.96357	1.58334e-05	5.11335	normal	Solyc02g014860
Solyc01g090760.2.1.2	1.16642	2.38284	6.83088	5.96265	1.58588e-05	5.11119	normal	Solyc01g090760
Solyc07g055250.2.1.3	1.65056	6.37185	6.82831	5.96029	1.59339e-05	5.10565	normal	Solyc07g055250
Solyc10g076500.1.1.1	0.94576	2.16712	6.82817	5.96016	1.59339e-05	5.10534	normal	Solyc10g076500
Solyc01g066430.2.1.1	1.94584	6.3393	6.82792	5.95993	1.59342e-05	5.10481	normal	Solyc01g066430
Solyc10g047670.1.1.8	1.59361	6.11273	6.82764	5.95967	1.59356e-05	5.1042	normal	Solyc10g047670
Solyc02g087930.2.1.4	1.27818	7.42795	6.82373	5.95608	1.606e-05	5.09575	normal	Solyc02g087930
Solyc03g044470.2.1.2	0.816154	4.75321	6.82285	5.95526	1.60822e-05	5.09382	normal	Solyc03g044470
Solyc07g064480.1.1.1	0.789531	1.98044	6.81922	5.95192	1.61951e-05	5.08597	normal	Solyc07g064480
Solyc02g085160.1.1.1	1.27968	4.78395	6.81907	5.95178	1.61951e-05	5.08565	normal	Solyc02g085160
Solyc05g012510.2.1.9	2.74346	3.66666	6.8177	5.95052	1.6234e-05	5.08269	up	Solyc05g012510
Solyc03g025460.2.1.5	1.05649	1.73888	6.81618	5.94912	1.62781e-05	5.0794	normal	Solyc03g025460
Solyc10g038000.1.1.3	0.970303	5.94519	6.80745	5.94107	1.65742e-05	5.06049	normal	Solyc10g038000
Solyc01g108660.2.1.9	1.09638	7.00915	6.80699	5.94065	1.65822e-05	5.05949	normal	Solyc01g108660
Solyc03g122190.2.1.5	3.24456	3.02704	6.80196	5.93601	1.67518e-05	5.04859	up	Solyc03g122190
Solyc01g097760.2.1.6	1.02356	8.1618	6.79987	5.93408	1.68179e-05	5.04406	normal	Solyc01g097760
Solyc05g008750.2.1.4	-1.25885	4.62443	-6.79796	5.93232	1.68777e-05	5.03992	normal	Solyc05g008750
Solyc01g086820.2.1.1	1.22767	2.64159	6.7975	5.93189	1.68858e-05	5.03892	normal	Solyc01g086820
Solyc08g082250.2.1.9	2.72307	4.25729	6.79515	5.92973	1.69616e-05	5.03384	up	Solyc08g082250
Solyc02g093370.2.1.5	1.48087	2.81355	6.787	5.92221	1.72494e-05	5.01616	normal	Solyc02g093370
Solyc07g048110.2.1.9	2.21377	2.77974	6.78565	5.92096	1.72901e-05	5.01323	up	Solyc07g048110
Solyc01g108620.2.1.7	2.7995	3.20429	6.78118	5.91684	1.74464e-05	5.00354	up	Solyc01g108620
Solyc10g050850.1.1.3	2.58169	3.21857	6.76965	5.90619	1.78704e-05	4.97853	up	Solyc10g050850
Solyc11g061770.1.1.1	-0.859291	9.03583	-6.76663	5.9034	1.79768e-05	4.97196	normal	Solyc11g061770
Solyc12g099500.1.1.1	1.8398	7.3864	6.76572	5.90256	1.80025e-05	4.96999	normal	Solyc12g099500
[truncated: 26,742 more rows]

## Sheet: MG_vs_BR10
Differentially expressed genes of Solanum lycopersicum in MG_vs_BR10
	logFC	AveExpr	t	P.Value	adj.P.Val	B	type	gene
Solyc08g081220.1.1.1	7.02195	4.3767	56.335	23.1689	1.94813e-19	43.0363	up	Solyc08g081220
Solyc02g070020.1.1.1	-5.18801	7.47588	-50.2638	22.1641	7.6568e-19	41.2373	down	Solyc02g070020
Solyc08g005770.2.1.2	-7.42791	6.94627	-49.8839	22.0973	7.6568e-19	41.1141	down	Solyc08g005770
Solyc01g095080.2.1.4	-6.67742	6.69587	-47.0701	21.5864	1.86209e-18	40.1574	down	Solyc01g095080
Solyc08g067030.2.1.3	6.52064	4.40825	45.175	21.2251	3.42273e-18	39.4663	up	Solyc08g067030
Solyc05g009950.2.1.4	6.68938	4.26224	42.8751	20.7662	8.20658e-18	38.572	up	Solyc05g009950
Solyc07g054860.1.1.1	3.33475	2.83148	42.4664	20.6821	8.5366e-18	38.4063	up	Solyc07g054860
Solyc03g025320.2.1.2	5.76769	4.87572	41.5282	20.4861	1.17309e-17	38.0177	up	Solyc03g025320
Solyc09g066150.1.1.1	-5.49348	9.60616	-40.105	20.1803	2.10857e-17	37.4055	down	Solyc09g066150
Solyc07g052960.1.1.1	-6.00081	6.89863	-39.8386	20.1218	2.17097e-17	37.2877	down	Solyc07g052960
Solyc02g088100.2.1.4	6.16814	4.05261	38.9382	19.9215	3.13005e-17	36.8821	up	Solyc02g088100
Solyc09g014350.2.1.2	5.88494	3.56291	38.7206	19.8725	3.21257e-17	36.7822	up	Solyc09g014350
Solyc10g050110.1.1.1	5.42653	3.59923	38.4857	19.8192	3.35263e-17	36.6736	up	Solyc10g050110
Solyc06g084050.2.1.2	6.52591	4.84393	38.2654	19.7689	3.4952e-17	36.571	up	Solyc06g084050
Solyc09g075810.2.1.2	5.1021	3.4755	37.9203	19.6896	3.81389e-17	36.4087	up	Solyc09g075810
Solyc11g022590.1.1.1	6.04311	3.54272	37.8485	19.673	3.81389e-17	36.3747	up	Solyc11g022590
Solyc07g054060.2.1.2	-4.6984	7.09458	-37.5507	19.6039	4.20899e-17	36.2328	down	Solyc07g054060
Solyc01g091530.2.1.1	7.56627	6.35429	37.2587	19.5356	4.6052e-17	36.0923	up	Solyc01g091530
Solyc02g082740.1.1.1	5.76472	4.15033	37.1776	19.5165	4.6052e-17	36.053	up	Solyc02g082740
Solyc03g113620.2.1.3	5.62718	6.52394	36.8173	19.4313	5.08493e-17	35.8772	up	Solyc03g113620
Solyc01g088400.2.1.8	-7.40374	8.08126	-36.8118	19.43	5.08493e-17	35.8745	down	Solyc01g088400
Solyc07g053540.1.1.1	5.05717	3.36853	36.5689	19.3721	5.54594e-17	35.7547	up	Solyc07g053540
Solyc02g080540.1.1.1	7.09961	5.80985	36.2496	19.2954	6.32917e-17	35.5958	up	Solyc02g080540
Solyc10g044680.1.1.3	4.51541	3.05695	35.8616	19.2014	7.53217e-17	35.4003	up	Solyc10g044680
Solyc10g083400.1.1.1	-6.85578	6.10368	-35.681	19.1572	8.00445e-17	35.3083	down	Solyc10g083400
Solyc03g096980.1.1.1	4.21028	4.44607	35.4764	19.107	8.64059e-17	35.2035	up	Solyc03g096980
Solyc05g054210.2.1.3	4.19237	7.62084	35.3177	19.0678	9.10571e-17	35.1217	up	Solyc05g054210
Solyc01g080410.2.1.3	-6.22516	6.53234	-34.9907	18.9866	1.05869e-16	34.9517	down	Solyc01g080410
Solyc10g011730.2.1.1	4.62338	3.2569	34.3255	18.819	1.50351e-16	34.5997	up	Solyc10g011730
Solyc08g066690.2.1.5	-3.34683	11.0544	-33.9119	18.7132	1.85419e-16	34.3767	down	Solyc08g066690
Solyc03g111720.2.1.2	-4.05109	10.2444	-33.2212	18.5337	2.71256e-16	33.9968	down	Solyc03g111720
Solyc03g013340.2.1.5	5.53946	3.832	32.7201	18.4013	3.56507e-16	33.7152	up	Solyc03g013340
Solyc06g051260.2.1.2	6.216	6.15465	32.4663	18.3334	4.04142e-16	33.5706	up	Solyc06g051260
Solyc06g074890.1.1.1	5.96337	4.58419	32.3892	18.3127	4.05993e-16	33.5264	up	Solyc06g074890
Solyc02g067320.1.1.1	4.44777	3.47427	32.3638	18.3059	4.05993e-16	33.5118	up	Solyc02g067320
Solyc05g050010.2.1.3	-6.6271	6.4342	-32.137	18.2446	4.42999e-16	33.3809	down	Solyc05g050010
Solyc10g075100.1.1.1	6.78232	10.4586	32.1342	18.2439	4.42999e-16	33.3793	up	Solyc10g075100
Solyc03g005190.2.1.2	4.76303	3.99639	31.8787	18.1744	5.06199e-16	33.2306	up	Solyc03g005190
Solyc01g095620.2.1.1	4.67457	3.59074	31.6935	18.1237	5.54305e-16	33.1219	up	Solyc01g095620
Solyc03g121180.2.1.5	6.33232	3.85448	31.4314	18.0514	6.38305e-16	32.9667	up	Solyc03g121180
Solyc01g105030.2.1.2	6.98463	6.13902	31.2799	18.0094	6.86006e-16	32.8764	up	Solyc01g105030
Solyc03g005020.2.1.9	-4.64084	10.1368	-31.2369	17.9974	6.88386e-16	32.8507	down	Solyc03g005020
Solyc06g083580.2.1.8	7.83495	5.92084	31.1028	17.96	7.32864e-16	32.7701	up	Solyc06g083580
Solyc05g005550.2.1.2	6.94017	4.117	31.0349	17.941	7.48245e-16	32.7292	up	Solyc05g005550
Solyc10g080900.1.1.3	-5.25211	6.5285	-30.7883	17.8716	8.40606e-16	32.5796	down	Solyc10g080900
Solyc02g086890.2.1.3	3.85435	6.03839	30.7866	17.8711	8.40606e-16	32.5786	up	Solyc02g086890
Solyc07g048090.1.1.1	4.3284	5.76778	30.6857	17.8426	8.71591e-16	32.517	up	Solyc07g048090
Solyc01g109340.2.1.1	4.01765	3.41836	30.6657	17.8369	8.71591e-16	32.5048	up	Solyc01g109340
Solyc10g006880.2.1.3	-4.24179	8.51512	-30.5408	17.8015	9.26469e-16	32.4281	down	Solyc10g006880
Solyc06g074710.1.1.1	-3.32945	8.16424	-30.1934	17.7021	1.12212e-15	32.213	down	Solyc06g074710
Solyc09g075560.1.1.1	4.16768	3.60999	30.1893	17.7009	1.12212e-15	32.2105	up	Solyc09g075560
Solyc05g015350.2.1.2	-6.27359	4.11854	-29.958	17.6341	1.2835e-15	32.0657	down	Solyc05g015350
Solyc10g005960.1.1.1	5.22408	4.05048	29.7384	17.5702	1.44491e-15	31.9269	up	Solyc10g005960
Solyc02g079500.2.1.3	7.5549	6.27256	29.7166	17.5639	1.44491e-15	31.9132	up	Solyc02g079500
Solyc10g007600.2.1.9	8.38701	6.27306	29.6976	17.5583	1.44491e-15	31.901	up	Solyc10g007600
Solyc03g120890.2.1.2	5.78886	4.91305	29.632	17.5391	1.48316e-15	31.8594	up	Solyc03g120890
Solyc05g005560.2.1.2	7.43132	8.13461	29.5596	17.5179	1.53017e-15	31.8132	up	Solyc05g005560
Solyc02g090930.2.1.5	6.28371	3.64126	29.5112	17.5036	1.54135e-15	31.7822	up	Solyc02g090930
Solyc06g076820.1.1.1	4.01072	4.53137	29.4979	17.4997	1.54135e-15	31.7737	up	Solyc06g076820
Solyc10g085830.1.1.4	-5.14808	6.84408	-29.4615	17.489	1.55348e-15	31.7504	down	Solyc10g085830
Solyc07g021380.1.1.1	2.87984	3.14324	29.3718	17.4626	1.62399e-15	31.6928	up	Solyc07g021380
Solyc02g078620.1.1.1	4.22794	3.32374	29.1413	17.3942	1.87014e-15	31.5438	up	Solyc02g078620
Solyc04g074310.2.1.5	5.94107	4.38953	29.0565	17.3689	1.95073e-15	31.4887	up	Solyc04g074310
Solyc02g089080.2.1.2	6.72199	4.38789	28.675	17.2544	2.49994e-15	31.2384	up	Solyc02g089080
Solyc08g068700.1.1.1	5.65375	4.1173	28.3763	17.1636	3.03337e-15	31.0397	up	Solyc08g068700
Solyc02g088270.2.1.5	-5.42677	6.17801	-27.9425	17.0302	4.0616e-15	30.7469	down	Solyc02g088270
Solyc07g063640.1.1.1	-3.95686	8.08777	-27.8172	16.9913	4.37593e-15	30.6614	down	Solyc07g063640
Solyc08g063040.2.1.3	-4.42899	7.23852	-27.4687	16.8823	5.54254e-15	30.4213	down	Solyc08g063040
Solyc07g007350.1.1.1	4.26775	4.94583	27.373	16.8521	5.85526e-15	30.3547	up	Solyc07g007350
Solyc01g105720.2.1.1	5.25434	3.80637	27.34	16.8417	5.91204e-15	30.3317	up	Solyc01g105720
Solyc11g008630.1.1.2	3.61444	3.29049	27.0963	16.7643	6.96585e-15	30.1609	up	Solyc11g008630
Solyc06g068390.1.1.1	3.99671	3.19385	27.0617	16.7532	7.0463e-15	30.1365	up	Solyc06g068390
Solyc12g011410.1.1.1	5.90769	3.72269	26.9945	16.7317	7.23567e-15	30.089	up	Solyc12g011410
Solyc02g090030.2.1.3	7.17234	6.37737	26.9884	16.7298	7.23567e-15	30.0847	up	Solyc02g090030
Solyc10g084600.1.1.3	-6.91608	5.33724	-26.9419	16.7149	7.3883e-15	30.0518	down	Solyc10g084600
Solyc02g087770.2.1.5	5.73744	6.50587	26.8819	16.6956	7.47999e-15	30.0092	up	Solyc02g087770
Solyc02g079510.2.1.3	5.74425	5.12973	26.8759	16.6937	7.47999e-15	30.0049	up	Solyc02g079510
Solyc03g118120.2.1.2	5.95908	4.48744	26.8722	16.6925	7.47999e-15	30.0023	up	Solyc03g118120
Solyc07g062470.2.1.1	4.06718	3.07847	26.7868	16.665	7.86822e-15	29.9414	up	Solyc07g062470
Solyc01g080020.2.1.1	5.23896	5.37398	26.7466	16.652	8.00544e-15	29.9127	up	Solyc01g080020
Solyc08g065610.2.1.9	-4.00237	8.82749	-26.6354	16.616	8.58922e-15	29.8331	down	Solyc08g065610
Solyc10g051120.1.1.2	-5.46193	5.76474	-26.603	16.6055	8.69219e-15	29.8098	down	Solyc10g051120
Solyc06g069850.2.1.3	3.11877	2.83204	26.4751	16.5639	9.45132e-15	29.7176	up	Solyc06g069850
Solyc11g006230.1.1.4	3.79027	3.12828	26.4169	16.5449	9.75594e-15	29.6755	up	Solyc11g006230
Solyc09g092500.1.1.1	-4.04562	7.37242	-26.3697	16.5295	9.99008e-15	29.6412	down	Solyc09g092500
Solyc02g077790.1.1.1	-5.79144	6.60376	-26.3444	16.5212	1.00643e-14	29.6228	down	Solyc02g077790
Solyc03g111690.2.1.4	-5.31827	10.2655	-26.3092	16.5097	1.00744e-14	29.5973	down	Solyc03g111690
Solyc02g062390.2.1.2	-5.77828	5.5975	-26.2898	16.5033	1.00744e-14	29.5831	down	Solyc02g062390
Solyc01g087820.2.1.1	3.51477	3.26003	26.2868	16.5023	1.00744e-14	29.5809	up	Solyc01g087820
Solyc07g049610.1.1.1	3.36815	3.29191	26.2828	16.501	1.00744e-14	29.5781	up	Solyc07g049610
Solyc06g074260.2.1.4	8.69574	7.52887	26.165	16.4622	1.07828e-14	29.492	up	Solyc06g074260
Solyc04g007060.2.1.2	4.16001	3.86859	26.1641	16.462	1.07828e-14	29.4913	up	Solyc04g007060
Solyc02g083110.1.1.1	3.52585	3.72088	26.1316	16.4512	1.08601e-14	29.4675	up	Solyc02g083110
Solyc08g061490.2.1.2	6.06115	5.14933	26.1264	16.4495	1.08601e-14	29.4637	up	Solyc08g061490
Solyc02g065280.2.1.4	-4.46082	3.2201	-26.0757	16.4328	1.11682e-14	29.4265	down	Solyc02g065280
Solyc03g115640.2.1.3	4.27291	3.42047	25.9932	16.4054	1.17705e-14	29.3657	up	Solyc03g115640
Solyc03g096840.2.1.3	5.45642	5.64291	25.9666	16.3966	1.18323e-14	29.3461	up	Solyc03g096840
Solyc03g096730.2.1.5	4.11553	6.5058	25.9593	16.3942	1.18323e-14	29.3407	up	Solyc03g096730
Solyc01g097860.2.1.7	4.207	3.44132	25.7312	16.3181	1.39561e-14	29.1714	up	Solyc01g097860
Solyc02g085340.1.1.1	4.34549	3.79548	25.7033	16.3087	1.4117e-14	29.1506	up	Solyc02g085340
Solyc12g056830.1.1.1	5.52207	5.76245	25.6643	16.2957	1.42732e-14	29.1215	up	Solyc12g056830
Solyc03g112130.1.1.1	3.60645	2.96483	25.6634	16.2954	1.42732e-14	29.1208	up	Solyc03g112130
Solyc03g093360.2.1.2	6.67893	5.09545	25.56	16.2606	1.5313e-14	29.0433	up	Solyc03g093360
Solyc08g006930.2.1.4	6.51937	5.74643	25.5147	16.2453	1.57095e-14	29.0092	up	Solyc08g006930
Solyc01g094700.2.1.2	4.81906	3.74736	25.5004	16.2405	1.57339e-14	28.9984	up	Solyc01g094700
Solyc12g055840.1.1.1	5.24575	3.99353	25.441	16.2204	1.63229e-14	28.9537	up	Solyc12g055840
Solyc07g065540.1.1.1	4.92982	4.15202	25.4265	16.2155	1.63546e-14	28.9427	up	Solyc07g065540
Solyc09g065850.2.1.3	-4.82979	7.49885	-25.3467	16.1884	1.72451e-14	28.8823	down	Solyc09g065850
Solyc07g007660.1.1.1	-3.72568	4.65876	-25.272	16.163	1.81162e-14	28.8256	down	Solyc07g007660
Solyc07g045440.1.1.1	6.04172	7.52281	25.1751	16.1299	1.93726e-14	28.7518	up	Solyc07g045440
Solyc03g116740.2.1.3	5.0657	5.15714	25.1623	16.1255	1.93928e-14	28.742	up	Solyc03g116740
Solyc01g102340.2.1.3	4.02305	4.85698	25.1074	16.1068	1.99442e-14	28.7	up	Solyc01g102340
Solyc04g010250.2.1.7	3.17504	2.73484	25.1041	16.1056	1.99442e-14	28.6974	up	Solyc04g010250
Solyc09g097780.2.1.2	4.88169	4.33705	25.0579	16.0898	2.05036e-14	28.662	up	Solyc09g097780
Solyc10g085880.1.1.1	-2.96516	11.2749	-25.0299	16.0802	2.07796e-14	28.6406	down	Solyc10g085880
Solyc02g064940.1.1.1	3.80044	3.19146	24.9823	16.0638	2.13925e-14	28.604	up	Solyc02g064940
Solyc02g078890.1.1.1	4.35693	4.22721	24.9569	16.055	2.16419e-14	28.5844	up	Solyc02g078890
Solyc12g013690.1.1.6	-4.69032	8.75993	-24.8566	16.0204	2.31634e-14	28.5069	down	Solyc12g013690
Solyc07g056420.2.1.2	-5.66721	6.3919	-24.8502	16.0181	2.31634e-14	28.5019	down	Solyc07g056420
Solyc03g093610.1.1.1	3.44211	3.44016	24.8085	16.0037	2.37474e-14	28.4696	up	Solyc03g093610
Solyc07g065340.1.1.1	-3.4523	6.96576	-24.788	15.9966	2.38987e-14	28.4537	down	Solyc07g065340
Solyc12g098510.1.1.1	2.87228	2.93304	24.7786	15.9933	2.38987e-14	28.4464	up	Solyc12g098510
Solyc01g081060.2.1.4	-2.69392	9.75108	-24.7696	15.9902	2.38987e-14	28.4394	down	Solyc01g081060
Solyc03g123830.2.1.5	5.6487	6.49931	24.7097	15.9694	2.48694e-14	28.3928	up	Solyc03g123830
Solyc07g051880.1.1.1	-3.55101	5.83514	-24.4671	15.8846	2.99916e-14	28.2027	down	Solyc07g051880
Solyc01g098760.2.1.3	3.7483	5.21191	24.402	15.8617	3.13625e-14	28.1515	up	Solyc01g098760
Solyc10g018260.1.1.1	3.46238	2.77115	24.3768	15.8528	3.17461e-14	28.1316	up	Solyc10g018260
Solyc01g104900.2.1.3	6.92836	4.8934	24.3676	15.8496	3.17461e-14	28.1243	up	Solyc01g104900
Solyc01g107830.2.1.2	-5.16139	6.23614	-24.3136	15.8305	3.29133e-14	28.0815	down	Solyc01g107830
Solyc02g083870.2.1.3	2.46695	2.84655	24.2348	15.8027	3.48251e-14	28.0189	up	Solyc02g083870
Solyc02g094240.1.1.1	3.29373	3.15496	24.2123	15.7947	3.51991e-14	28.001	up	Solyc02g094240
Solyc04g005040.1.1.1	3.99147	3.91262	24.1841	15.7847	3.5748e-14	27.9785	up	Solyc04g005040
Solyc03g114800.1.1.1	4.11443	3.52529	24.1418	15.7696	3.67272e-14	27.9448	up	Solyc03g114800
Solyc04g081890.1.1.1	-4.00181	8.21884	-24.1159	15.7604	3.72352e-14	27.9241	down	Solyc04g081890
Solyc01g105070.2.1.3	3.29742	4.0904	24.0757	15.7461	3.82007e-14	27.8919	up	Solyc01g105070
Solyc04g078200.2.1.2	4.07226	3.40928	24.0311	15.7302	3.93352e-14	27.8561	up	Solyc04g078200
Solyc12g015690.1.1.1	5.36095	4.11937	23.9303	15.6941	4.24268e-14	27.7751	up	Solyc12g015690
Solyc01g107090.2.1.1	2.80931	3.06331	23.8843	15.6776	4.35307e-14	27.738	up	Solyc01g107090
Solyc02g087840.2.1.3	6.7157	4.43662	23.8817	15.6767	4.35307e-14	27.7359	up	Solyc02g087840
Solyc00g156980.2.1.2	3.84996	2.93396	23.8536	15.6666	4.42369e-14	27.7131	up	Solyc00g156980
Solyc01g109250.2.1.1	2.64483	2.61492	23.845	15.6635	4.42379e-14	27.7062	up	Solyc01g109250
Solyc09g055950.1.1.2	2.95945	10.7894	23.7521	15.63	4.72884e-14	27.6308	up	Solyc09g055950
Solyc12g096870.1.1.1	3.31683	2.7127	23.7477	15.6284	4.72884e-14	27.6272	up	Solyc12g096870
Solyc02g078760.1.1.1	2.83263	3.10984	23.7256	15.6204	4.78289e-14	27.6093	up	Solyc02g078760
Solyc01g099190.2.1.9	-3.06442	11.5025	-23.6511	15.5935	5.05419e-14	27.5486	down	Solyc01g099190
Solyc07g051950.2.1.2	-5.39608	4.22664	-23.6014	15.5754	5.20823e-14	27.5079	down	Solyc07g051950
Solyc09g092330.1.1.1	3.86956	3.55093	23.5988	15.5745	5.20823e-14	27.5058	up	Solyc09g092330
Solyc01g087850.2.1.1	4.89791	3.83283	23.5704	15.5642	5.29737e-14	27.4826	up	Solyc01g087850
Solyc02g065260.2.1.2	-7.18966	6.49834	-23.498	15.5378	5.59117e-14	27.4232	down	Solyc02g065260
Solyc04g081530.1.1.1	5.09191	4.51546	23.4874	15.5339	5.60363e-14	27.4144	up	Solyc04g081530
Solyc08g005630.2.1.4	-7.82221	6.98871	-23.4433	15.5178	5.77669e-14	27.3782	down	Solyc08g005630
Solyc03g007220.2.1.2	6.33803	6.93537	23.3897	15.4982	6.00401e-14	27.3339	up	Solyc03g007220
Solyc05g007180.2.1.3	4.72403	3.86924	23.3557	15.4858	6.13817e-14	27.3058	up	Solyc05g007180
Solyc05g018510.2.1.9	5.38173	3.81025	23.3253	15.4746	6.25701e-14	27.2807	up	Solyc05g018510
Solyc05g026240.1.1.1	5.85377	4.15294	23.257	15.4495	6.58683e-14	27.224	up	Solyc05g026240
Solyc12g044330.1.1.3	7.29191	4.65207	23.2344	15.4411	6.6716e-14	27.2051	up	Solyc12g044330
Solyc01g080010.2.1.1	4.4258	4.49834	23.1887	15.4243	6.891e-14	27.1672	up	Solyc01g080010
Solyc03g034220.2.1.5	8.46962	6.46427	23.1559	15.4122	7.04129e-14	27.1398	up	Solyc03g034220
Solyc04g079730.1.1.1	6.29103	4.44634	23.0443	15.3708	7.66446e-14	27.0464	up	Solyc04g079730
Solyc09g083190.2.1.5	5.85284	3.37124	23.0418	15.3699	7.66446e-14	27.0443	up	Solyc09g083190
Solyc06g061170.2.1.2	-4.23421	6.43009	-23.034	15.367	7.66809e-14	27.0377	down	Solyc06g061170
Solyc08g067410.1.1.1	3.09126	2.71523	23.0265	15.3642	7.66961e-14	27.0314	up	Solyc08g067410
Solyc02g091560.2.1.9	7.7731	6.42957	22.861	15.3025	8.7547e-14	26.892	up	Solyc02g091560
Solyc09g092430.2.1.7	6.08023	4.4107	22.8581	15.3014	8.7547e-14	26.8895	up	Solyc09g092430
Solyc10g007690.2.1.3	5.07895	7.53156	22.7686	15.2679	9.36417e-14	26.8136	up	Solyc10g007690
Solyc04g054980.2.1.2	4.28133	7.50802	22.7661	15.2669	9.36417e-14	26.8115	up	Solyc04g054980
Solyc06g082590.1.1.1	3.36604	3.39965	22.7308	15.2536	9.59699e-14	26.7814	up	Solyc06g082590
Solyc02g014030.1.1.1	3.36353	3.14737	22.6963	15.2406	9.80653e-14	26.7521	up	Solyc02g014030
Solyc06g082460.1.1.1	3.17142	2.76153	22.6885	15.2377	9.80653e-14	26.7454	up	Solyc06g082460
Solyc08g028780.1.1.1	4.265	3.73477	22.6853	15.2365	9.80653e-14	26.7427	up	Solyc08g028780
Solyc12g088430.1.1.1	3.79592	3.38656	22.6592	15.2267	9.91992e-14	26.7204	up	Solyc12g088430
Solyc12g009070.1.1.1	6.76169	5.53856	22.6586	15.2265	9.91992e-14	26.7199	up	Solyc12g009070
Solyc02g077370.1.1.1	3.94056	3.06758	22.6364	15.2181	1.00547e-13	26.701	up	Solyc02g077370
Solyc08g082110.2.1.3	4.26795	3.66644	22.6164	15.2105	1.01726e-13	26.6838	up	Solyc08g082110
Solyc11g007540.1.1.2	4.00283	3.26529	22.6037	15.2057	1.02263e-13	26.673	up	Solyc11g007540
Solyc03g119690.1.1.1	3.79588	7.39132	22.5917	15.2012	1.02749e-13	26.6627	up	Solyc03g119690
Solyc01g105050.2.1.2	4.24475	3.91275	22.5674	15.192	1.04357e-13	26.6419	up	Solyc01g105050
Solyc05g053310.2.1.2	5.226	4.83641	22.5287	15.1773	1.07336e-13	26.6087	up	Solyc05g053310
Solyc02g020940.2.1.4	6.62414	4.82855	22.5141	15.1718	1.08104e-13	26.5962	up	Solyc02g020940
Solyc03g083100.2.1.5	5.36451	4.27751	22.4896	15.1625	1.09834e-13	26.5751	up	Solyc03g083100
Solyc09g010380.2.1.8	4.34926	3.4136	22.4683	15.1544	1.11286e-13	26.5567	up	Solyc09g010380
Solyc12g098600.1.1.1	2.01927	2.13396	22.4144	15.1339	1.15799e-13	26.5102	up	Solyc12g098600
Solyc01g109170.2.1.3	-3.00426	9.88391	-22.4104	15.1323	1.15799e-13	26.5067	down	Solyc01g109170
Solyc06g062920.2.1.5	3.37408	3.0705	22.3337	15.1031	1.23194e-13	26.4404	up	Solyc06g062920
Solyc01g099040.2.1.5	-4.27061	5.21353	-22.2877	15.0854	1.27605e-13	26.4005	down	Solyc01g099040
Solyc02g022850.1.1.1	3.69837	2.92714	22.2697	15.0786	1.28946e-13	26.3849	up	Solyc02g022850
Solyc10g079050.1.1.6	-4.31819	3.52169	-22.2286	15.0628	1.32925e-13	26.3491	down	Solyc10g079050
Solyc11g056680.1.1.1	4.7016	5.8973	22.2232	15.0607	1.32925e-13	26.3444	up	Solyc11g056680
Solyc02g078570.2.1.4	5.20267	4.27651	22.2131	15.0568	1.33412e-13	26.3356	up	Solyc02g078570
Solyc00g060810.2.1.2	-8.682	6.20082	-22.2036	15.0532	1.33833e-13	26.3273	down	Solyc00g060810
Solyc06g065560.1.1.1	3.28021	5.12149	22.197	15.0506	1.33909e-13	26.3215	up	Solyc06g065560
Solyc03g044150.2.1.3	4.84912	4.65068	22.1388	15.0282	1.40262e-13	26.2707	up	Solyc03g044150
Solyc02g091920.2.1.4	4.52754	3.4927	22.1094	15.0169	1.43221e-13	26.245	up	Solyc02g091920
Solyc05g052990.2.1.3	3.53705	4.72117	22.0954	15.0115	1.44272e-13	26.2327	up	Solyc05g052990
Solyc03g115980.1.1.1	5.07389	6.00166	22.0358	14.9885	1.51352e-13	26.1804	up	Solyc03g115980
Solyc02g092040.1.1.1	2.54136	2.98499	21.9921	14.9715	1.56562e-13	26.142	up	Solyc02g092040
Solyc09g091010.2.1.2	4.11205	3.93224	21.977	14.9657	1.57886e-13	26.1286	up	Solyc09g091010
Solyc09g014480.1.1.1	3.87946	2.85323	21.9176	14.9426	1.65157e-13	26.0762	up	Solyc09g014480
Solyc03g120450.2.1.9	5.60492	4.48995	21.9154	14.9417	1.65157e-13	26.0743	up	Solyc03g120450
Solyc06g035720.2.1.5	5.8753	6.23891	21.8832	14.9292	1.68434e-13	26.0458	up	Solyc06g035720
Solyc10g085230.1.1.2	-5.23944	8.80984	-21.8823	14.9289	1.68434e-13	26.045	down	Solyc10g085230
Solyc05g025600.1.1.1	5.79642	5.07004	21.8577	14.9193	1.71349e-13	26.0232	up	Solyc05g025600
Solyc01g105650.2.1.4	5.16983	3.02899	21.8314	14.909	1.74574e-13	25.9999	up	Solyc01g105650
Solyc04g080450.1.1.1	3.46004	3.82519	21.7934	14.8942	1.79759e-13	25.9662	up	Solyc04g080450
Solyc02g071090.2.1.2	-3.78322	4.26468	-21.7712	14.8855	1.81721e-13	25.9464	down	Solyc02g071090
Solyc05g054090.2.1.3	5.30138	4.23211	21.7706	14.8852	1.81721e-13	25.9458	up	Solyc05g054090
Solyc06g065440.1.1.1	3.27573	2.84751	21.7537	14.8786	1.8362e-13	25.9308	up	Solyc06g065440
Solyc03g112040.1.1.1	-4.44612	3.54151	-21.7187	14.8649	1.87887e-13	25.8996	down	Solyc03g112040
Solyc01g058320.2.1.4	4.57164	3.33916	21.7176	14.8644	1.87887e-13	25.8986	up	Solyc01g058320
Solyc01g107890.2.1.5	6.16892	3.82788	21.7043	14.8592	1.89249e-13	25.8867	up	Solyc01g107890
Solyc01g010310.2.1.4	4.71787	4.50985	21.6967	14.8563	1.8965e-13	25.88	up	Solyc01g010310
Solyc11g006250.1.1.5	7.79264	4.48661	21.687	14.8524	1.90417e-13	25.8713	up	Solyc11g006250
Solyc04g077020.2.1.4	5.79569	7.63986	21.6266	14.8287	2.00155e-13	25.8173	up	Solyc04g077020
Solyc05g009330.2.1.3	5.14436	4.65004	21.6216	14.8267	2.00155e-13	25.8128	up	Solyc05g009330
Solyc06g074530.1.1.1	3.63764	5.8441	21.5696	14.8062	2.08849e-13	25.7661	up	Solyc06g074530
Solyc01g066640.2.1.1	2.90046	2.6878	21.5524	14.7994	2.11153e-13	25.7507	up	Solyc01g066640
Solyc04g081490.2.1.4	6.52949	7.32995	21.5443	14.7962	2.11534e-13	25.7434	up	Solyc04g081490
Solyc02g092550.2.1.2	2.74427	2.85286	21.5403	14.7947	2.11534e-13	25.7398	up	Solyc02g092550
Solyc04g076220.2.1.2	-4.30585	5.89421	-21.3983	14.7383	2.39715e-13	25.6116	down	Solyc04g076220
Solyc09g008560.2.1.4	3.4056	3.01818	21.3289	14.7107	2.53591e-13	25.5486	up	Solyc09g008560
Solyc03g095900.2.1.3	-3.54382	5.65842	-21.3271	14.71	2.53591e-13	25.547	down	Solyc03g095900
Solyc11g066890.1.1.1	-3.10554	8.34951	-21.2992	14.6988	2.59002e-13	25.5216	down	Solyc11g066890
Solyc02g078400.2.1.9	-6.84498	7.1187	-21.2583	14.6825	2.67717e-13	25.4844	down	Solyc02g078400
Solyc06g036170.1.1.1	-2.47906	8.12914	-21.2428	14.6763	2.7037e-13	25.4702	down	Solyc06g036170
Solyc10g080940.1.1.4	4.30376	7.63179	21.2346	14.673	2.71202e-13	25.4628	up	Solyc10g080940
Solyc03g093550.1.1.1	4.27417	4.09477	21.2283	14.6705	2.71585e-13	25.457	up	Solyc03g093550
Solyc06g054260.1.1.1	2.945	8.275	21.1943	14.6569	2.79002e-13	25.4259	up	Solyc06g054260
Solyc01g102860.2.1.1	3.7134	3.71018	21.165	14.6451	2.85402e-13	25.3991	up	Solyc01g102860
Solyc02g062340.2.1.7	6.20226	5.7029	21.1527	14.6402	2.87403e-13	25.3879	up	Solyc02g062340
[truncated: 28,511 more rows]
