# Supplementary material for: Genome-Wide Analysis of the NAC Family Associated with Two Paleohexaploidization Events in the Tomato
Source: Life (Basel). 2022 Aug 15;12(8):1236. doi: 10.3390/life12081236 (PMC9410287; doi:10.3390/life12081236)
Supplement: Supplementary file 1 [file life-12-01236-s001.zip › life-1834936-supplementary/Supplementary Table/S6.expMatrix_in_SL_NAC.xlsx]

## Sheet: BR_vs_BR10
Differential expression information of Solanum lycopersicum NAC gene in MG_vs_BR10
	logFC	AveExpr	t	P.Value	adj.P.Val	B	type	gene
Solyc01g009860.2.1.4	-0.712125	5.12169	-2.37341	1.56018	0.129707	-4.69922	normal	Solyc01g009860
Solyc01g021730.2.1.1	-0.771485	2.08348	-4.07659	3.24637	0.00607663	-0.956658	normal	Solyc01g021730
Solyc01g102740.2.1.3	-0.00605291	1.76082	-0.0440863	0.015354	0.987635	-7.29413	normal	Solyc01g102740
Solyc01g104900.2.1.3	3.90876	4.8934	13.7474	11.0628	1.76375e-09	17.2031	up	Solyc01g104900
Solyc02g036430.1.1.6	0.0495463	1.7058	0.268821	0.101954	0.924167	-7.25748	normal	Solyc02g036430
Solyc02g061780.2.1.3	-0.0146656	1.6506	-0.0877192	0.0310718	0.97634	-7.29112	normal	Solyc02g061780
Solyc02g061870.1.1.1	-0.0308849	1.90997	-0.252041	0.0949993	0.928514	-7.26203	normal	Solyc02g061870
Solyc02g061900.1.1.1	0.109004	1.76791	0.866354	0.401913	0.686017	-6.91032	normal	Solyc02g061900
Solyc02g061910.1.1.1	-0.0835551	1.87466	-0.311831	0.120142	0.908475	-7.24449	normal	Solyc02g061910
Solyc02g062060.1.1.1	-0.183226	1.72525	-1.59639	0.900469	0.363033	-6.0416	normal	Solyc02g062060
Solyc02g069960.2.1.3	-0.213908	1.6642	-1.41723	0.765768	0.439101	-6.29509	normal	Solyc02g069960
Solyc02g077610.2.1.4	-3.29596	4.14718	-15.459	12.0165	2.6864e-10	19.3836	down	Solyc02g077610
Solyc02g081270.2.1.8	0.347381	1.67909	1.6386	0.933277	0.346341	-5.97843	normal	Solyc02g081270
Solyc02g084350.2.1.3	-0.182262	1.71981	-1.37825	0.737466	0.456594	-6.34699	normal	Solyc02g084350
Solyc02g087920.2.1.3	-0.246657	1.85396	-1.60407	0.906408	0.360293	-6.03021	normal	Solyc02g087920
Solyc02g088180.2.1.3	0.406521	1.84348	2.3277	1.51851	0.138946	-4.78742	normal	Solyc02g088180
Solyc02g093420.2.1.6	0.086281	2.33691	0.288169	0.110071	0.91691	-7.25187	normal	Solyc02g093420
Solyc03g059300.1.1.1	-0.0157613	1.60859	-0.160326	0.0583898	0.956092	-7.28173	normal	Solyc03g059300
Solyc03g062670.1.1.1	-0.0578617	1.67205	-0.553529	0.23217	0.818779	-7.13636	normal	Solyc03g062670
Solyc03g062750.1.1.1	-0.123244	1.68049	-1.19367	0.608565	0.537448	-6.57612	normal	Solyc03g062750
Solyc03g078120.2.1.3	0.370335	7.88348	1.8084	1.06911	0.283528	-5.71188	normal	Solyc03g078120
Solyc03g080090.2.1.6	-0.335339	6.21051	-1.07529	0.530502	0.592492	-6.70799	normal	Solyc03g080090
Solyc03g083880.2.1.3	0.0720695	1.68694	0.709834	0.313514	0.75301	-7.03528	normal	Solyc03g083880
Solyc03g097650.2.1.3	0.677212	3.00547	0.995062	0.479717	0.629727	-6.79037	normal	Solyc03g097650
Solyc03g114260.1.1.1	-0.100787	1.6547	-1.06868	0.526251	0.5957	-6.715	normal	Solyc03g114260
Solyc03g115850.2.1.3	-0.217116	1.85735	-1.3388	0.709196	0.474376	-6.39831	normal	Solyc03g115850
Solyc04g005610.2.1.3	0.490223	2.66677	2.13203	1.34371	0.18483	-5.15335	normal	Solyc04g005610
Solyc04g009440.2.1.3	-2.19941	5.80212	-10.7284	9.12049	7.25896e-08	12.7099	down	Solyc04g009440
Solyc04g025760.1.1.1	-0.0568174	1.63334	-0.501113	0.206455	0.839431	-7.16484	normal	Solyc04g025760
Solyc04g072220.2.1.3	-0.324181	6.73861	-1.25856	0.652902	0.509953	-6.49877	normal	Solyc04g072220
Solyc04g078670.2.1.3	-0.277458	2.8148	-1.21875	0.625573	0.526603	-6.54664	normal	Solyc04g078670
Solyc05g007550.1.1.3	0.0584687	1.63811	0.423239	0.169704	0.869922	-7.20203	normal	Solyc05g007550
Solyc05g007770.2.1.3	-1.0012	3.46563	-3.17507	2.33062	0.0336852	-3.0214	normal	Solyc05g007770
Solyc05g009840.2.1.6	-1.80347	4.56136	-4.61009	3.79274	0.00214035	0.29528	normal	Solyc05g009840
Solyc05g021090.2.1.2	-0.113894	1.65646	-0.957277	0.456404	0.64712	-6.82716	normal	Solyc05g021090
Solyc05g026180.1.1.5	-0.425795	2.44374	-1.43095	0.77582	0.433463	-6.27654	normal	Solyc05g026180
Solyc05g055470.2.1.6	0.0112307	7.4013	0.0771846	0.0272291	0.979425	-7.29203	normal	Solyc05g055470
Solyc05g055480.2.1.4	-0.642062	3.86089	-1.73297	1.00802	0.311295	-5.8327	normal	Solyc05g055480
Solyc06g008360.2.1.3	-0.194913	2.03429	-0.999224	0.482309	0.62786	-6.78624	normal	Solyc06g008360
Solyc06g034340.1.1.3	-0.072072	1.76603	-0.612542	0.262062	0.794811	-7.10103	normal	Solyc06g034340
Solyc06g060230.2.1.3	-1.00329	5.6772	-3.69145	2.85219	0.0127099	-1.85178	normal	Solyc06g060230
Solyc06g061080.2.1.4	0.141635	1.87866	0.511411	0.211445	0.835315	-7.15946	normal	Solyc06g061080
Solyc06g063380.1.1.1	-0.0115206	1.7768	-0.114878	0.0411191	0.969543	-7.28825	normal	Solyc06g063380
Solyc06g063430.1.1.3	0.0721906	1.78008	0.472474	0.192738	0.849903	-7.17923	normal	Solyc06g063430
Solyc06g065410.2.1.3	-0.00746885	1.85772	-0.047365	0.016517	0.987424	-7.29397	normal	Solyc06g065410
Solyc06g068580.1.1.3	0.23368	1.7773	1.49101	0.820333	0.407582	-6.19363	normal	Solyc06g068580
Solyc06g069100.1.1.5	-0.105534	1.70935	-0.349972	0.136711	0.896516	-7.23139	normal	Solyc06g069100
Solyc06g069710.2.1.3	0.178604	1.77995	1.16531	0.589524	0.549804	-6.60882	normal	Solyc06g069710
Solyc06g073050.2.1.6	-1.44085	6.01026	-3.55739	2.71572	0.0164552	-2.15967	normal	Solyc06g073050
Solyc06g074170.2.1.4	-0.0787707	1.9872	-0.398982	0.158612	0.877121	-7.21235	normal	Solyc06g074170
Solyc07g006840.1.1.3	-0.207702	1.75211	-1.52233	0.843889	0.393798	-6.1493	normal	Solyc07g006840
Solyc07g045030.2.1.3	0.164528	1.67657	1.28501	0.671278	0.499219	-6.46624	normal	Solyc07g045030
Solyc07g053590.2.1.3	0.129653	1.74516	0.826455	0.378726	0.702897	-6.94439	normal	Solyc07g053590
Solyc07g053680.1.1.2	0.122224	1.63551	1.52259	0.844085	0.393771	-6.14893	normal	Solyc07g053680
Solyc07g062240.1.1.2	0.153599	1.55634	0.701993	0.309268	0.756381	-7.04092	normal	Solyc07g062240
Solyc07g062840.2.1.3	-0.383241	2.01739	-2.4793	1.65784	0.110412	-4.49124	normal	Solyc07g062840
Solyc07g063410.2.1.3	2.08715	4.78465	9.31808	8.07328	5.54514e-07	10.2686	up	Solyc07g063410
Solyc07g063420.2.1.3	0.337594	7.95859	1.94021	1.1786	0.239138	-5.49196	normal	Solyc07g063420
Solyc07g066330.2.1.3	-0.234861	1.93124	-1.00026	0.482953	0.627471	-6.78521	normal	Solyc07g066330
Solyc08g006020.2.1.3	-0.020019	1.69592	-0.113183	0.0404862	0.969967	-7.28845	normal	Solyc08g006020
Solyc08g008660.2.1.3	0.112002	1.76066	0.708247	0.312654	0.75405	-7.03642	normal	Solyc08g008660
Solyc08g077110.2.1.4	0.0774457	2.43168	0.349543	0.136523	0.896516	-7.23154	normal	Solyc08g077110
Solyc08g079120.1.1.3	-0.225495	1.77671	-1.22467	0.629606	0.523558	-6.53962	normal	Solyc08g079120
Solyc09g010160.1.1.3	-0.00875288	1.73284	-0.0409553	0.0142462	0.988262	-7.29427	normal	Solyc09g010160
Solyc09g025310.2.1.3	-0.0623987	1.63273	-0.381462	0.150704	0.884127	-7.21944	normal	Solyc09g025310
Solyc10g006880.2.1.3	0.493612	8.51512	3.554	2.71228	0.0165516	-2.16742	normal	Solyc10g006880
Solyc10g047060.1.1.3	0.0518845	1.64525	0.257761	0.0973608	0.927257	-7.26051	normal	Solyc10g047060
Solyc10g055760.1.1.3	-2.40245	6.48474	-7.94785	6.95444	4.84347e-06	7.65362	down	Solyc10g055760
Solyc10g079220.2.1.2	-0.0223802	1.97053	-0.0470766	0.0164146	0.987424	-7.29398	normal	Solyc10g079220
Solyc10g083450.1.1.3	0.0216227	1.66712	0.204574	0.0757574	0.942841	-7.27331	normal	Solyc10g083450
Solyc10g005010.2.1.2	0.193341	1.85735	1.41812	0.766417	0.438824	-6.2939	normal	Solyc10g005010
Solyc11g005920.1.1.6	-0.248812	3.73484	-0.502646	0.207196	0.838933	-7.16404	normal	Solyc11g005920
Solyc11g008000.1.1.6	0.0515034	5.88286	0.173998	0.0636974	0.952134	-7.27935	normal	Solyc11g008000
Solyc11g008010.1.1.6	1.06244	6.99186	6.3282	5.4928	8.15557e-05	4.23862	normal	Solyc11g008010
Solyc11g017470.1.1.3	0.103474	10.3999	0.652558	0.282898	0.777674	-7.07511	normal	Solyc11g017470
Solyc11g018660.1.1.3	0.104119	1.76631	0.864513	0.400833	0.686624	-6.91193	normal	Solyc11g018660
Solyc11g065540.1.1.3	0.11656	1.77239	0.705279	0.311045	0.755129	-7.03856	normal	Solyc11g065540
Solyc11g068620.1.1.2	-1.20759	1.9874	-5.10612	4.2958	0.000812524	1.45626	normal	Solyc11g068620
Solyc11g068750.1.1.4	-0.764457	3.20871	-2.79854	1.96068	0.0653038	-3.83659	normal	Solyc11g068750
Solyc12g013620.1.1.3	-0.467529	7.04383	-2.49293	1.67052	0.10799	-4.46411	normal	Solyc12g013620
Solyc12g017400.1.1.3	-0.0847035	1.79254	-0.705368	0.311094	0.755129	-7.0385	normal	Solyc12g017400
Solyc12g036480.1.1.3	-0.214835	1.69629	-1.56103	0.873303	0.377605	-6.09352	normal	Solyc12g036480
Solyc12g056790.1.1.3	-0.298593	5.10158	-1.15431	0.582201	0.555109	-6.62131	normal	Solyc12g056790

## Sheet: MG_vs_BR
Differential expression information of Solanum lycopersicum NAC gene in MG_vs_BR
	logFC	AveExpr	t	P.Value	adj.P.Val	B	type	gene
Solyc01g009860.2.1.4	1.17538	5.12169	3.91736	3.08315	0.00471808	-1.58294	normal	Solyc01g009860
Solyc01g021730.2.1.1	0.0825754	2.08348	0.436335	0.175763	0.770511	-7.46582	normal	Solyc01g021730
Solyc01g102740.2.1.3	0.222254	1.76082	1.61879	0.917828	0.234005	-6.27546	normal	Solyc01g102740
Solyc01g104900.2.1.3	3.0196	4.8934	10.6202	9.04362	3.18552e-08	12.3704	up	Solyc01g104900
Solyc02g036430.1.1.6	-0.10473	1.7058	-0.568229	0.239523	0.701035	-7.39737	normal	Solyc02g036430
Solyc02g061780.2.1.3	0.239366	1.6506	1.43172	0.776384	0.295844	-6.54327	normal	Solyc02g061780
Solyc02g061870.1.1.1	0.811271	1.90997	6.62052	5.76777	2.36088e-05	4.65338	normal	Solyc02g061870
Solyc02g061900.1.1.1	0.304676	1.76791	2.42153	1.60437	0.0730459	-4.86934	normal	Solyc02g061900
Solyc02g061910.1.1.1	0.669216	1.87466	2.49754	1.67482	0.0646201	-4.71857	normal	Solyc02g061910
Solyc02g062060.1.1.1	0.331564	1.72525	2.8888	2.04827	0.0329616	-3.9065	normal	Solyc02g062060
Solyc02g069960.2.1.3	0.343059	1.6642	2.2729	1.46896	0.0923278	-5.15655	normal	Solyc02g069960
Solyc02g077610.2.1.4	0.26197	4.14718	1.22871	0.632371	0.373607	-6.80311	normal	Solyc02g077610
Solyc02g081270.2.1.8	-0.144953	1.67909	-0.683746	0.299454	0.638366	-7.32316	normal	Solyc02g081270
Solyc02g084350.2.1.3	0.199751	1.71981	1.5105	0.834965	0.26859	-6.43368	normal	Solyc02g084350
Solyc02g087920.2.1.3	0.357545	1.85396	2.3252	1.51624	0.0850717	-5.05668	normal	Solyc02g087920
Solyc02g088180.2.1.3	0.136369	1.84348	0.780835	0.35276	0.586203	-7.25069	normal	Solyc02g088180
Solyc02g093420.2.1.6	2.26398	2.33691	7.56145	6.61958	4.27567e-06	6.65672	up	Solyc02g093420
Solyc03g059300.1.1.1	0.118021	1.60859	1.20053	0.613197	0.385739	-6.8365	normal	Solyc03g059300
Solyc03g062670.1.1.1	0.277124	1.67205	2.65109	1.81936	0.0498733	-4.40663	normal	Solyc03g062670
Solyc03g062750.1.1.1	0.30415	1.68049	2.94583	2.10399	0.0297672	-3.78378	normal	Solyc03g062750
Solyc03g078120.2.1.3	1.07938	7.88348	5.27077	4.461	0.000317342	1.59636	normal	Solyc03g078120
Solyc03g080090.2.1.6	1.04578	6.21051	3.35338	2.50932	0.0140351	-2.88166	normal	Solyc03g080090
Solyc03g083880.2.1.3	0.150245	1.68694	1.47981	0.81197	0.27911	-6.47694	normal	Solyc03g083880
Solyc03g097650.2.1.3	0.403011	3.00547	0.592165	0.251628	0.686965	-7.38308	normal	Solyc03g097650
Solyc03g114260.1.1.1	0.214289	1.6547	2.27219	1.46831	0.0924206	-5.1579	normal	Solyc03g114260
Solyc03g115850.2.1.3	0.433229	1.85735	2.6714	1.83869	0.0481317	-4.36467	normal	Solyc03g115850
Solyc04g005610.2.1.3	-1.24624	2.66677	-5.42002	4.60982	0.000238198	1.94303	normal	Solyc04g005610
Solyc04g009440.2.1.3	2.19434	5.80212	10.7037	9.10296	2.81312e-08	12.5102	up	Solyc04g009440
Solyc04g025760.1.1.1	0.200093	1.63334	1.76476	1.03362	0.193505	-6.04898	normal	Solyc04g025760
Solyc04g072220.2.1.3	0.924991	6.73861	3.59109	2.74997	0.00884743	-2.3396	normal	Solyc04g072220
Solyc04g078670.2.1.3	1.56218	2.8148	6.86199	5.99126	1.49842e-05	5.17844	normal	Solyc04g078670
Solyc05g007550.1.1.3	-0.0362227	1.63811	-0.262206	0.0992026	0.866451	-7.52904	normal	Solyc05g007550
Solyc05g007770.2.1.3	-1.40806	3.46563	-4.46532	3.64479	0.00157591	-0.294966	normal	Solyc05g007770
Solyc05g009840.2.1.6	2.40722	4.56136	6.1534	5.32613	5.73247e-05	3.6174	up	Solyc05g009840
Solyc05g021090.2.1.2	0.229338	1.65646	1.92757	1.16795	0.154544	-5.77966	normal	Solyc05g021090
Solyc05g026180.1.1.5	1.44231	2.44374	4.84711	4.034	0.000743177	0.604539	normal	Solyc05g026180
Solyc05g055470.2.1.6	-0.909285	7.4013	-6.24917	5.41765	4.74756e-05	3.8319	normal	Solyc05g055470
Solyc05g055480.2.1.4	2.01932	3.86089	5.4503	4.63989	0.000224611	2.01315	up	Solyc05g055480
Solyc06g008360.2.1.3	0.0469775	2.03429	0.24083	0.0903973	0.877585	-7.53465	normal	Solyc06g008360
Solyc06g034340.1.1.3	0.110816	1.76603	0.941832	0.446987	0.504885	-7.11075	normal	Solyc06g034340
Solyc06g060230.2.1.3	0.169168	5.6772	0.622426	0.267166	0.670588	-7.3642	normal	Solyc06g060230
Solyc06g061080.2.1.4	0.0820472	1.87866	0.296254	0.113494	0.847817	-7.51914	normal	Solyc06g061080
Solyc06g063380.1.1.1	0.411818	1.7768	4.10646	3.277	0.00323826	-1.13997	normal	Solyc06g063380
Solyc06g063430.1.1.3	0.143771	1.78008	0.940956	0.446455	0.505194	-7.11158	normal	Solyc06g063430
Solyc06g065410.2.1.3	0.239551	1.85772	1.51916	0.841491	0.26567	-6.42135	normal	Solyc06g065410
Solyc06g068580.1.1.3	0.100806	1.7773	0.643195	0.277982	0.659237	-7.35071	normal	Solyc06g068580
Solyc06g069100.1.1.5	0.682782	1.70935	2.26424	1.46116	0.0935392	-5.17296	normal	Solyc06g069100
Solyc06g069710.2.1.3	-0.0297034	1.77995	-0.193801	0.0714782	0.90251	-7.54532	normal	Solyc06g069710
Solyc06g073050.2.1.6	1.42878	6.01026	3.5276	2.68547	0.0100364	-2.48529	normal	Solyc06g073050
Solyc06g074170.2.1.4	0.627873	1.9872	3.18025	2.33579	0.0194043	-3.26975	normal	Solyc06g074170
Solyc07g006840.1.1.3	0.223851	1.75211	1.6407	0.934914	0.227356	-6.24241	normal	Solyc07g006840
Solyc07g045030.2.1.3	0.128037	1.67657	1.00001	0.482797	0.476593	-7.05428	normal	Solyc07g045030
Solyc07g053590.2.1.3	0.0527387	1.74516	0.336176	0.130671	0.827076	-7.50599	normal	Solyc07g053590
Solyc07g053680.1.1.2	0.137341	1.63551	1.7109	0.990368	0.207612	-6.13425	normal	Solyc07g053680
Solyc07g062240.1.1.2	0.0955884	1.55634	0.436867	0.17601	0.770353	-7.46558	normal	Solyc07g062240
Solyc07g062840.2.1.3	0.376259	2.01739	2.43413	1.616	0.0716294	-4.84453	normal	Solyc07g062840
Solyc07g063410.2.1.3	0.862428	4.78465	3.85032	3.01452	0.00536174	-1.73933	normal	Solyc07g063410
Solyc07g063420.2.1.3	-0.229555	7.95859	-1.31929	0.695365	0.337895	-6.69129	normal	Solyc07g063420
Solyc07g066330.2.1.3	0.381044	1.93124	1.62284	0.920981	0.232814	-6.26937	normal	Solyc07g066330
Solyc08g006020.2.1.3	0.294651	1.69592	1.66589	0.954693	0.219759	-6.20399	normal	Solyc08g006020
Solyc08g008660.2.1.3	0.00612584	1.76066	0.0387371	0.0134629	0.982051	-7.56416	normal	Solyc08g008660
Solyc08g077110.2.1.4	1.83487	2.43168	8.28149	7.23662	1.24755e-06	8.11057	normal	Solyc08g077110
Solyc08g079120.1.1.3	0.603655	1.77671	3.27846	2.43401	0.016167	-3.05039	normal	Solyc08g079120
Solyc09g010160.1.1.3	0.0829305	1.73284	0.388037	0.153661	0.798147	-7.48647	normal	Solyc09g010160
Solyc09g025310.2.1.3	0.178429	1.63273	1.09079	0.540512	0.434306	-6.96005	normal	Solyc09g025310
Solyc10g006880.2.1.3	-4.7354	8.51512	-34.0948	18.7601	2.0456e-16	34.4269	down	Solyc10g006880
Solyc10g047060.1.1.3	0.296966	1.64525	1.47532	0.808625	0.280755	-6.48321	normal	Solyc10g047060
Solyc10g055760.1.1.3	2.67212	6.48474	8.83997	7.69478	4.94775e-07	9.19075	up	Solyc10g055760
Solyc10g079220.2.1.2	0.709038	1.97053	1.49145	0.820669	0.27491	-6.46061	normal	Solyc10g079220
Solyc10g083450.1.1.3	0.254127	1.66712	2.40432	1.58853	0.0750688	-4.90312	normal	Solyc10g083450
Solyc10g005010.2.1.2	0.109004	1.85735	0.79952	0.363324	0.576514	-7.23571	normal	Solyc10g005010
Solyc11g005920.1.1.6	0.482746	3.73484	0.975237	0.467436	0.488239	-7.0787	normal	Solyc11g005920
Solyc11g008000.1.1.6	0.0220107	5.88286	0.0743603	0.0262041	0.964296	-7.56205	normal	Solyc11g008000
Solyc11g008010.1.1.6	-1.35499	6.99186	-8.07069	7.05908	1.78283e-06	7.69211	normal	Solyc11g008010
Solyc11g017470.1.1.3	-1.43846	10.3999	-9.07159	7.8797	3.41869e-07	9.62678	normal	Solyc11g017470
Solyc11g018660.1.1.3	-0.125947	1.76631	-1.04576	0.511604	0.45518	-7.00771	normal	Solyc11g018660
Solyc11g065540.1.1.3	0.0852761	1.77239	0.515987	0.213672	0.728211	-7.42658	normal	Solyc11g065540
Solyc11g068620.1.1.2	0.449542	1.9874	1.90083	1.14553	0.160412	-5.82504	normal	Solyc11g068620
Solyc11g068750.1.1.4	1.43447	3.20871	5.25132	4.44154	0.000330406	1.55107	normal	Solyc11g068750
Solyc12g013620.1.1.3	-0.781425	7.04383	-4.16667	3.33875	0.00286964	-0.998489	normal	Solyc12g013620
Solyc12g017400.1.1.3	0.19391	1.79254	1.61478	0.914717	0.23518	-6.28146	normal	Solyc12g017400
Solyc12g036480.1.1.3	0.291919	1.69629	2.12115	1.33417	0.116434	-5.43847	normal	Solyc12g036480
Solyc12g056790.1.1.3	1.65485	5.10158	6.3974	5.55833	3.58745e-05	4.16179	normal	Solyc12g056790

## Sheet: MG_vs_BR10
Differential expression information of Solanum lycopersicum NAC gene in BR_vs_BR10
	logFC	AveExpr	t	P.Value	adj.P.Val	B	type	gene
Solyc01g009860.2.1.4	0.46325	5.12169	1.54395	0.860274	0.262982	-6.4139	normal	Solyc01g009860
Solyc01g021730.2.1.1	-0.68891	2.08348	-3.64025	2.80001	0.00718945	-2.25373	normal	Solyc01g021730
Solyc01g102740.2.1.3	0.216202	1.76082	1.5747	0.883771	0.252992	-6.36908	normal	Solyc01g102740
Solyc01g104900.2.1.3	6.92836	4.8934	24.3676	15.8496	3.17461e-14	28.1243	up	Solyc01g104900
Solyc02g036430.1.1.6	-0.0551835	1.7058	-0.299407	0.114834	0.855319	-7.5465	normal	Solyc02g036430
Solyc02g061780.2.1.3	0.224701	1.6506	1.344	0.712904	0.336847	-6.68784	normal	Solyc02g061780
Solyc02g061870.1.1.1	0.780386	1.90997	6.36848	5.53097	2.82189e-05	4.07234	normal	Solyc02g061870
Solyc02g061900.1.1.1	0.413681	1.76791	3.28788	2.44347	0.0144317	-3.05675	normal	Solyc02g061900
Solyc02g061910.1.1.1	0.585661	1.87466	2.18571	1.39106	0.104337	-5.34799	normal	Solyc02g061910
Solyc02g062060.1.1.1	0.148338	1.72525	1.29242	0.676458	0.357353	-6.7534	normal	Solyc02g062060
Solyc02g069960.2.1.3	0.12915	1.6642	0.855673	0.395662	0.559987	-7.21697	normal	Solyc02g069960
Solyc02g077610.2.1.4	-3.03399	4.14718	-14.2303	11.3414	1.87323e-10	17.7523	down	Solyc02g077610
Solyc02g081270.2.1.8	0.202428	1.67909	0.954856	0.454924	0.511173	-7.12666	normal	Solyc02g081270
Solyc02g084350.2.1.3	0.0174889	1.71981	0.13225	0.0476529	0.939218	-7.58415	normal	Solyc02g084350
Solyc02g087920.2.1.3	0.110889	1.85396	0.721136	0.319666	0.630301	-7.32464	normal	Solyc02g087920
Solyc02g088180.2.1.3	0.54289	1.84348	3.10854	2.26445	0.0204618	-3.45613	normal	Solyc02g088180
Solyc02g093420.2.1.6	2.35026	2.33691	7.84962	6.87013	1.77541e-06	7.22318	up	Solyc02g093420
Solyc03g059300.1.1.1	0.10226	1.60859	1.0402	0.508077	0.46966	-7.04174	normal	Solyc03g059300
Solyc03g062670.1.1.1	0.219262	1.67205	2.09756	1.31356	0.119756	-5.50921	normal	Solyc03g062670
Solyc03g062750.1.1.1	0.180906	1.68049	1.75215	1.02344	0.199941	-6.09723	normal	Solyc03g062750
Solyc03g078120.2.1.3	1.44971	7.88348	7.07917	6.1894	7.2869e-06	5.61975	normal	Solyc03g078120
Solyc03g080090.2.1.6	0.710441	6.21051	2.27809	1.47363	0.0895612	-5.17466	normal	Solyc03g080090
Solyc03g083880.2.1.3	0.222315	1.68694	2.18964	1.39455	0.103624	-5.3407	normal	Solyc03g083880
Solyc03g097650.2.1.3	1.08022	3.00547	1.58723	0.893405	0.248883	-6.35062	normal	Solyc03g097650
Solyc03g114260.1.1.1	0.113502	1.6547	1.20351	0.615215	0.395026	-6.86124	normal	Solyc03g114260
Solyc03g115850.2.1.3	0.216113	1.85735	1.33261	0.704797	0.341342	-6.70251	normal	Solyc03g115850
Solyc04g005610.2.1.3	-0.756018	2.66677	-3.28799	2.44358	0.01443	-3.05651	normal	Solyc04g005610
Solyc04g009440.2.1.3	-0.00507239	5.80212	-0.0247424	0.00855216	0.988762	-7.59298	normal	Solyc04g009440
Solyc04g025760.1.1.1	0.143275	1.63334	1.26365	0.656419	0.369834	-6.78902	normal	Solyc04g025760
Solyc04g072220.2.1.3	0.600811	6.73861	2.33252	1.52289	0.0819246	-5.07053	normal	Solyc04g072220
Solyc04g078670.2.1.3	1.28472	2.8148	5.64324	4.83059	0.000118713	2.43221	normal	Solyc04g078670
Solyc05g007550.1.1.3	0.022246	1.63811	0.161032	0.0586626	0.924254	-7.57974	normal	Solyc05g007550
Solyc05g007770.2.1.3	-2.40926	3.46563	-7.64039	6.6887	2.58139e-06	6.79555	down	Solyc05g007770
Solyc05g009840.2.1.6	0.603744	4.56136	1.54331	0.859789	0.263207	-6.41482	normal	Solyc05g009840
Solyc05g021090.2.1.2	0.115443	1.65646	0.970294	0.464391	0.503752	-7.11179	normal	Solyc05g021090
Solyc05g026180.1.1.5	1.01651	2.44374	3.41615	2.57263	0.0112326	-2.76692	normal	Solyc05g026180
Solyc05g055470.2.1.6	-0.898054	7.4013	-6.17199	5.34393	4.13938e-05	3.63364	normal	Solyc05g055470
Solyc05g055480.2.1.4	1.37726	3.86089	3.71732	2.87859	0.00615551	-2.07558	normal	Solyc05g055480
Solyc06g008360.2.1.3	-0.147936	2.03429	-0.758394	0.340202	0.610524	-7.29656	normal	Solyc06g008360
Solyc06g034340.1.1.3	0.0387443	1.76603	0.329289	0.127675	0.839326	-7.53672	normal	Solyc06g034340
Solyc06g060230.2.1.3	-0.834125	5.6772	-3.06902	2.2253	0.0220356	-3.54308	normal	Solyc06g060230
Solyc06g061080.2.1.4	0.223682	1.87866	0.807665	0.36796	0.584994	-7.25737	normal	Solyc06g061080
Solyc06g063380.1.1.1	0.400297	1.7768	3.99158	3.15921	0.0035337	-1.4365	normal	Solyc06g063380
Solyc06g063430.1.1.3	0.215962	1.78008	1.41343	0.762994	0.310629	-6.59624	normal	Solyc06g063430
Solyc06g065410.2.1.3	0.232082	1.85772	1.47179	0.805999	0.288239	-6.51631	normal	Solyc06g065410
Solyc06g068580.1.1.3	0.334486	1.7773	2.1342	1.34562	0.113058	-5.4427	normal	Solyc06g068580
Solyc06g069100.1.1.5	0.577248	1.70935	1.91427	1.15678	0.158902	-5.83036	normal	Solyc06g069100
Solyc06g069710.2.1.3	0.148901	1.77995	0.971507	0.465138	0.503066	-7.11061	normal	Solyc06g069710
Solyc06g073050.2.1.6	-0.012066	6.01026	-0.0297905	0.0103174	0.986736	-7.59283	normal	Solyc06g073050
Solyc06g074170.2.1.4	0.549103	1.9872	2.78127	1.94401	0.0375459	-4.16291	normal	Solyc06g074170
Solyc07g006840.1.1.3	0.0161491	1.75211	0.118364	0.0424236	0.945586	-7.58597	normal	Solyc07g006840
Solyc07g045030.2.1.3	0.292565	1.67657	2.28502	1.47987	0.0885545	-5.16149	normal	Solyc07g045030
Solyc07g053590.2.1.3	0.182391	1.74516	1.16263	0.587739	0.413488	-6.90859	normal	Solyc07g053590
Solyc07g053680.1.1.2	0.259565	1.63551	3.23349	2.38897	0.0160877	-3.17864	normal	Solyc07g053680
Solyc07g062240.1.1.2	0.249188	1.55634	1.13886	0.571961	0.423905	-6.93547	normal	Solyc07g062240
Solyc07g062840.2.1.3	-0.00698202	2.01739	-0.0451687	0.0157376	0.979787	-7.59223	normal	Solyc07g062840
Solyc07g063410.2.1.3	2.94957	4.78465	13.1684	10.7181	6.59572e-10	16.2911	up	Solyc07g063410
Solyc07g063420.2.1.3	0.108039	7.95859	0.620918	0.266385	0.68362	-7.39348	normal	Solyc07g063420
Solyc07g066330.2.1.3	0.146183	1.93124	0.622583	0.267247	0.682804	-7.39242	normal	Solyc07g066330
Solyc08g006020.2.1.3	0.274632	1.69592	1.55271	0.866948	0.260094	-6.4012	normal	Solyc08g006020
Solyc08g008660.2.1.3	0.118127	1.76066	0.746984	0.333871	0.616311	-7.3053	normal	Solyc08g008660
Solyc08g077110.2.1.4	1.91232	2.43168	8.63104	7.52543	4.62324e-07	8.76871	normal	Solyc08g077110
Solyc08g079120.1.1.3	0.37816	1.77671	2.05379	1.27558	0.12843	-5.58766	normal	Solyc08g079120
Solyc09g010160.1.1.3	0.0741776	1.73284	0.347082	0.135442	0.829717	-7.53046	normal	Solyc09g010160
Solyc09g025310.2.1.3	0.11603	1.63273	0.70933	0.313241	0.63678	-7.33326	normal	Solyc09g025310
Solyc10g006880.2.1.3	-4.24179	8.51512	-30.5408	17.8015	9.26469e-16	32.4281	down	Solyc10g006880
Solyc10g047060.1.1.3	0.348851	1.64525	1.73308	1.00811	0.205049	-6.12749	normal	Solyc10g047060
Solyc10g055760.1.1.3	0.269667	6.48474	0.892118	0.417122	0.541518	-7.18485	normal	Solyc10g055760
Solyc10g079220.2.1.2	0.686658	1.97053	1.44438	0.785697	0.298727	-6.55418	normal	Solyc10g079220
Solyc10g083450.1.1.3	0.275749	1.66712	2.6089	1.77936	0.0511752	-4.52111	normal	Solyc10g083450
Solyc10g005010.2.1.2	0.302345	1.85735	2.21764	1.41945	0.0991083	-5.28858	normal	Solyc10g005010
Solyc11g005920.1.1.6	0.233934	3.73484	0.472591	0.192793	0.763819	-7.47709	normal	Solyc11g005920
Solyc11g008000.1.1.6	0.073514	5.88286	0.248358	0.0934834	0.881719	-7.56108	normal	Solyc11g008000
Solyc11g008010.1.1.6	-0.292547	6.99186	-1.74249	1.01566	0.202601	-6.11259	normal	Solyc11g008010
Solyc11g017470.1.1.3	-1.33498	10.3999	-8.41903	7.35109	6.58385e-07	8.3574	normal	Solyc11g017470
Solyc11g018660.1.1.3	-0.0218282	1.76631	-0.181242	0.0665312	0.914873	-7.57613	normal	Solyc11g018660
Solyc11g065540.1.1.3	0.201836	1.77239	1.22127	0.627285	0.387178	-6.84023	normal	Solyc11g065540
Solyc11g068620.1.1.2	-0.758044	1.9874	-3.20529	2.36078	0.0170035	-3.24159	normal	Solyc11g068620
Solyc11g068750.1.1.4	0.670008	3.20871	2.45278	1.63324	0.0670327	-4.83555	normal	Solyc11g068750
Solyc12g013620.1.1.3	-1.24895	7.04383	-6.65959	5.80416	1.6107e-05	4.71385	normal	Solyc12g013620
Solyc12g017400.1.1.3	0.109206	1.79254	0.909414	0.427434	0.532296	-7.16917	normal	Solyc12g017400
Solyc12g036480.1.1.3	0.0770846	1.69629	0.560113	0.235455	0.71692	-7.43042	normal	Solyc12g036480
Solyc12g056790.1.1.3	1.35626	5.10158	5.24309	4.4333	0.000267266	1.50562	normal	Solyc12g056790
