# Supplementary material for: Genome-Wide Analysis of the NAC Family Associated with Two Paleohexaploidization Events in the Tomato
Source: Life (Basel). 2022 Aug 15;12(8):1236. doi: 10.3390/life12081236 (PMC9410287; doi:10.3390/life12081236)
Supplement: Supplementary file 1 [file life-12-01236-s001.zip › life-1834936-supplementary/Supplementary Table/S7.GO_enrichment_of_down_gene.xlsx]

## Sheet: BR.vs.BR10
GO enrichment results of Solanum lycopersicum down-regulated genes in BR.vs.BR10
	ONTOLOGY	ID	Description	GeneRatio	BgRatio	pvalue	p.adjust	qvalue	geneID	Count	FoldEnrichment
GO:0009696	BP	GO:0009696	salicylic acid metabolic process	3/65	19/7814	0.000484069	0.140813	0.140813	101260990/101267354/101255847	3	18.9814
GO:0018958	BP	GO:0018958	phenol-containing compound metabolic process	3/65	22/7814	0.000755728	0.140813	0.140813	101260990/101267354/101255847	3	16.393
GO:0042537	BP	GO:0042537	benzene-containing compound metabolic process	3/65	25/7814	0.00110877	0.140813	0.140813	101260990/101267354/101255847	3	14.4258
GO:0000049	MF	GO:0000049	tRNA binding	3/81	21/9129	0.000797633	0.13161	0.126782	101258943/101261939/101263605	3	16.1005

## Sheet: MG.vs.BR
GO enrichment results of Solanum lycopersicum down-regulated genes in MGvs.BR
	ONTOLOGY	ID	Description	GeneRatio	BgRatio	pvalue	p.adjust	qvalue	geneID	Count	FoldEnrichment
GO:0009408	BP	GO:0009408	response to heat	8/125	50/7814	1.04734e-06	0.000280714	0.000245538	101254946/544024/543572/101256536/101265014/101261304/543846/544205	8	10.0019
GO:0009266	BP	GO:0009266	response to temperature stimulus	9/125	68/7814	1.14344e-06	0.000280714	0.000245538	101254946/101248072/544024/543572/101256536/101265014/101261304/543846/544205	9	8.27365
GO:0042542	BP	GO:0042542	response to hydrogen peroxide	5/125	17/7814	5.12922e-06	0.000839482	0.000734288	101254946/543572/101256536/101261304/544205	5	18.3859
GO:0051259	BP	GO:0051259	protein complex oligomerization	5/125	19/7814	9.39396e-06	0.00115311	0.00100862	101254946/543572/101256536/101261304/544205	5	16.4505
GO:0044550	BP	GO:0044550	secondary metabolite biosynthetic process	9/125	91/7814	1.33516e-05	0.00131112	0.00114683	543524/778294/101243656/100125909/101249699/544200/778295/100736482/100037505	9	6.18251
GO:0009651	BP	GO:0009651	response to salt stress	5/125	25/7814	3.9742e-05	0.00325222	0.00284469	101254946/543572/101256536/101261304/544205	5	12.5024
GO:0009835	BP	GO:0009835	fruit ripening	4/125	14/7814	5.51835e-05	0.00364071	0.0031845	778356/101268031/544051/544285	4	17.8606
GO:0019748	BP	GO:0019748	secondary metabolic process	10/125	136/7814	5.93191e-05	0.00364071	0.0031845	543524/778294/101243656/100125909/101249699/544200/778295/100736482/100037505/101263772	10	4.59647
GO:0006970	BP	GO:0006970	response to osmotic stress	5/125	28/7814	7.07425e-05	0.00364919	0.00319191	101254946/543572/101256536/101261304/544205	5	11.1629
GO:0120255	BP	GO:0120255	olefinic compound biosynthetic process	4/125	15/7814	7.43215e-05	0.00364919	0.00319191	778356/101243656/101268031/544285	4	16.6699
GO:0006979	BP	GO:0006979	response to oxidative stress	9/125	120/7814	0.000120715	0.00517225	0.00452413	101253577/101266452/104644379/101254946/543572/101256536/101261304/544205/101246396	9	4.6884
GO:0120254	BP	GO:0120254	olefinic compound metabolic process	4/125	17/7814	0.000126409	0.00517225	0.00452413	778356/101243656/101268031/544285	4	14.7087
GO:0016998	BP	GO:0016998	cell wall macromolecule catabolic process	4/125	18/7814	0.000160523	0.00606284	0.00530311	101055558/544148/101266770/101267358	4	13.8916
GO:0021700	BP	GO:0021700	developmental maturation	4/125	19/7814	0.000200824	0.00655645	0.00573488	778356/101268031/544051/544285	4	13.1604
GO:0071695	BP	GO:0071695	anatomical structure maturation	4/125	19/7814	0.000200824	0.00655645	0.00573488	778356/101268031/544051/544285	4	13.1604
GO:0000302	BP	GO:0000302	response to reactive oxygen species	5/125	35/7814	0.000213652	0.00655645	0.00573488	101254946/543572/101256536/101261304/544205	5	8.93029
GO:0009628	BP	GO:0009628	response to abiotic stimulus	12/125	226/7814	0.000251818	0.00727308	0.00636171	101254946/101248072/544024/543572/543733/544200/100037505/101256536/101265014/101261304/543846/544205	12	3.31922
GO:0009699	BP	GO:0009699	phenylpropanoid biosynthetic process	7/125	85/7814	0.000397685	0.010848	0.00948864	543524/101243656/100125909/101249699/544200/100736482/100037505	7	5.14805
GO:0009620	BP	GO:0009620	response to fungus	11/125	212/7814	0.000558325	0.0139321	0.0121863	543524/100125909/101249699/544200/543979/100736482/100037505/101244788/544148/101266770/101267358	11	3.24355
GO:0010035	BP	GO:0010035	response to inorganic substance	6/125	65/7814	0.000567498	0.0139321	0.0121863	101254946/101248072/543572/101256536/101261304/544205	6	5.77034
GO:0009698	BP	GO:0009698	phenylpropanoid metabolic process	8/125	122/7814	0.000719103	0.0168133	0.0147065	543524/101243656/100125909/101249699/544200/100736482/100037505/101263772	8	4.09915
GO:0002238	BP	GO:0002238	response to molecule of fungal origin	6/125	70/7814	0.00084416	0.0172701	0.015106	543524/100125909/101249699/544200/100736482/100037505	6	5.35817
GO:0009804	BP	GO:0009804	coumarin metabolic process	6/125	70/7814	0.00084416	0.0172701	0.015106	543524/100125909/101249699/544200/100736482/100037505	6	5.35817
GO:0009805	BP	GO:0009805	coumarin biosynthetic process	6/125	70/7814	0.00084416	0.0172701	0.015106	543524/100125909/101249699/544200/100736482/100037505	6	5.35817
GO:0048608	BP	GO:0048608	reproductive structure development	7/125	100/7814	0.00105855	0.0199903	0.0174853	778356/101268031/100736493/544051/544200/101256245/544285	7	4.37584
GO:0061458	BP	GO:0061458	reproductive system development	7/125	100/7814	0.00105855	0.0199903	0.0174853	778356/101268031/100736493/544051/544200/101256245/544285	7	4.37584
GO:0006026	BP	GO:0006026	aminoglycan catabolic process	3/125	14/7814	0.00127876	0.0202539	0.0177159	544148/101266770/101267358	3	13.3954
GO:0006030	BP	GO:0006030	chitin metabolic process	3/125	14/7814	0.00127876	0.0202539	0.0177159	544148/101266770/101267358	3	13.3954
GO:0006032	BP	GO:0006032	chitin catabolic process	3/125	14/7814	0.00127876	0.0202539	0.0177159	544148/101266770/101267358	3	13.3954
GO:0046348	BP	GO:0046348	amino sugar catabolic process	3/125	14/7814	0.00127876	0.0202539	0.0177159	544148/101266770/101267358	3	13.3954
GO:1901072	BP	GO:1901072	glucosamine-containing compound catabolic process	3/125	14/7814	0.00127876	0.0202539	0.0177159	544148/101266770/101267358	3	13.3954
GO:0006457	BP	GO:0006457	protein folding	8/125	136/7814	0.00145941	0.022159	0.0193823	101254946/544222/543572/101255164/101255185/101256536/101261304/544205	8	3.67718
GO:0003006	BP	GO:0003006	developmental process involved in reproduction	7/125	106/7814	0.0014893	0.022159	0.0193823	778356/101268031/100736493/544051/544200/101256245/544285	7	4.12815
GO:0120251	BP	GO:0120251	hydrocarbon biosynthetic process	3/125	16/7814	0.00192187	0.0277541	0.0242763	778356/101268031/544285	3	11.721
GO:1901071	BP	GO:1901071	glucosamine-containing compound metabolic process	3/125	17/7814	0.00230661	0.0323585	0.0283037	544148/101266770/101267358	3	11.0315
GO:1901136	BP	GO:1901136	carbohydrate derivative catabolic process	4/125	38/7814	0.00302518	0.0412601	0.0360898	544148/101256872/101266770/101267358	4	6.58021
GO:0006022	BP	GO:0006022	aminoglycan metabolic process	3/125	19/7814	0.00321114	0.0426128	0.037273	544148/101266770/101267358	3	9.87032
GO:0019439	BP	GO:0019439	aromatic compound catabolic process	7/125	122/7814	0.00331827	0.0426265	0.037285	101243656/778212/101256312/101263054/101254040/101256872/101261704	7	3.58675
GO:0007275	BP	GO:0007275	multicellular organism development	9/125	191/7814	0.00344037	0.0426265	0.037285	778200/778356/101268031/543733/100736493/544051/544200/101256245/544285	9	2.94559
GO:0016053	BP	GO:0016053	organic acid biosynthetic process	10/125	228/7814	0.00347263	0.0426265	0.037285	101247693/101243656/543997/101251816/100301936/101249057/101250973/544200/101251907/101253875	10	2.74175
GO:1901361	BP	GO:1901361	organic cyclic compound catabolic process	7/125	125/7814	0.003798	0.0454833	0.0397839	101243656/778212/101256312/101263054/101254040/101256872/101261704	7	3.50067
GO:0000272	BP	GO:0000272	polysaccharide catabolic process	6/125	95/7814	0.00404786	0.0456264	0.039909	101055558/544051/543995/101254639/544148/543996	6	3.94813
GO:0048731	BP	GO:0048731	system development	8/125	161/7814	0.0041788	0.0456264	0.039909	778200/778356/101268031/100736493/544051/544200/101256245/544285	8	3.10619
GO:0120252	BP	GO:0120252	hydrocarbon metabolic process	3/125	21/7814	0.00430599	0.0456264	0.039909	778356/101268031/544285	3	8.93029
GO:0009908	BP	GO:0009908	flower development	4/125	42/7814	0.00436749	0.0456264	0.039909	100736493/544051/544200/101256245	4	5.95352
GO:0010154	BP	GO:0010154	fruit development	4/125	42/7814	0.00436749	0.0456264	0.039909	778356/101268031/544051/544285	4	5.95352
GO:0090567	BP	GO:0090567	reproductive shoot system development	4/125	42/7814	0.00436749	0.0456264	0.039909	100736493/544051/544200/101256245	4	5.95352
GO:0005576	CC	GO:0005576	extracellular region	14/124	360/8541	0.000696917	0.0425119	0.0425119	543823/101249653/101055558/101250880/544035/544051/543963/543953/101246497/101257588/101258887/544148/101266770/101267358	14	2.67863
GO:0043621	MF	GO:0043621	protein self-association	5/157	16/9129	5.2909e-06	0.000699999	0.000620828	101254946/543572/101256536/101261304/544205	5	18.1708
GO:0019842	MF	GO:0019842	vitamin binding	13/157	168/9129	5.95744e-06	0.000699999	0.000620828	543524/778356/101268031/100125909/544313/101264863/101249699/544200/101247011/100736482/100037505/101248029/544285	13	4.49943
GO:0043177	MF	GO:0043177	organic acid binding	10/157	120/9129	3.8963e-05	0.00228907	0.00203018	543524/101268031/100125909/101263741/100736493/101249699/544200/100736482/100037505/544285	10	4.84554
GO:0051213	MF	GO:0051213	dioxygenase activity	10/157	120/9129	3.8963e-05	0.00228907	0.00203018	543524/543997/100125909/100301936/101249699/544200/100736482/100037505/544285/101246396	10	4.84554
GO:0031418	MF	GO:0031418	L-ascorbic acid binding	8/157	81/9129	7.10755e-05	0.00334055	0.00296273	543524/101268031/100125909/101249699/544200/100736482/100037505/544285	8	5.74286
GO:0016705	MF	GO:0016705	oxidoreductase activity, acting on paired donors, with incorporation or reduction of molecular oxygen	15/157	279/9129	8.78677e-05	0.00344148	0.00305224	543524/101249297/101246390/101259495/100125909/100037489/101258347/101249699/544200/100736482/100037505/101262919/101248374/101254820/101260940	15	3.12616
GO:0048029	MF	GO:0048029	monosaccharide binding	8/157	88/9129	0.00012832	0.0043079	0.00382067	543524/101268031/100125909/101249699/544200/100736482/100037505/544285	8	5.28605
GO:0051082	MF	GO:0051082	unfolded protein binding	7/157	75/9129	0.000289946	0.0076287	0.00676588	101254946/543572/101255164/101255185/101256536/101261304/544205	7	5.42701
GO:0031406	MF	GO:0031406	carboxylic acid binding	9/157	125/9129	0.000292163	0.0076287	0.00676588	543524/101268031/100125909/101263741/101249699/544200/100736482/100037505/544285	9	4.18655
GO:0005337	MF	GO:0005337	nucleoside transmembrane transporter activity	3/157	13/9129	0.0012574	0.0295489	0.0262069	101261573/101262171/101261275	3	13.4184
GO:0004497	MF	GO:0004497	monooxygenase activity	10/157	187/9129	0.00141819	0.0302978	0.026871	101249297/101247497/101246390/101259495/100037489/101258347/101262919/101248374/101254820/101260940	10	3.10944
GO:0030246	MF	GO:0030246	carbohydrate binding	9/157	166/9129	0.00222591	0.0435908	0.0386606	543524/101268031/100125909/101249699/544200/100736482/100037505/544285/101249960	9	3.15252

## Sheet: MG.vs.BR10
GO enrichment results of Solanum lycopersicum down-regulated genes in MGvs.BR10
	ONTOLOGY	ID	Description	GeneRatio	BgRatio	pvalue	p.adjust	qvalue	geneID	Count	FoldEnrichment
GO:0042026	BP	GO:0042026	protein refolding	4/149	23/7814	0.00084775	0.164568	0.149594	101255164/101255185/101255240/778327	4	9.12051
GO:0051084	BP	GO:0051084	'de novo' post-translational protein folding	4/149	27/7814	0.00158363	0.164568	0.149594	101255164/101255185/101255240/101266708	4	7.76933
GO:0051085	BP	GO:0051085	chaperone cofactor-dependent protein refolding	4/149	27/7814	0.00158363	0.164568	0.149594	101255164/101255185/101255240/101266708	4	7.76933
GO:0009835	BP	GO:0009835	fruit ripening	3/149	14/7814	0.00211963	0.164568	0.149594	778356/101268031/544051	3	11.2378
GO:0006458	BP	GO:0006458	'de novo' protein folding	4/149	30/7814	0.00236575	0.164568	0.149594	101255164/101255185/101255240/101266708	4	6.99239
GO:0048608	BP	GO:0048608	reproductive structure development	7/149	100/7814	0.00290214	0.164568	0.149594	778356/101268031/100736493/544051/544200/101244582/101256245	7	3.67101
GO:0061458	BP	GO:0061458	reproductive system development	7/149	100/7814	0.00290214	0.164568	0.149594	778356/101268031/100736493/544051/544200/101244582/101256245	7	3.67101
GO:0007275	BP	GO:0007275	multicellular organism development	10/149	191/7814	0.00346911	0.164568	0.149594	778356/778200/101268031/100736493/544051/544200/543733/101247504/101244582/101256245	10	2.7457
GO:0044275	BP	GO:0044275	cellular carbohydrate catabolic process	4/149	34/7814	0.00377429	0.164568	0.149594	101253902/543996/543995/543778	4	6.16976
GO:0006986	BP	GO:0006986	response to unfolded protein	3/149	17/7814	0.00379722	0.164568	0.149594	101255164/101255185/101255240	3	9.25464
GO:0034620	BP	GO:0034620	cellular response to unfolded protein	3/149	17/7814	0.00379722	0.164568	0.149594	101255164/101255185/101255240	3	9.25464
GO:0003006	BP	GO:0003006	developmental process involved in reproduction	7/149	106/7814	0.00401976	0.164568	0.149594	778356/101268031/100736493/544051/544200/101244582/101256245	7	3.46321
GO:0042440	BP	GO:0042440	pigment metabolic process	5/149	56/7814	0.00411963	0.164568	0.149594	778212/543988/101263054/101244176/101267857	5	4.68241
GO:0016053	BP	GO:0016053	organic acid biosynthetic process	11/149	228/7814	0.00412529	0.164568	0.149594	543997/101247693/101251816/101246830/100301936/544200/101253875/101251907/101249057/101250973/101267354	11	2.53014
GO:0006457	BP	GO:0006457	protein folding	8/149	136/7814	0.00436278	0.164568	0.149594	101055605/101255164/101254946/101255185/101255240/100134914/778327/101266708	8	3.08488
GO:0006790	BP	GO:0006790	sulfur compound metabolic process	9/149	167/7814	0.00454361	0.164568	0.149594	101251816/544304/101259437/101252988/543536/100134904/101250973/101259979/101252466	9	2.82627
GO:0061077	BP	GO:0061077	chaperone-mediated protein folding	4/149	36/7814	0.00465499	0.164568	0.149594	101255164/101255185/101255240/101266708	4	5.82699
GO:0021700	BP	GO:0021700	developmental maturation	3/149	19/7814	0.00526227	0.166454	0.151309	778356/101268031/544051	3	8.28047
GO:0071695	BP	GO:0071695	anatomical structure maturation	3/149	19/7814	0.00526227	0.166454	0.151309	778356/101268031/544051	3	8.28047
GO:0032502	BP	GO:0032502	developmental process	13/149	313/7814	0.00664716	0.194723	0.177005	778356/778200/101268031/100736493/544051/544200/543733/101248094/101247504/101268443/100316893/101244582/101256245	13	2.17814
GO:0032501	BP	GO:0032501	multicellular organismal process	11/149	245/7814	0.00702936	0.194723	0.177005	778356/778200/101268031/100736493/544051/544200/543733/101247504/100316893/101244582/101256245	11	2.35458
GO:0072330	BP	GO:0072330	monocarboxylic acid biosynthetic process	6/149	90/7814	0.00727068	0.194723	0.177005	543997/101246830/100301936/101249057/101250973/101267354	6	3.4962
GO:0044247	BP	GO:0044247	cellular polysaccharide catabolic process	3/149	22/7814	0.00802142	0.194723	0.177005	543996/543995/543778	3	7.15131
GO:0009908	BP	GO:0009908	flower development	4/149	42/7814	0.00809995	0.194723	0.177005	100736493/544051/544200/101256245	4	4.99457
GO:0090567	BP	GO:0090567	reproductive shoot system development	4/149	42/7814	0.00809995	0.194723	0.177005	100736493/544051/544200/101256245	4	4.99457
GO:0009532	CC	GO:0009532	plastid stroma	5/148	56/8541	0.00274058	0.130178	0.12549	101247693/101252988/778327/101261350/101267919	5	5.15263
GO:0009570	CC	GO:0009570	chloroplast stroma	5/148	56/8541	0.00274058	0.130178	0.12549	101247693/101252988/778327/101261350/101267919	5	5.15263
GO:0016671	MF	GO:0016671	oxidoreductase activity, acting on a sulfur group of donors, disulfide as acceptor	4/182	18/9129	0.000375769	0.105215	0.101656	101266452/101253577/101268617/101252466	4	11.1465
