# Supplementary material for: Genome-Wide Analysis of the NAC Family Associated with Two Paleohexaploidization Events in the Tomato
Source: Life (Basel). 2022 Aug 15;12(8):1236. doi: 10.3390/life12081236 (PMC9410287; doi:10.3390/life12081236)
Supplement: Supplementary file 1 [file life-12-01236-s001.zip › life-1834936-supplementary/Supplementary Table/S8.GO_enrichment_of_up_gene.xlsx]

## Sheet: MG.vs.BR
GO enrichment results of Solanum lycopersicum up-regulated genes in BR.vs.BR10
	ONTOLOGY	ID	Description	GeneRatio	BgRatio	pvalue	p.adjust	qvalue	geneID	Count	FoldEnrichment
GO:0098542	BP	GO:0098542	defense response to other organism	44/413	450/7814	4.61949e-05	0.0152105	0.0142397	101253330/101268253/101247207/543973/101256687/101244919/101256570/101262264/543726/101266265/543880/101258825/101250174/101247515/101259486/544143/101268851/101244672/101248440/544230/543974/101247679/101254517/101256887/101268337/101266437/101252548/544296/101244333/100316892/101248725/101246977/101268835/101258671/101264781/101243702/101264270/101262610/101258083/101245258/100736530/101267447/…	44	1.84997
GO:0072330	BP	GO:0072330	monocarboxylic acid biosynthetic process	15/413	90/7814	6.4685e-05	0.0152105	0.0142397	101244691/606711/100316877/101253978/101263606/101249824/543763/544009/101267959/544239/101255950/101251311/101250586/543874/101244782	15	3.15335
GO:0009755	BP	GO:0009755	hormone-mediated signaling pathway	28/413	242/7814	7.06061e-05	0.0152105	0.0142397	101258965/544042/101267589/101267127/101252377/101261320/100191114/101252689/101247408/101245105/101247936/544143/101263697/100736509/100134911/101249329/101249663/101244413/543543/101252548/100316892/100301927/543541/100498663/100750255/101263193/101259143/101249179	28	2.1891
GO:0032870	BP	GO:0032870	cellular response to hormone stimulus	28/413	242/7814	7.06061e-05	0.0152105	0.0142397	101258965/544042/101267589/101267127/101252377/101261320/100191114/101252689/101247408/101245105/101247936/544143/101263697/100736509/100134911/101249329/101249663/101244413/543543/101252548/100316892/100301927/543541/100498663/100750255/101263193/101259143/101249179	28	2.1891
GO:0071495	BP	GO:0071495	cellular response to endogenous stimulus	28/413	244/7814	8.16891e-05	0.0152105	0.0142397	101258965/544042/101267589/101267127/101252377/101261320/100191114/101252689/101247408/101245105/101247936/544143/101263697/100736509/100134911/101249329/101249663/101244413/543543/101252548/100316892/100301927/543541/100498663/100750255/101263193/101259143/101249179	28	2.17116
GO:0009853	BP	GO:0009853	photorespiration	5/413	11/7814	0.000142688	0.0181573	0.0169984	543973/543974/101268337/101265236/101257875	5	8.60004
GO:0002376	BP	GO:0002376	immune system process	37/413	377/7814	0.000176569	0.0181573	0.0169984	101253330/101268253/101247207/101256687/101244919/101262264/101266265/101258825/101247515/101259486/544143/101268851/101244672/101248440/544230/101247679/101254517/101256887/101266437/101252548/544296/101244333/100316892/101248725/101246977/101268835/101258671/101264781/101243702/101264270/101262610/101258083/101245258/100736530/101267447/101264839/101258719	37	1.85688
GO:0006955	BP	GO:0006955	immune response	37/413	377/7814	0.000176569	0.0181573	0.0169984	101253330/101268253/101247207/101256687/101244919/101262264/101266265/101258825/101247515/101259486/544143/101268851/101244672/101248440/544230/101247679/101254517/101256887/101266437/101252548/544296/101244333/100316892/101248725/101246977/101268835/101258671/101264781/101243702/101264270/101262610/101258083/101245258/100736530/101267447/101264839/101258719	37	1.85688
GO:0009725	BP	GO:0009725	response to hormone	34/413	336/7814	0.00018169	0.0181573	0.0169984	101258965/101253907/544042/101267589/101267127/100316877/101256570/543722/101252377/101261320/100191114/101252689/101248552/101247408/101245105/101247936/544143/101263697/100136887/100736509/100134911/101249329/101249663/101244413/543543/101252548/100316892/100301927/543541/100498663/100750255/101263193/101259143/101249179	34	1.91453
GO:0009719	BP	GO:0009719	response to endogenous stimulus	34/413	338/7814	0.00020358	0.0181573	0.0169984	101258965/101253907/544042/101267589/101267127/100316877/101256570/543722/101252377/101261320/100191114/101252689/101248552/101247408/101245105/101247936/544143/101263697/100136887/100736509/100134911/101249329/101249663/101244413/543543/101252548/100316892/100301927/543541/100498663/100750255/101263193/101259143/101249179	34	1.90321
GO:0009611	BP	GO:0009611	response to wounding	7/413	25/7814	0.000229333	0.0181573	0.0169984	543726/100191114/543880/101247936/100134911/100301927/101263193	7	5.29763
GO:0015977	BP	GO:0015977	carbon fixation	5/413	12/7814	0.000234036	0.0181573	0.0169984	543973/101255322/543974/101268337/101257875	5	7.88337
GO:0033993	BP	GO:0033993	response to lipid	17/413	125/7814	0.000288257	0.0206436	0.0193261	101258965/101267127/100316877/101256570/101252377/101261320/100191114/101248552/101247408/101245105/101247936/544143/100136887/100134911/100301927/101263193/101249179	17	2.57313
GO:0071310	BP	GO:0071310	cellular response to organic substance	29/413	281/7814	0.000390784	0.0259871	0.0243285	101258965/101262966/544042/101267589/101267127/101252377/101261320/100191114/101252689/101247408/101245105/101247936/544143/101263697/100736509/100134911/101249329/101249663/101244413/543543/101252548/100316892/100301927/543541/100498663/100750255/101263193/101259143/101249179	29	1.95261
GO:0005976	BP	GO:0005976	polysaccharide metabolic process	23/413	206/7814	0.000521188	0.0323484	0.0302837	101263331/543915/101263458/101260941/101260911/543726/778213/101258375/101248382/544100/544016/101055561/101252082/101259456/101245514/101244370/544283/101246863/101261426/101248295/543583/101260024/101268423	23	2.11244
GO:0071396	BP	GO:0071396	cellular response to lipid	13/413	87/7814	0.000594762	0.0346077	0.0323989	101258965/101267127/101252377/101261320/100191114/101247408/101245105/101247936/544143/100134911/100301927/101263193/101249179	13	2.82714
GO:1901700	BP	GO:1901700	response to oxygen-containing compound	23/413	211/7814	0.000730661	0.0400144	0.0374605	101258965/101267127/100316877/101256570/543722/101252377/101261320/100191114/543880/101248552/101247408/101245105/101247936/544143/543763/100136887/100134911/101260960/100301927/544031/101264708/101263193/101249179	23	2.06238
GO:2000022	BP	GO:2000022	regulation of jasmonic acid mediated signaling pathway	5/413	15/7814	0.000777501	0.0402141	0.0376474	100191114/101247936/100134911/100301927/101263193	5	6.3067
GO:0009414	BP	GO:0009414	response to water deprivation	6/413	23/7814	0.000983081	0.0457624	0.0428416	100316877/543880/544143/100136887/544031/101264708	6	4.93568
GO:0009415	BP	GO:0009415	response to water	6/413	23/7814	0.000983081	0.0457624	0.0428416	100316877/543880/544143/100136887/544031/101264708	6	4.93568
GO:0010033	BP	GO:0010033	response to organic substance	41/413	473/7814	0.00106498	0.047214	0.0442006	101258965/101262966/101253907/101252918/544042/101267589/101267127/100316877/101256570/543722/101252377/101245098/101261320/100191114/101252689/543880/101248552/101247408/101245105/101247936/544143/101263697/100136887/100736509/100134911/101249329/101260960/101249663/101244413/101262304/543543/101252548/100316892/100301927/543541/100498663/100750255/544002/101263193/101259143/101249179	41	1.64001

## Sheet: BR.vs.BR10
GO enrichment results of Solanum lycopersicum up-regulated genes in MGvs.BR
	ONTOLOGY	ID	Description	GeneRatio	BgRatio	pvalue	p.adjust	qvalue	geneID	Count	FoldEnrichment
GO:0015979	BP	GO:0015979	photosynthesis	20/163	133/7814	2.74069e-12	1.32375e-09	1.14532e-09	101249783/101256629/101262299/101254882/101255222/101257676/101264376/543978/101245583/101263732/543931/543974/101256131/101253628/101259494/101266666/101255322/101246811/543975/101267774	20	7.20882
GO:0019684	BP	GO:0019684	photosynthesis, light reaction	11/163	62/7814	4.70863e-08	1.13713e-05	9.83855e-06	101249783/101256629/101254882/101257676/101264376/101245583/543931/101256131/101253628/543975/101267774	11	8.50524
GO:0016998	BP	GO:0016998	cell wall macromolecule catabolic process	6/163	18/7814	1.13369e-06	0.000182524	0.000157921	101055558/543515/544148/544147/101266770/101267358	6	15.9796
GO:0009768	BP	GO:0009768	photosynthesis, light harvesting in photosystem I	6/163	20/7814	2.28641e-06	0.000276084	0.00023887	101256629/101264376/101256131/101253628/543975/101267774	6	14.3816
GO:0009765	BP	GO:0009765	photosynthesis, light harvesting	6/163	21/7814	3.14601e-06	0.000303905	0.00026294	101256629/101264376/101256131/101253628/543975/101267774	6	13.6968
GO:0006026	BP	GO:0006026	aminoglycan catabolic process	5/163	14/7814	6.38758e-06	0.00030852	0.000266934	544148/544147/101266770/101257783/101267358	5	17.1209
GO:0006030	BP	GO:0006030	chitin metabolic process	5/163	14/7814	6.38758e-06	0.00030852	0.000266934	544148/544147/101266770/101257783/101267358	5	17.1209
GO:0006032	BP	GO:0006032	chitin catabolic process	5/163	14/7814	6.38758e-06	0.00030852	0.000266934	544148/544147/101266770/101257783/101267358	5	17.1209
GO:0046348	BP	GO:0046348	amino sugar catabolic process	5/163	14/7814	6.38758e-06	0.00030852	0.000266934	544148/544147/101266770/101257783/101267358	5	17.1209
GO:1901072	BP	GO:1901072	glucosamine-containing compound catabolic process	5/163	14/7814	6.38758e-06	0.00030852	0.000266934	544148/544147/101266770/101257783/101267358	5	17.1209
GO:1901071	BP	GO:1901071	glucosamine-containing compound metabolic process	5/163	17/7814	1.87653e-05	0.000760667	0.000658134	544148/544147/101266770/101257783/101267358	5	14.0996
GO:0006091	BP	GO:0006091	generation of precursor metabolites and energy	15/163	202/7814	1.88986e-05	0.000760667	0.000658134	101249783/101256629/101254882/101257676/101264376/101245583/101249787/543931/101256131/101253628/101252851/543805/543968/543975/101267774	15	3.5598
GO:0000272	BP	GO:0000272	polysaccharide catabolic process	10/163	95/7814	2.60222e-05	0.000966824	0.000836503	101260057/101055558/101252851/543515/101244370/544148/101254155/544147/101259149/101262904	10	5.04617
GO:0044036	BP	GO:0044036	cell wall macromolecule metabolic process	9/163	77/7814	2.87201e-05	0.000990844	0.000857285	544272/544308/101055558/543515/544148/543619/544147/101266770/101267358	9	5.60322
GO:0006022	BP	GO:0006022	aminoglycan metabolic process	5/163	19/7814	3.40889e-05	0.00109766	0.000949703	544148/544147/101266770/101257783/101267358	5	12.6154
GO:0044550	BP	GO:0044550	secondary metabolite biosynthetic process	9/163	91/7814	0.000108761	0.00325346	0.00281492	778294/101243656/100125909/101249699/543524/100736482/778295/544002/101249199	9	4.74119
GO:0006040	BP	GO:0006040	amino sugar metabolic process	5/163	24/7814	0.000114511	0.00325346	0.00281492	544148/544147/101266770/101257783/101267358	5	9.98722
GO:0009251	BP	GO:0009251	glucan catabolic process	5/163	25/7814	0.000140744	0.00357785	0.00309558	101260057/101252851/101244370/101254155/101259149	5	9.58773
GO:0009651	BP	GO:0009651	response to salt stress	5/163	25/7814	0.000140744	0.00357785	0.00309558	101256536/543572/544161/544205/101261304	5	9.58773
GO:0018298	BP	GO:0018298	protein-chromophore linkage	6/163	42/7814	0.000211635	0.00511099	0.00442206	101256629/101264376/101256131/101253628/543975/101267774	6	6.84838
GO:0006970	BP	GO:0006970	response to osmotic stress	5/163	28/7814	0.000247507	0.00554106	0.00479416	101256536/543572/544161/544205/101261304	5	8.56047
GO:0016052	BP	GO:0016052	carbohydrate catabolic process	11/163	148/7814	0.000252388	0.00554106	0.00479416	101260057/101249787/101055558/101252851/543515/101244370/544148/101254155/544147/101259149/101262904	11	3.56301
GO:0042542	BP	GO:0042542	response to hydrogen peroxide	4/163	17/7814	0.000351309	0.00712106	0.00616119	101256536/543572/544205/101261304	4	11.2797
GO:0005976	BP	GO:0005976	polysaccharide metabolic process	13/163	206/7814	0.000353842	0.00712106	0.00616119	101260057/544272/101055558/101252851/543515/101244370/544148/543619/101254155/544147/543968/101259149/101262904	13	3.02525
GO:0009620	BP	GO:0009620	response to fungus	13/163	212/7814	0.000466469	0.00901219	0.0077974	100125909/101249699/543524/100736482/101262461/544148/544002/544147/101257454/101266770/101249199/101253604/101267358	13	2.93963
GO:0019748	BP	GO:0019748	secondary metabolic process	10/163	136/7814	0.000526163	0.00977449	0.00845695	778294/101243656/100125909/101249699/543524/100736482/101251363/778295/544002/101249199	10	3.5249
GO:0051259	BP	GO:0051259	protein complex oligomerization	4/163	19/7814	0.000553795	0.00990678	0.00857141	101256536/543572/544205/101261304	4	10.0923
GO:0009812	BP	GO:0009812	flavonoid metabolic process	3/163	10/7814	0.000960117	0.016562	0.0143296	778294/778295/101249663	3	14.3816
GO:0044247	BP	GO:0044247	cellular polysaccharide catabolic process	4/163	22/7814	0.000995392	0.0165784	0.0143438	101252851/101244370/101254155/101259149	4	8.71612
GO:0044264	BP	GO:0044264	cellular polysaccharide metabolic process	9/163	123/7814	0.00103497	0.0166473	0.0144034	544272/101055558/101252851/543515/101244370/543619/101254155/543968/101259149	9	3.50771
GO:1901136	BP	GO:1901136	carbohydrate derivative catabolic process	5/163	38/7814	0.00106846	0.0166473	0.0144034	544148/544147/101266770/101257783/101267358	5	6.30772
GO:0009226	BP	GO:0009226	nucleotide-sugar biosynthetic process	4/163	23/7814	0.00118554	0.0178942	0.0154822	544308/101249670/101249663/101267428	4	8.33716
GO:0044262	BP	GO:0044262	cellular carbohydrate metabolic process	11/163	181/7814	0.00137358	0.0201042	0.0173943	544272/101055558/101252851/543515/101244370/101266629/543619/101254155/543968/101259149/543961	11	2.9134
GO:0044042	BP	GO:0044042	glucan metabolic process	8/163	105/7814	0.00151484	0.0215196	0.0186189	101260057/544272/101252851/101244370/543619/101254155/543968/101259149	8	3.65247
GO:0009699	BP	GO:0009699	phenylpropanoid biosynthetic process	7/163	85/7814	0.0019057	0.0262986	0.0227537	101243656/100125909/101249699/543524/100736482/544002/101249199	7	3.94789
GO:0009628	BP	GO:0009628	response to abiotic stimulus	12/163	226/7814	0.00264455	0.0354811	0.0306985	101256629/101264376/101256131/101256536/101253628/543572/544161/543975/101253723/544205/101261304/101267774	12	2.54542
GO:0002238	BP	GO:0002238	response to molecule of fungal origin	6/163	70/7814	0.00327405	0.0397182	0.0343644	100125909/101249699/543524/100736482/544002/101249199	6	4.10903
GO:0009804	BP	GO:0009804	coumarin metabolic process	6/163	70/7814	0.00327405	0.0397182	0.0343644	100125909/101249699/543524/100736482/544002/101249199	6	4.10903
GO:0009805	BP	GO:0009805	coumarin biosynthetic process	6/163	70/7814	0.00327405	0.0397182	0.0343644	100125909/101249699/543524/100736482/544002/101249199	6	4.10903
GO:0030245	BP	GO:0030245	cellulose catabolic process	3/163	15/7814	0.00337152	0.0397182	0.0343644	101244370/101254155/101259149	3	9.58773
GO:0051275	BP	GO:0051275	beta-glucan catabolic process	3/163	15/7814	0.00337152	0.0397182	0.0343644	101244370/101254155/101259149	3	9.58773
GO:0005996	BP	GO:0005996	monosaccharide metabolic process	7/163	95/7814	0.00358773	0.0412589	0.0356975	101266713/101253541/101266629/101264004/101251896/101244563/101267428	7	3.53232
GO:0006006	BP	GO:0006006	glucose metabolic process	4/163	31/7814	0.00370082	0.0415697	0.0359663	101266713/101253541/101266629/101264004	4	6.18563
GO:0009698	BP	GO:0009698	phenylpropanoid metabolic process	8/163	122/7814	0.00388416	0.0426374	0.0368902	101243656/100125909/101249699/543524/100736482/101251363/544002/101249199	8	3.14352
GO:0071554	BP	GO:0071554	cell wall organization or biogenesis	11/163	209/7814	0.00422934	0.0453949	0.039276	543991/544272/544308/101055558/543515/544148/543619/544147/101262904/101266770/101267358	11	2.52309
GO:1901700	BP	GO:1901700	response to oxygen-containing compound	11/163	211/7814	0.00454372	0.047709	0.0412781	101263741/101246381/101256536/543572/101250944/101249371/544161/101266101/101246811/544205/101261304	11	2.49917
GO:0009521	CC	GO:0009521	photosystem	14/173	75/8541	2.21171e-10	1.99054e-08	1.53656e-08	101256629/101255222/101257676/101264376/543978/101245583/101263732/543931/101256131/101253628/101259494/101266666/543975/101267774	14	9.21572
GO:0034357	CC	GO:0034357	photosynthetic membrane	16/173	138/8541	1.57009e-08	7.06539e-07	5.45399e-07	101256629/101255222/101257676/101264376/543978/101245583/101263732/543931/101256131/101253628/101259494/101243905/778362/101266666/543975/101267774	16	5.72405
GO:0042651	CC	GO:0042651	thylakoid membrane	15/173	133/8541	6.56687e-08	1.61826e-06	1.24918e-06	101256629/101255222/101257676/101264376/543978/101245583/101263732/543931/101256131/101253628/101243905/778362/101266666/543975/101267774	15	5.56804
GO:0009579	CC	GO:0009579	thylakoid	16/173	154/8541	7.55637e-08	1.61826e-06	1.24918e-06	101256629/101255222/101257676/101264376/543978/101245583/101263732/543931/101256131/101253628/101259494/101243905/778362/101266666/543975/101267774	16	5.12934
GO:0009534	CC	GO:0009534	chloroplast thylakoid	15/173	138/8541	1.07884e-07	1.61826e-06	1.24918e-06	101256629/101255222/101257676/101264376/543978/101245583/101263732/101256131/101253628/101259494/101243905/778362/101266666/543975/101267774	15	5.3663
GO:0031976	CC	GO:0031976	plastid thylakoid	15/173	138/8541	1.07884e-07	1.61826e-06	1.24918e-06	101256629/101255222/101257676/101264376/543978/101245583/101263732/101256131/101253628/101259494/101243905/778362/101266666/543975/101267774	15	5.3663
GO:0009523	CC	GO:0009523	photosystem II	10/173	56/8541	1.42699e-07	1.8347e-06	1.41626e-06	101256629/101257676/101264376/101245583/543931/101256131/101253628/101259494/543975/101267774	10	8.81606
GO:0009535	CC	GO:0009535	chloroplast thylakoid membrane	14/173	126/8541	2.21665e-07	2.21665e-06	1.7111e-06	101256629/101255222/101257676/101264376/543978/101245583/101263732/101256131/101253628/101243905/778362/101266666/543975/101267774	14	5.48555
GO:0055035	CC	GO:0055035	plastid thylakoid membrane	14/173	126/8541	2.21665e-07	2.21665e-06	1.7111e-06	101256629/101255222/101257676/101264376/543978/101245583/101263732/101256131/101253628/101243905/778362/101266666/543975/101267774	14	5.48555
GO:0009522	CC	GO:0009522	photosystem I	8/173	37/8541	5.63745e-07	5.0737e-06	3.91654e-06	101255222/101264376/543978/101263732/101253628/101266666/543975/101267774	8	10.6746
GO:0042170	CC	GO:0042170	plastid membrane	14/173	186/8541	2.306e-05	0.000188673	0.000145642	101256629/101255222/101257676/101264376/543978/101245583/101263732/101256131/101253628/101243905/778362/101266666/543975/101267774	14	3.71602
GO:0009526	CC	GO:0009526	plastid envelope	14/173	206/8541	7.12275e-05	0.000534206	0.00041237	101256629/101255222/101257676/101264376/543978/101245583/101263732/101256131/101253628/101243905/778362/101266666/543975/101267774	14	3.35524
GO:0098796	CC	GO:0098796	membrane protein complex	16/173	345/8541	0.00165817	0.0114796	0.00886147	101253342/101256629/101254882/101255222/101257676/101264376/543978/101245583/101263732/543931/101256131/101253628/101259494/101266666/543975/101267774	16	2.28962
GO:0005576	CC	GO:0005576	extracellular region	16/173	360/8541	0.00255382	0.0164174	0.0126731	101260057/101249653/543991/544272/101055558/101258887/101245815/543515/543823/101257731/544148/543619/544147/101266770/101257783/101267358	16	2.19422
GO:0031984	CC	GO:0031984	organelle subcompartment	15/173	370/8541	0.00800361	0.0480217	0.0370694	101256629/101255222/101257676/101264376/543978/101245583/101263732/101256131/101253628/101259494/101243905/778362/101266666/543975/101267774	15	2.00148
GO:0004553	MF	GO:0004553	hydrolase activity, hydrolyzing O-glycosyl compounds	19/198	211/9129	1.39353e-07	3.14938e-05	2.71372e-05	101260057/544272/101055558/543515/543823/101244370/101249542/104645427/544148/543619/101254155/544147/101259149/101244563/101266770/101257783/543612/544167/101267358	19	4.15173
GO:0016798	MF	GO:0016798	hydrolase activity, acting on glycosyl bonds	20/198	250/9129	4.44636e-07	5.02439e-05	4.32935e-05	101260057/544272/101055558/543515/543823/101244370/101249542/104645427/544148/543619/101254155/544147/101253784/101259149/101244563/101266770/101257783/543612/544167/101267358	20	3.68848
GO:0016168	MF	GO:0016168	chlorophyll binding	6/198	26/9129	1.54685e-05	0.0011653	0.0010041	101256629/101264376/101256131/101253628/543975/101267774	6	10.6399
GO:0004568	MF	GO:0004568	chitinase activity	5/198	17/9129	2.28385e-05	0.00129037	0.00111187	544148/544147/101266770/101257783/101267358	5	13.5606
GO:0043177	MF	GO:0043177	organic acid binding	11/198	120/9129	5.58607e-05	0.0025249	0.00217563	101263741/100125909/101246381/101249699/543524/100736482/101254439/101250944/544002/101249199/544285	11	4.22639
GO:0031406	MF	GO:0031406	carboxylic acid binding	11/198	125/9129	8.12129e-05	0.00305902	0.00263586	101263741/100125909/101246381/101249699/543524/100736482/101254439/101250944/544002/101249199/544285	11	4.05733
GO:0019842	MF	GO:0019842	vitamin binding	12/198	168/9129	0.000284581	0.00799591	0.00688982	100125909/101249699/543524/100736482/101247891/101254439/101252851/543920/544002/544258/101249199/544285	12	3.29329
GO:0015925	MF	GO:0015925	galactosidase activity	4/198	16/9129	0.000318421	0.00799591	0.00688982	101249542/104645427/543612/544167	4	11.5265
GO:0043621	MF	GO:0043621	protein self-association	4/198	16/9129	0.000318421	0.00799591	0.00688982	101256536/543572/544205/101261304	4	11.5265
GO:0016614	MF	GO:0016614	oxidoreductase activity, acting on CH-OH group of donors	9/198	120/9129	0.00116275	0.0262782	0.0226431	100134875/101266918/100191110/100750250/101249371/101262601/101249670/543805/101256514	9	3.45795
GO:0004565	MF	GO:0004565	beta-galactosidase activity	3/198	11/9129	0.00145819	0.0299592	0.0258149	104645427/543612/544167	3	12.5744
GO:0031418	MF	GO:0031418	L-ascorbic acid binding	7/198	81/9129	0.00181994	0.0321423	0.0276959	100125909/101249699/543524/100736482/544002/101249199/544285	7	3.98447
GO:0016616	MF	GO:0016616	oxidoreductase activity, acting on the CH-OH group of donors, NAD or NADP as acceptor	8/198	104/9129	0.00184889	0.0321423	0.0276959	101266918/100191110/100750250/101249371/101262601/101249670/543805/101256514	8	3.54662
GO:0048029	MF	GO:0048029	monosaccharide binding	7/198	88/9129	0.00292644	0.0472411	0.0407061	100125909/101249699/543524/100736482/544002/101249199/544285	7	3.66753
GO:0030246	MF	GO:0030246	carbohydrate binding	10/198	166/9129	0.00325466	0.0490369	0.0422535	100125909/101249699/101254175/543524/100736482/544002/101249199/544285/543612/544167	10	2.77747

## Sheet: MG.vs.BR10
GO enrichment results of Solanum lycopersicum up-regulated genes in MGvs.BR10
	ONTOLOGY	ID	Description	GeneRatio	BgRatio	pvalue	p.adjust	qvalue	geneID	Count	FoldEnrichment
GO:0015979	BP	GO:0015979	photosynthesis	36/661	133/7814	1.50522e-10	1.46307e-07	1.33251e-07	101257676/101256629/101249783/101254882/101255222/543974/101253628/101256131/101262299/543978/101263732/101264376/101245583/101255322/543931/101245880/101248079/543973/101266666/101259494/101260830/101243766/101249002/543975/101256723/101268297/101246811/101266426/101248113/101268337/101243784/101259227/101259233/101259586/101257875/101267774	36	3.1998
GO:0005976	BP	GO:0005976	polysaccharide metabolic process	44/661	206/7814	5.39174e-09	2.62039e-06	2.38655e-06	101263331/543726/543915/101263458/544272/101244370/101248382/101260941/778213/101260911/544016/101258375/101255775/101251138/101055561/101261426/101259149/101252851/543968/101252082/101254155/101260057/101248295/101259456/543637/101245514/544283/543583/100316873/101262904/101260024/544100/101246863/101244802/101246582/101263837/543515/101268423/543619/101262137/101244113/101261539/101245713/10125…	44	2.52498
GO:0044042	BP	GO:0044042	glucan metabolic process	26/661	105/7814	3.84876e-07	0.0001247	0.000113572	101263331/543915/544272/101244370/101248382/778213/101251138/101259149/101252851/543968/101254155/101260057/101248295/101259456/543637/544283/543583/100316873/101260024/544100/101246863/101263837/101268423/543619/101244113/101261539	26	2.92722
GO:0006073	BP	GO:0006073	cellular glucan metabolic process	25/661	102/7814	7.9293e-07	0.000172357	0.000156977	101263331/543915/544272/101244370/101248382/778213/101251138/101259149/101252851/543968/101254155/101248295/101259456/543637/544283/543583/100316873/101260024/544100/101246863/101263837/101268423/543619/101244113/101261539	25	2.89742
GO:0044264	BP	GO:0044264	cellular polysaccharide metabolic process	28/661	123/7814	8.86612e-07	0.000172357	0.000156977	101263331/543915/544272/101244370/101248382/778213/101251138/101055561/101259149/101252851/543968/101254155/101248295/101259456/543637/544283/543583/100316873/101260024/544100/101246863/101263837/543515/101268423/543619/101262137/101244113/101261539	28	2.69107
GO:0044262	BP	GO:0044262	cellular carbohydrate metabolic process	34/661	181/7814	6.6164e-06	0.00107186	0.000976209	101263331/543915/544272/101244370/101266629/101248382/778213/543961/101251138/101055561/101259149/101252851/543968/101254155/101248295/101259456/543637/544283/543583/100316873/101260024/544100/101246863/101263187/101263837/543515/101268423/543619/101055573/101262137/101244113/100316875/101260852/101261539	34	2.22061
GO:0071554	BP	GO:0071554	cell wall organization or biogenesis	37/661	209/7814	1.08485e-05	0.00133179	0.00121295	543558/101256014/543991/101263331/544308/543726/543915/543557/544272/544212/101248382/101260941/543556/778213/544016/101258375/101255775/101251138/101055561/101261426/101259456/543637/101262904/101260024/544100/101246863/101246582/101263837/543515/101268423/543619/101257906/101262137/101261539/101245713/101253061/101254852	37	2.0928
GO:0045229	BP	GO:0045229	external encapsulating structure organization	30/661	154/7814	1.09613e-05	0.00133179	0.00121295	543558/543991/543726/543915/543557/544272/544212/101248382/101260941/543556/778213/544016/101258375/101255775/101261320/101261426/543637/101262904/101260024/544100/101246863/101246582/101263837/543619/101257906/101262137/101261539/101245713/101253061/101254852	30	2.30289
GO:0072330	BP	GO:0072330	monocarboxylic acid biosynthetic process	21/661	90/7814	1.37322e-05	0.00148308	0.00135074	606711/101244691/101246151/101263606/101249824/544306/100316877/543763/101252237/544239/101266659/544009/101267959/101245220/544258/101267503/101251311/543874/101250586/101263147/101244782	21	2.75835
GO:0071555	BP	GO:0071555	cell wall organization	29/661	149/7814	1.56137e-05	0.00151765	0.00138222	543558/543991/543726/543915/543557/544272/544212/101248382/101260941/543556/778213/544016/101258375/101255775/101261426/543637/101262904/101260024/544100/101246863/101246582/101263837/543619/101257906/101262137/101261539/101245713/101253061/101254852	29	2.30083
GO:0046394	BP	GO:0046394	carboxylic acid biosynthetic process	37/661	218/7814	2.86911e-05	0.00253525	0.00230902	101266918/606711/101244691/101254439/101246151/101263606/101247331/101249824/544306/100316877/101247891/543763/101252237/101055519/544239/101266659/101244777/544009/101256422/101267959/101245220/543998/101244415/544258/101246311/101259725/101267503/544153/101251311/543874/101250586/101251350/100316875/101263147/101244782/101246902/100037737	37	2.0064
GO:0000272	BP	GO:0000272	polysaccharide catabolic process	21/661	95/7814	3.29497e-05	0.00266892	0.00243076	101263458/101244370/101260941/101260911/544016/101258375/101255775/101055561/101261426/101259149/101252851/101252082/101254155/101260057/101248295/543583/101262904/101244802/543515/101244113/101245713	21	2.61317
GO:0044283	BP	GO:0044283	small molecule biosynthetic process	47/661	315/7814	7.65371e-05	0.00537399	0.00489444	101266918/606711/101244691/101254439/101246151/101263606/101247331/101249824/544306/100316877/101266629/101247891/543763/101252237/101253363/101055519/544239/101266659/101244777/544009/101256422/101267959/101245220/101247015/543998/101257192/101263281/101244415/101256716/544258/101246311/101259725/101263546/101267503/544153/101251311/543874/101250586/101251350/100316875/101260852/101264726/101263…	47	1.76384
GO:0016053	BP	GO:0016053	organic acid biosynthetic process	37/661	228/7814	7.74031e-05	0.00537399	0.00489444	101266918/606711/101244691/101254439/101246151/101263606/101247331/101249824/544306/100316877/101247891/543763/101252237/101055519/544239/101266659/101244777/544009/101256422/101267959/101245220/543998/101244415/544258/101246311/101259725/101267503/544153/101251311/543874/101250586/101251350/100316875/101263147/101244782/101246902/100037737	37	1.9184
GO:0009853	BP	GO:0009853	photorespiration	6/661	11/7814	0.000114298	0.0068209	0.00621224	100134875/543974/543973/101268337/101265236/101257875	6	6.44808
GO:0098542	BP	GO:0098542	defense response to other organism	61/661	450/7814	0.000121166	0.0068209	0.00621224	101253330/101247207/101268253/543726/543974/101244919/101262461/101256687/544306/543973/101258825/101259486/101266265/101250174/101268628/101248930/101268851/101262264/101248535/544143/101247515/101246761/101268542/543880/101244183/101246977/101256887/101254517/101244333/101248440/101244672/101268337/101268835/101248725/544296/101252548/101254001/100736531/101265354/101264270/101245844/101257454/…	61	1.60247
GO:0009611	BP	GO:0009611	response to wounding	9/661	25/7814	0.000124326	0.0068209	0.00621224	543726/544306/101247936/100191114/543880/100134911/100301927/543601/101263193	9	4.25573
GO:0009768	BP	GO:0009768	photosynthesis, light harvesting in photosystem I	8/661	20/7814	0.000126313	0.0068209	0.00621224	101256629/101253628/101256131/101264376/101243766/101249002/543975/101267774	8	4.72859
GO:0019684	BP	GO:0019684	photosynthesis, light reaction	15/661	62/7814	0.000149758	0.00766128	0.00697762	101257676/101256629/101249783/101254882/101253628/101256131/101264376/101245583/543931/101243766/101249002/543975/101243784/101259586/101267774	15	2.86004
GO:0009416	BP	GO:0009416	response to light stimulus	22/661	113/7814	0.000162647	0.00790466	0.00719929	101256629/101250947/101253628/101256131/101264376/544306/101246157/101260830/101248895/101261831/101253723/101263960/101261320/543715/101243766/101249002/543975/543880/101263418/543688/101267774/101249027	22	2.30153
GO:1901700	BP	GO:1901700	response to oxygen-containing compound	34/661	211/7814	0.000172684	0.00799281	0.00727957	101258965/101267127/544306/101250944/100316877/543722/101246381/543763/101252377/101248552/101261320/101247408/778223/101247936/544143/100191114/101245105/101249371/101260960/543880/101246811/544161/100134911/101253881/101264738/544031/101264708/101256368/101264583/101253266/100301927/543601/101263193/101249179	34	1.90488
GO:0009765	BP	GO:0009765	photosynthesis, light harvesting	8/661	21/7814	0.000189048	0.00835247	0.00760713	101256629/101253628/101256131/101264376/101243766/101249002/543975/101267774	8	4.50342
GO:0015977	BP	GO:0015977	carbon fixation	6/661	12/7814	0.000212287	0.00897142	0.00817085	543974/101255322/543973/101267723/101268337/101257875	6	5.91074
GO:0002376	BP	GO:0002376	immune system process	52/661	377/7814	0.000251771	0.00978885	0.00891534	101253330/101247207/101268253/101244919/101262461/101256687/544306/101258825/101259486/101266265/101268628/101248930/101268851/101262264/101248535/544143/101247515/101246761/101244183/101246977/101256887/101254517/101244333/101248440/101244672/101268835/101248725/544296/101252548/101254001/100736531/101265354/101264270/101245844/101257454/101266437/101253604/101263413/101258671/100316892/10124511…	52	1.63055
GO:0006955	BP	GO:0006955	immune response	52/661	377/7814	0.000251771	0.00978885	0.00891534	101253330/101247207/101268253/101244919/101262461/101256687/544306/101258825/101259486/101266265/101268628/101248930/101268851/101262264/101248535/544143/101247515/101246761/101244183/101246977/101256887/101254517/101244333/101248440/101244672/101268835/101248725/544296/101252548/101254001/100736531/101265354/101264270/101245844/101257454/101266437/101253604/101263413/101258671/100316892/10124511…	52	1.63055
GO:0071396	BP	GO:0071396	cellular response to lipid	18/661	87/7814	0.000288061	0.010769	0.00980806	101258965/101267127/544306/101250944/101246381/101252377/101261320/101247408/101247936/544143/100191114/101245105/100134911/101256368/100301927/543601/101263193/101249179	18	2.44582
GO:0009314	BP	GO:0009314	response to radiation	22/661	118/7814	0.000310811	0.0111892	0.0101907	101256629/101250947/101253628/101256131/101264376/544306/101246157/101260830/101248895/101261831/101253723/101263960/101261320/543715/101243766/101249002/543975/543880/101263418/543688/101267774/101249027	22	2.20401
GO:0016051	BP	GO:0016051	carbohydrate biosynthetic process	23/661	127/7814	0.000355259	0.0123326	0.0112321	101263331/543974/101255322/543973/101266629/101248382/101251138/543968/101259456/544283/100316873/101260024/101268337/101246863/101246582/101263837/101268423/101055573/101262137/100316875/101260852/101261539/101254852	23	2.1409
GO:0009226	BP	GO:0009226	nucleotide-sugar biosynthetic process	8/661	23/7814	0.000391119	0.0131092	0.0119394	544308/101249670/101255354/101249663/101246662/101246311/101267428/101262173	8	4.11182
GO:0006633	BP	GO:0006633	fatty acid biosynthetic process	15/661	68/7814	0.000442918	0.0143506	0.01307	606711/101244691/101246151/101263606/543763/101252237/544239/101266659/544009/101267959/101245220/101267503/101251311/101250586/101263147	15	2.60768
GO:0006767	BP	GO:0006767	water-soluble vitamin metabolic process	12/661	48/7814	0.000492073	0.0154289	0.0140521	101254439/101257192/101263281/544258/101259725/101263546/543874/100316875/101250765/101264726/101244782/101259864	12	2.95537
GO:0009251	BP	GO:0009251	glucan catabolic process	8/661	25/7814	0.000741054	0.0219011	0.0199467	101244370/101259149/101252851/101254155/101260057/101248295/543583/101244113	8	3.78287
GO:0051273	BP	GO:0051273	beta-glucan metabolic process	10/661	37/7814	0.000743556	0.0219011	0.0199467	101244370/101248382/101259149/101254155/101259456/543583/101260024/101246863/101263837/101261539	10	3.195
GO:2000022	BP	GO:2000022	regulation of jasmonic acid mediated signaling pathway	6/661	15/7814	0.00092161	0.0263472	0.0239961	101247936/100191114/100134911/100301927/543601/101263193	6	4.72859
GO:0010393	BP	GO:0010393	galacturonan metabolic process	15/661	73/7814	0.000976246	0.0263586	0.0240065	543726/101263458/101260941/101260911/544016/101258375/101255775/101261426/101252082/101245514/101262904/101244802/101246582/101245713/101254852	15	2.42907
GO:0045488	BP	GO:0045488	pectin metabolic process	15/661	73/7814	0.000976246	0.0263586	0.0240065	543726/101263458/101260941/101260911/544016/101258375/101255775/101261426/101252082/101245514/101262904/101244802/101246582/101245713/101254852	15	2.42907
GO:0009755	BP	GO:0009755	hormone-mediated signaling pathway	35/661	242/7814	0.00110471	0.0282573	0.0257357	101258965/101267589/544042/101267127/544306/101252689/101250944/101246381/101249663/101252377/101261320/101266280/101247408/101247936/544143/100191114/101245105/543541/100736509/101249329/101263697/100134911/101264443/101055548/101252548/101256368/100301927/543543/101244413/543601/100750255/100316892/101263193/101259143/101249179	35	1.70972
GO:0032870	BP	GO:0032870	cellular response to hormone stimulus	35/661	242/7814	0.00110471	0.0282573	0.0257357	101258965/101267589/544042/101267127/544306/101252689/101250944/101246381/101249663/101252377/101261320/101266280/101247408/101247936/544143/100191114/101245105/543541/100736509/101249329/101263697/100134911/101264443/101055548/101252548/101256368/100301927/543543/101244413/543601/100750255/100316892/101263193/101259143/101249179	35	1.70972
GO:0009867	BP	GO:0009867	jasmonic acid mediated signaling pathway	7/661	21/7814	0.0012164	0.0288376	0.0262642	544306/101247936/100191114/100134911/100301927/543601/101263193	7	3.94049
GO:0071395	BP	GO:0071395	cellular response to jasmonic acid stimulus	7/661	21/7814	0.0012164	0.0288376	0.0262642	544306/101247936/100191114/100134911/100301927/543601/101263193	7	3.94049
GO:0071398	BP	GO:0071398	cellular response to fatty acid	7/661	21/7814	0.0012164	0.0288376	0.0262642	544306/101247936/100191114/100134911/100301927/543601/101263193	7	3.94049
GO:0071495	BP	GO:0071495	cellular response to endogenous stimulus	35/661	244/7814	0.00128009	0.0296249	0.0269813	101258965/101267589/544042/101267127/544306/101252689/101250944/101246381/101249663/101252377/101261320/101266280/101247408/101247936/544143/100191114/101245105/543541/100736509/101249329/101263697/100134911/101264443/101055548/101252548/101256368/100301927/543543/101244413/543601/100750255/100316892/101263193/101259143/101249179	35	1.6957
GO:0016052	BP	GO:0016052	carbohydrate catabolic process	24/661	148/7814	0.00138009	0.0311965	0.0284127	101249787/101263458/101244370/101246870/101260941/101260911/544016/101258375/101255775/101055561/101261426/101259149/101252851/101252082/101254155/101260057/101248295/543583/101262904/101244802/543515/101244113/100316875/101245713	24	1.917
GO:1901701	BP	GO:1901701	cellular response to oxygen-containing compound	20/661	115/7814	0.00142285	0.031432	0.0286271	101258965/101267127/544306/101250944/101246381/101252377/101261320/101247408/101247936/544143/100191114/101245105/101249371/101260960/100134911/101256368/100301927/543601/101263193/101249179	20	2.05591
GO:0042546	BP	GO:0042546	cell wall biogenesis	17/661	92/7814	0.00161037	0.0332208	0.0302563	101256014/101263331/544308/543915/544272/101248382/778213/101251138/101259456/543637/101260024/544100/101246863/101268423/543619/101262137/101261539	17	2.1844
GO:0044247	BP	GO:0044247	cellular polysaccharide catabolic process	7/661	22/7814	0.0016556	0.0332208	0.0302563	101244370/101259149/101252851/101254155/101248295/543583/101244113	7	3.76138
GO:0033993	BP	GO:0033993	response to lipid	21/661	125/7814	0.00171635	0.0332208	0.0302563	101258965/101267127/544306/101250944/100316877/101246381/101252377/101248552/101261320/101247408/101247936/544143/100191114/101245105/100134911/101256368/101253266/100301927/543601/101263193/101249179	21	1.98601
GO:0009738	BP	GO:0009738	abscisic acid-activated signaling pathway	10/661	41/7814	0.00175704	0.0332208	0.0302563	101258965/101267127/101250944/101246381/101252377/101247408/544143/101245105/101256368/101249179	10	2.88329
GO:0071215	BP	GO:0071215	cellular response to abscisic acid stimulus	10/661	41/7814	0.00175704	0.0332208	0.0302563	101258965/101267127/101250944/101246381/101252377/101247408/544143/101245105/101256368/101249179	10	2.88329
GO:0097306	BP	GO:0097306	cellular response to alcohol	10/661	41/7814	0.00175704	0.0332208	0.0302563	101258965/101267127/101250944/101246381/101252377/101247408/544143/101245105/101256368/101249179	10	2.88329
GO:0006766	BP	GO:0006766	vitamin metabolic process	12/661	55/7814	0.00179144	0.0332208	0.0302563	101254439/101257192/101263281/544258/101259725/101263546/543874/100316875/101250765/101264726/101244782/101259864	12	2.57923
GO:0070887	BP	GO:0070887	cellular response to chemical stimulus	44/661	333/7814	0.0018056	0.0332208	0.0302563	101262966/101258965/101267589/544042/101267127/544306/101252689/101250944/101246381/101249663/101252377/101261320/101247772/101266280/101247408/778223/101247936/101243905/544143/100736433/100191114/101245105/543541/101249371/101260960/100736509/101249329/101263697/100134911/101264443/101055548/101252548/101256368/101244210/101264583/100301927/543543/101244413/543601/100750255/100316892/101263193/…	44	1.562
GO:0009250	BP	GO:0009250	glucan biosynthetic process	11/661	48/7814	0.00181142	0.0332208	0.0302563	101263331/101248382/101251138/543968/101259456/544283/100316873/101260024/101246863/101263837/101261539	11	2.70909
GO:0031347	BP	GO:0031347	regulation of defense response	9/661	35/7814	0.00199354	0.0342278	0.0311735	543726/544306/101247936/100191114/100134911/100301927/104649423/543601/101263193	9	3.03981
GO:0042364	BP	GO:0042364	water-soluble vitamin biosynthetic process	9/661	35/7814	0.00199354	0.0342278	0.0311735	101257192/101263281/544258/101263546/543874/100316875/101264726/101244782/101259864	9	3.03981
GO:0034637	BP	GO:0034637	cellular carbohydrate biosynthetic process	16/661	86/7814	0.00203055	0.0342278	0.0311735	101263331/101266629/101248382/101251138/543968/101259456/544283/100316873/101260024/101246863/101263837/101268423/101055573/101262137/101260852/101261539	16	2.19935
GO:0005977	BP	GO:0005977	glycogen metabolic process	5/661	12/7814	0.0020424	0.0342278	0.0311735	101252851/543968/101248295/544283/101244113	5	4.92562
GO:0006112	BP	GO:0006112	energy reserve metabolic process	5/661	12/7814	0.0020424	0.0342278	0.0311735	101252851/543968/101248295/544283/101244113	5	4.92562
GO:0010410	BP	GO:0010410	hemicellulose metabolic process	12/661	56/7814	0.00210879	0.0345881	0.0315016	101263331/543915/544272/778213/101251138/101055561/543637/544100/543515/101268423/543619/101262137	12	2.53317
GO:0018298	BP	GO:0018298	protein-chromophore linkage	10/661	42/7814	0.00213507	0.0345881	0.0315016	101256629/101253628/101256131/101264376/101243766/101249002/100037494/543975/543688/101267774	10	2.81464
GO:0005996	BP	GO:0005996	monosaccharide metabolic process	17/661	95/7814	0.00230765	0.0367711	0.0334898	101253541/101263823/101266713/101266629/101264004/101260866/101246662/101244563/101263008/101267428/101266287/101260313/101254314/100500729/101267287/100316875/101260852	17	2.11542
GO:0071310	BP	GO:0071310	cellular response to organic substance	38/661	281/7814	0.0024084	0.0374012	0.0340637	101262966/101258965/101267589/544042/101267127/544306/101252689/101250944/101246381/101249663/101252377/101261320/101247772/101266280/101247408/101247936/544143/100736433/100191114/101245105/543541/100736509/101249329/101263697/100134911/101264443/101055548/101252548/101256368/100301927/543543/101244413/543601/100750255/100316892/101263193/101259143/101249179	38	1.59863
GO:0010411	BP	GO:0010411	xyloglucan metabolic process	9/661	36/7814	0.00246263	0.0374012	0.0340637	101263331/543915/544272/778213/101251138/543637/544100/101268423/543619	9	2.95537
GO:0030243	BP	GO:0030243	cellulose metabolic process	9/661	36/7814	0.00246263	0.0374012	0.0340637	101244370/101248382/101259149/101254155/101259456/543583/101260024/101246863/101261539	9	2.95537
GO:0000271	BP	GO:0000271	polysaccharide biosynthetic process	15/661	82/7814	0.0032831	0.049095	0.044714	101263331/101248382/101251138/543968/101259456/544283/100316873/101260024/101246863/101246582/101263837/101268423/101262137/101261539/101254852	15	2.16247
GO:0009521	CC	GO:0009521	photosystem	24/745	75/8541	9.18675e-09	1.75467e-06	1.55691e-06	101257676/101256629/101255222/101253628/101256131/543978/101263732/101264376/101245583/543931/101245880/101266666/101259494/101260830/101243766/101249002/543975/101256723/101268297/101266426/101248113/101259227/101259233/101267774	24	3.66862
GO:0009523	CC	GO:0009523	photosystem II	18/745	56/8541	6.16987e-07	5.89222e-05	5.22815e-05	101257676/101256629/101253628/101256131/101264376/101245583/543931/101245880/101259494/101260830/101243766/101249002/543975/101256723/101248113/101259227/101259233/101267774	18	3.685
GO:0034357	CC	GO:0034357	photosynthetic membrane	30/745	138/8541	2.00429e-06	0.000127606	0.000113225	101257676/101256629/101255222/101253628/101256131/543978/101263732/101264376/778362/101245583/543931/101245880/101266666/101259494/101260830/101243766/101262260/101249002/101243905/101259949/543975/101256723/101268297/101266426/101248113/101243784/101259227/101259233/101259586/101267774	30	2.49227
GO:0042651	CC	GO:0042651	thylakoid membrane	29/745	133/8541	2.78041e-06	0.000132764	0.000117801	101257676/101256629/101255222/101253628/101256131/543978/101263732/101264376/778362/101245583/543931/101245880/101266666/101260830/101243766/101262260/101249002/101243905/101259949/543975/101256723/101268297/101266426/101248113/101243784/101259227/101259233/101259586/101267774	29	2.49976
GO:0009535	CC	GO:0009535	chloroplast thylakoid membrane	27/745	126/8541	8.60864e-06	0.000274042	0.000243156	101257676/101256629/101255222/101253628/101256131/543978/101263732/101264376/778362/101245583/101266666/101260830/101243766/101262260/101249002/101243905/101259949/543975/101256723/101268297/101266426/101248113/101243784/101259227/101259233/101259586/101267774	27	2.45666
GO:0055035	CC	GO:0055035	plastid thylakoid membrane	27/745	126/8541	8.60864e-06	0.000274042	0.000243156	101257676/101256629/101255222/101253628/101256131/543978/101263732/101264376/778362/101245583/101266666/101260830/101243766/101262260/101249002/101243905/101259949/543975/101256723/101268297/101266426/101248113/101243784/101259227/101259233/101259586/101267774	27	2.45666
GO:0009534	CC	GO:0009534	chloroplast thylakoid	28/745	138/8541	1.74621e-05	0.000416908	0.000369921	101257676/101256629/101255222/101253628/101256131/543978/101263732/101264376/778362/101245583/101266666/101259494/101260830/101243766/101262260/101249002/101243905/101259949/543975/101256723/101268297/101266426/101248113/101243784/101259227/101259233/101259586/101267774	28	2.32612
GO:0031976	CC	GO:0031976	plastid thylakoid	28/745	138/8541	1.74621e-05	0.000416908	0.000369921	101257676/101256629/101255222/101253628/101256131/543978/101263732/101264376/778362/101245583/101266666/101259494/101260830/101243766/101262260/101249002/101243905/101259949/543975/101256723/101268297/101266426/101248113/101243784/101259227/101259233/101259586/101267774	28	2.32612
GO:0009579	CC	GO:0009579	thylakoid	30/745	154/8541	2.03415e-05	0.000431692	0.000383039	101257676/101256629/101255222/101253628/101256131/543978/101263732/101264376/778362/101245583/543931/101245880/101266666/101259494/101260830/101243766/101262260/101249002/101243905/101259949/543975/101256723/101268297/101266426/101248113/101243784/101259227/101259233/101259586/101267774	30	2.23333
GO:0009522	CC	GO:0009522	photosystem I	12/745	37/8541	4.24486e-05	0.000810767	0.000719391	101255222/101253628/543978/101263732/101264376/101266666/101243766/101249002/543975/101268297/101266426/101267774	12	3.71819
GO:0016758	MF	GO:0016758	hexosyltransferase activity	41/771	227/9129	2.18051e-06	0.000896188	0.000830887	101244237/101263331/101245532/543915/544272/101248382/778213/543961/100134910/101260093/101265706/101251138/101258756/101252851/101246362/101248295/101259456/101255423/543637/101244183/101260024/544100/101246863/101250983/101259704/101246582/101259712/101263837/101263884/543619/101055573/101244432/101245618/101247658/101244969/101262137/101259334/101244113/101249113/101261539/101254852	41	2.13859
GO:0016757	MF	GO:0016757	glycosyltransferase activity	51/771	334/9129	2.05317e-05	0.00343937	0.00318876	101244237/101262558/101263331/101245532/543915/544272/101248382/778213/101259294/543961/100134910/101260093/101265706/101245582/101251138/101265797/101258756/101252851/101246362/101248295/101259456/101255423/543637/101262578/101248226/101244183/101257192/101262541/101260024/544100/101246863/101250983/101259704/101254463/101246582/101259712/101263837/101263884/543619/101055573/101244432/101245618/…	51	1.80798
GO:0016798	MF	GO:0016798	hydrolase activity, acting on glycosyl bonds	41/771	250/9129	2.51049e-05	0.00343937	0.00318876	101249056/543915/544272/101244370/104645427/778213/101260664/101264974/101055561/101259149/101257963/101254155/101260057/101258669/543637/101267699/101249542/101246977/543583/101254517/101246556/100191127/544100/101264994/101244563/101258855/101253788/101264270/543612/543515/101249741/101266287/543619/101265089/778277/100500729/101261689/101244311/101256971/101257269/101258719	41	1.94184
GO:0046527	MF	GO:0046527	glucosyltransferase activity	19/771	82/9129	3.87337e-05	0.00397989	0.0036899	101245532/543915/544272/101248382/778213/543961/100134910/101258756/101259456/543637/101260024/544100/101246863/101259712/101263837/543619/101055573/101247658/101261539	19	2.74352
GO:0004553	MF	GO:0004553	hydrolase activity, hydrolyzing O-glycosyl compounds	35/771	211/9129	7.68086e-05	0.00631366	0.00585362	101249056/543915/544272/101244370/104645427/778213/101260664/101264974/101055561/101259149/101257963/101254155/101260057/101258669/543637/101267699/101249542/543583/101246556/100191127/544100/101264994/101244563/101253788/543612/543515/101249741/101266287/543619/101265089/778277/100500729/101261689/101256971/101257269	35	1.96406
GO:0030170	MF	GO:0030170	pyridoxal phosphate binding	16/771	76/9129	0.000500263	0.0293726	0.0272324	101251901/101254439/101244777/101252851/101249935/101248295/101265236/101264847/544258/101259725/100147722/543874/101244113/101244782/101254039/100037737	16	2.49273
GO:0070279	MF	GO:0070279	vitamin B6 binding	16/771	76/9129	0.000500263	0.0293726	0.0272324	101251901/101254439/101244777/101252851/101249935/101248295/101265236/101264847/544258/101259725/100147722/543874/101244113/101244782/101254039/100037737	16	2.49273
GO:0005200	MF	GO:0005200	structural constituent of cytoskeleton	6/771	15/9129	0.000915799	0.0449905	0.0417122	101244864/778227/101251552/101254013/101260712/101252240	6	4.73619
GO:0016168	MF	GO:0016168	chlorophyll binding	8/771	26/9129	0.000985192	0.0449905	0.0417122	101256629/101253628/101256131/101264376/101243766/101249002/543975/101267774	8	3.64322
GO:0008194	MF	GO:0008194	UDP-glycosyltransferase activity	28/771	180/9129	0.00110979	0.0456125	0.042289	101244237/101245532/101248382/543961/100134910/101260093/101265706/101265797/101258756/101246362/101259456/101255423/101244183/101260024/101246863/101259704/101246582/101259712/101263837/101263884/101055573/101244432/101244969/101262137/101259334/101249113/101261539/101254852	28	1.84185
GO:0004427	MF	GO:0004427	inorganic diphosphatase activity	5/771	11/9129	0.00127252	0.0475458	0.0440814	101266444/543761/101253833/101263674/101268593	5	5.38203
