# Supplementary material for: Genome-Wide Analysis of the NAC Family Associated with Two Paleohexaploidization Events in the Tomato
Source: Life (Basel). 2022 Aug 15;12(8):1236. doi: 10.3390/life12081236 (PMC9410287; doi:10.3390/life12081236)
Supplement: Supplementary file 1 [file life-12-01236-s001.zip › life-1834936-supplementary/Supplementary Table/S9.KEGG_enrichment_of_down_gene.xlsx]

## Sheet: BR.vs.BR10
KEGG enrichment results of Solanum lycopersicum down-regulated genes in BR.vs.BR10
	ID	Description	GeneRatio	BgRatio	pvalue	p.adjust	qvalue	geneID	Count	RichFactor

## Sheet: MG.vs.BR
KEGG enrichment results of Solanum lycopersicum down-regulated genes in MG.vs.BR
	ID	Description	GeneRatio	BgRatio	pvalue	p.adjust	qvalue	geneID	Count	RichFactor
sly00270	sly00270	Cysteine and methionine metabolism	10/101	119/5259	8.16313e-05	0.00595908	0.00524159	778356/544304/101257583/101251816/100125909/101264863/101247011/543536/101253875/544285	10	0.0840336
sly00941	sly00941	Flavonoid biosynthesis	6/101	59/5259	0.000854947	0.0219323	0.0192916	778294/101244961/101249699/778295/100736482/101262919	6	0.101695
sly04141	sly04141	Protein processing in endoplasmic reticulum	12/101	219/5259	0.000901327	0.0219323	0.0192916	101254946/101256272/544024/543572/101255164/101255185/101264936/543848/101256536/101261304/543846/544205	12	0.0547945

## Sheet: MG.vs.BR10
KEGG enrichment results of Solanum lycopersicum down-regulated genes in MG.vs.BR10
	ID	Description	GeneRatio	BgRatio	pvalue	p.adjust	qvalue	geneID	Count	RichFactor
sly04141	sly04141	Protein processing in endoplasmic reticulum	13/100	219/5259	0.000226054	0.0147336	0.0142847	101256272/544024/101255164/101254946/101253115/543846/101264951/543507/101255185/543848/100134914/101264936/101258215	13	0.0593607
sly00270	sly00270	Cysteine and methionine metabolism	9/100	119/5259	0.000387727	0.0147336	0.0142847	778356/101257583/101251816/544304/101249428/101264863/101253875/543536/101247011	9	0.0756303
